# Supplementary material for: Enhancing metabolomic data analysis with Progressive Consensus Alignment of NMR Spectra (PCANS)
Source: BMC Bioinformatics. 2010 Mar 9;11:123. doi: 10.1186/1471-2105-11-123 (PMC2851603; doi:10.1186/1471-2105-11-123)
Supplement: Additional file 3 — Source Code. Contains source code and sample data files. [file 1471-2105-11-123-S3.ZIP]

Archive with 38 entries (29 files):
- PCANS/
- PCANS/.DS_Store
- __MACOSX/
- __MACOSX/PCANS/
- __MACOSX/PCANS/._.DS_Store
- PCANS/data/
- PCANS/data/.DS_Store
- __MACOSX/PCANS/data/
- __MACOSX/PCANS/data/._.DS_Store
- PCANS/data/finalMouse_data.csv
- __MACOSX/PCANS/data/._finalMouse_data.csv
- PCANS/outputFiles/
- PCANS/outputFiles/.DS_Store
- __MACOSX/PCANS/outputFiles/
- __MACOSX/PCANS/outputFiles/._.DS_Store
- PCANS/README_PCANS_v2.doc
- __MACOSX/PCANS/._README_PCANS_v2.doc
- PCANS/README_PCANS_v2.pdf
- PCANS/README_PCANS_v2.rtf
- __MACOSX/PCANS/._README_PCANS_v2.rtf
- PCANS/src/
- PCANS/src/.DS_Store
- __MACOSX/PCANS/src/
- __MACOSX/PCANS/src/._.DS_Store
- PCANS/src/AlignsSpectra.py
- __MACOSX/PCANS/src/._AlignsSpectra.py
- PCANS/src/crSimSpectra.py
- __MACOSX/PCANS/src/._crSimSpectra.py
- PCANS/src/csvFile.py
- __MACOSX/PCANS/src/._csvFile.py
- PCANS/src/inputSpectra.py
- __MACOSX/PCANS/src/._inputSpectra.py
- PCANS/src/PCANS_AlignmentGUI.py
- __MACOSX/PCANS/src/._PCANS_AlignmentGUI.py
- PCANS/src/peakObjects.py
- __MACOSX/PCANS/src/._peakObjects.py
- PCANS/src/spectra.py
- __MACOSX/PCANS/src/._spectra.py
