# Supplementary material for: Enhancing metabolomic data analysis with Progressive Consensus Alignment of NMR Spectra (PCANS)
Source: BMC Bioinformatics. 2010 Mar 9;11:123. doi: 10.1186/1471-2105-11-123 (PMC2851603; doi:10.1186/1471-2105-11-123)
Supplement: Additional file 3 — Source Code. Contains source code and sample data files. [file 1471-2105-11-123-S3.ZIP › PCANS/data/finalMouse_data.csv]

chemShift	peakValuemouse2	peakValuemouse3	peakValuemouse4	peakValuemouse5	peakValuemouse6	peakValuemouse7	peakValuemouse8	peakValuemouse9	peakValuemouse10	peakValuemouse11	peakValuemouse12	peakValuemouse13	peakValuemouse14	peakValuemouse15	peakValuemouse16	peakValuemouse17	peakValuemouse18	peakValuemouse19	peakValuemouse20	peakValuemouse21	peakValuemouse22	peakValuemouse23
0.5	269705.563	56610.152	513173.656	183122.141	466208.906	273556.938	729232.5	885273.188	589640.313	552968	443841.031	-247236.547	389472.438	809444.938	1210632	557779.75	835966.313	687127.313	213678	-440781.75	1028867.937	-795863.313
0.501	421246.313	204774.313	634579.063	263378.938	489681.844	405094.656	539142.063	853737.938	620247.438	489615.438	301355.156	-143304.141	562458.938	719335.5	1193102.875	432874.031	728655.125	549939.437	340479.469	-331893.75	1017605.375	-775861.5
0.5015	459249.594	61464.523	513260.406	79157.469	384786.344	286035.438	544727.688	712299.188	524648.188	312117.156	474301.406	-102672.375	492831.313	728460.938	1056360.5	623995.688	750861.75	667605	88564.75	-386604.813	808223.062	-1154405.25
0.502	285330.313	107481.156	408349.938	304055.625	363195.594	213736.891	590629.188	855227	630689.25	418288.781	352652.719	-356888.656	505533.438	840955.875	1035034	631074.875	598189.875	798602.25	46946.883	-406357.906	702431.938	-1043908.625
0.503	405520.906	5409.075	468565.156	138175.109	523863.656	280225.688	472198.906	825644.188	463951.438	464975.125	459724.5	-184883.188	441889.125	715005.688	1315121.75	495653.75	840287.875	660673.125	309104.688	-331418.125	1031089.5	-731181
0.5035	329343.938	69100.438	386638.344	139227.297	411788.25	248947.75	644962.563	632292.438	552101	428132	339049	51656.285	476927.969	636194.563	1030707.563	397788.875	661183.313	405042	201332.578	-386110.438	1055423.875	-842030
0.504	372261.188	102103.086	477630.75	269605.531	467903.094	274923.781	386495.563	745856.75	396329.156	275635.969	315750.406	-371995.031	525115	806968.875	1091842	654143.75	681341.5	799752.5	185079.125	-302275.531	677747.813	-1235276.625
0.505	307601.438	72604.57	384140.906	147090.656	422411	340268.281	593121.813	577187.313	525352.875	362340.031	370646.75	-455569.469	441763.313	924053.75	1200011.75	568700.125	694816.25	794522.125	159577.438	-432866.875	879549.438	-985419.313
0.506	269005.844	-22713.273	288771.156	226663.156	315987.594	263599.531	383218.563	603696.313	496070.625	193403.813	356469.031	-47616.148	570154.5	691883.75	999185.188	523885.844	806064.313	544981.563	256676.047	-275445.031	862244.313	-1091722
0.507	211110.609	33534.363	407980.531	101932.016	433514.406	277035.688	497828.438	683243.688	489411.844	417223.125	420481	-369610.25	435943.906	773135.875	1016555.563	624416	707010.875	845434.063	-14161.349	-392747.625	745954.625	-1198043
0.508	325039.563	208395.75	390903.094	212485.797	341705.281	223649.766	548321.563	514247.5	445774.031	340356.344	386415.438	-311405.5	394312.531	773373.5	1169789.375	369555.531	766924.188	784045.875	212693.609	-390911.719	963907.438	-692651.313
0.5085	336308.219	138630.031	270081.344	212547.172	353847.313	234729.203	368158.656	684981.938	395958.75	350137.563	240567.594	-26850.291	523761.781	632973.75	1107237.625	527147.438	817969.375	561843.938	344246.156	-392571.125	1037926.938	-881728.563
0.509	220835.813	61608.344	491382.062	199002.219	387171.5	91415.211	489474.531	682924.25	539074.375	382727.406	368876.375	-190300.5	487377.344	709489.688	1037781.812	496049.781	633014.188	647011.875	34241.008	-455382.406	799322.813	-1213512.625
0.51	380671.094	99807.57	392135.719	167906.406	391028.75	138542.75	479709.094	615209	480672.344	353612.938	436772.531	-374478.844	379219.844	883979.75	1115190.625	646273.75	807487.313	875328.563	75128.039	-426041.125	681013.625	-1084615.625
0.511	224599.031	-83820.984	443032.125	177211.703	265531.469	189761.625	469970.531	584574.625	418774.844	374426.094	406363.438	-31753.471	577582.313	681473.688	1143982.25	467788.969	768770.25	492690.813	240328.625	-298604.781	965852.5	-950857.438
0.512	394521.75	76105.289	379958.219	188956.219	318597.563	203885.438	416303.625	701208.875	503641.75	249714.141	284980.938	-224932.219	356065.219	812279.75	1102167	585335.188	513111.5	713260.938	-8481.396	-349738.063	617882.938	-1263490.625
0.513	350525.281	167812.625	378320.656	156112.984	495347.344	272020.125	376786.969	630901.75	473368.562	343147.469	293784.156	-335674.469	536716.813	944878.313	1135986.125	440936.375	789291.438	957414.313	274686.563	-433074.781	827309.375	-941218.875
0.5135	286670.281	-98398.414	267456.25	294861.688	251885.938	272645.687	455821.844	632521.25	584147.5	300612.781	373139.938	-28059.867	462345.281	671538.5	1269761	500549.844	850077.25	475037.625	333779.75	-414458.719	961804.188	-621328.25
0.514	344838.531	124011.117	478131.781	-43389.555	347235.438	152940.266	384361.281	500884.719	467457.75	334328.625	298819.875	-136744.5	477867.688	663732.438	1134453.5	582600.625	739784.375	534561.125	54923.707	-386281.469	705233.25	-1071205.875
0.515	261476.297	6475.785	306252.688	182786.875	407542.062	270787.156	387910.625	632242.563	474990.937	316205.875	332428.563	-388457.813	395367.25	788084.563	1127918.75	650437.438	638502	980331.875	25482.809	-383749.313	767633	-1192266.375
0.5155	342661.625	64794.996	319321.781	178456.891	327661.094	213187.25	400531.531	643949.625	459903.906	392109.906	489345.344	-342022.031	495908.687	869129.375	1272640	527567.75	772228.875	758684.938	281117.656	-377009.344	905367.5	-702222.5
0.516	164759.359	-27535.752	414070.156	117520.289	307854.938	231821.609	502702.094	493735.469	494304.531	478371.938	149790.844	-156817.125	535251.313	607558.375	1160034.5	501571.5	747576.5	556249.438	333682	-393372.063	981076.563	-748477.563
0.517	375937.469	101094.125	317589.344	137560.219	204804.328	195471.641	442359.406	633891.938	360261.844	287863.156	304972.469	-225562.016	500419.5	722367.563	1117728.5	526971.5	642964.438	651364.875	16913.629	-430378.656	804429.125	-1155134.875
0.518	317315.75	98456.25	296847.063	154144.5	280529.906	189353.594	513679.594	582870.25	437416.219	412628.156	367274.219	-336812.375	409512.5	813040.813	1051664.5	595700.063	754754	936259.875	147495.891	-344113.813	727201.063	-1076286.875
0.5185	310810.906	40557.77	476644.25	196216.016	302821.594	246982.938	465313.437	449428.031	494720.969	393267.75	308353.594	-275527.656	489080.25	779970.75	1397363.375	348794.344	862722.75	656048.563	364952.281	-553234.438	989691.312	-606258
0.519	318112.094	-16688.451	423569.563	129671.641	312982.125	263743.969	361373.75	650854.438	365618.531	352432.219	376966.281	-8687.864	486913.937	562013.188	1109078	561286.063	781082.25	465033.406	177864.953	-296718.719	838746.188	-976308.625
0.52	269400.75	95325.188	278286.406	228359.875	334918.875	196408.313	369726.531	510634.844	430695.719	187174.813	496632.188	-334158.531	510220.844	889594	1056401.625	552314.375	571303.75	793432.125	-27057.063	-450671.688	702108.313	-1147900.875
0.5205	278441.938	45128.184	446505.844	212754.172	273958.5	118338.57	357325.313	572098.063	396529.844	310211.156	326758.469	-336992.125	440005.875	863764.188	1380651.5	528894.563	794264.313	792205.563	244267.734	-409763.219	806453.313	-887414.875
0.521	219958.828	-50007.73	356098	116561.305	287741.094	261876.219	482227.938	607883.625	597154.563	253464.656	322091.656	-122974.281	464606.625	712811.438	1194159.375	524525.25	738410.063	521182.188	366412.781	-498563.156	1096469.375	-767639.438
0.522	350852.813	152925.688	280304.281	207327.906	359513.156	184397.344	307855.844	635569	467613.875	367343.063	284616.188	-157216.172	483593.281	649107.063	1122731.625	530877.313	732201.75	668695.625	123297.555	-324390.563	720446.438	-1083099.5
0.523	191576.563	84159.969	462672.188	219877.422	193131.813	192697.578	397306.531	595877.375	378166.5	281428.313	372174.469	-382541.969	352109.094	946695.625	1145585.25	539799.938	687065.25	927032.563	206328.547	-476819.281	641277.063	-1108336.75
0.5235	156807.797	19466.576	374268.5	281680.188	301909.813	175636.531	320052.031	524596.125	326577.5	430860.406	331877.219	-219223.031	533349.5	748115.688	1131229.5	505203.75	833390.625	707726.938	343753.469	-448316.938	912378.375	-802216
0.524	294398.344	40018.25	381541.125	111100.617	267642.562	112524.211	322482.344	551832.875	452089.844	325637.375	215554.141	-110849.492	579979.813	650175.625	1158122.25	540027.5	665664.125	595580.875	288181.75	-327827.719	1027621.688	-854990.375
0.525	280051.219	55393.832	386912.594	229901.891	407647.719	364557.969	387206	564348.813	392141.938	344681.938	382527.906	-206896.719	483303.125	665958.313	1103873.75	572106.75	782790.938	638872.938	-76660.492	-457993.469	620239.5	-1251883.125
0.5255	298232.469	104302.117	321263.594	150239.297	199371.328	166413.938	401084.906	516220.031	482750.781	321607.969	412555	-466292.063	377009.563	979850.687	1192933.25	618416.375	578351.5	1016467.625	292883.094	-452491.688	774127.625	-966319.938
0.526	274105.125	97817.453	303714.469	204850.781	184191.234	239945.156	442310.063	555915.688	532166.5	210594.391	341010.188	-129556.523	567326.688	697942.688	1307037.375	417468.094	900255.688	630443	302942.656	-385474.219	859098.563	-740205.313
0.527	333340.281	41777.184	475895.438	322451.563	243522.234	291677.625	548496.938	603227.063	494514.875	383944.094	341221.156	-163611.563	481186.906	699072.563	1114073.375	446732.125	771380.188	518764.813	280165.813	-381097.438	867365.25	-966287
0.528	258829.703	80628.891	394822.813	134937.375	245335.953	215189.078	434838.438	593358.813	380035.469	446640.344	366855.844	-360893.063	507526.281	911015	1242706.125	578758	734037	907885.25	338657	-430827.813	938758.937	-893774.5
0.529	385706.969	92707.117	405725.719	249308.688	366258.094	304392.656	431050.937	567828.875	550013.938	300238.031	333525	-112551.086	492821.719	564598.125	1156530.125	441781.344	868013.063	454722.563	247833.234	-395376.844	955687.563	-681812.625
0.53	302872.344	-19862.26	329569.688	33070.582	239848.234	138166.109	364024.531	689745.938	482542.781	331887.344	354618	-152906.313	485111.875	686583.438	1123475.25	521283.969	754362.375	577865.563	125403.719	-412489.531	839869.375	-1234223.5
0.5305	267688.219	146066.328	400602.094	220680.469	359681.656	376590	344127.844	575785.75	529436.25	236304.203	378022.906	-391635.188	382635.375	920142.625	1137092	641196.375	738510.938	1000425.875	101379.711	-406423.563	617953.375	-1095396.25
0.531	309087.906	18789.643	474328.031	247118.5	222553.5	209943.391	404588.188	583179.688	502710.969	372914.781	261841.188	-309824.094	501380.156	973604.25	1390987.875	455907.937	796738.188	760659.938	374065.188	-424791.031	993094.188	-675228.813
0.532	338627.344	126462.438	257985.984	207540.703	432290.5	270945.656	476191.031	636544.375	538374.875	369117	369172.5	3334.246	416150	648932.5	1305248.375	490897.719	718532.75	480244.969	336148.406	-416168	973199.875	-854699.938
0.533	231858	58526.227	422745.781	295567.5	516116.781	201321.813	493997.031	688759	516892.437	384200.656	459439.469	-340095.469	366540.125	1053990.125	1246412.875	682830.313	829537.125	942350.313	149421.781	-418315.719	787682.563	-837099.188
0.534	312430.906	123522.102	303055.156	151805.172	228431.656	180155.453	355207.344	626925.438	492782.75	428045.656	355758.125	-132683.375	420380.281	775763.688	1276003.875	484357.469	931758.437	606143.688	433833.281	-326938.5	977961.688	-700415.688
0.535	266569.875	104883.297	393126.594	256254.781	365989.75	337170.156	426999.313	768402.313	486849.844	372247.219	411047.625	-248459.891	621201.563	623338.063	1076044.375	551084.813	746592.75	580908.938	257339.375	-374555.063	869832.625	-1000836.937
0.5355	387120.25	151221.578	413595	280991.812	377292.031	302737.875	421268.281	655357.375	484344.937	357643.156	453943.469	-304893.875	457883.469	941030.125	1120419.125	683518.063	713155.375	764011.625	22693.855	-431694	665429.188	-1172295.25
0.536	238013.734	22566.926	455423.531	191049.813	323988.75	249309.453	455912.219	553126.75	432782.313	382873.344	292847.25	-304567.938	430699.031	850639.437	1305212.875	574874.063	722010.5	820347.813	295147.25	-497555.719	945589.438	-761838.875
0.537	328685.156	173630.484	338940.313	173740.969	257861.422	285529.688	355078.094	688448.063	490230.375	374071.188	345147.813	-215628.594	573161.187	642015.938	1247916.875	412736.344	770635.563	589652	348395.844	-343367.688	1043153	-724441.125
0.5375	384734.094	126312.008	286877.75	156594.75	376054.469	260848.344	410333.094	551050.063	494912.688	493875.5	331555.469	-170912.953	493945.313	709845.875	1086795.375	464537.844	724378.063	554355	60745.313	-376730.469	828646.625	-1226402.75
0.538	309689.625	47491.629	509434.406	192748.516	361457.813	101177.5	383253.5	705552.938	516628.312	427411.125	535193.875	-384057.938	487397.438	858153.75	1189630.25	774848.938	700673.813	979290.813	109545.164	-439970.469	616342.438	-1137507.125
0.539	424527.313	173001.328	303785.281	215763.188	345108.875	306143.125	440883.25	632523.375	490336.813	332308	276135.969	-316817	475219.656	887805.125	1363114.125	519545.094	838362.125	799120.688	403715.969	-393753.25	970064.688	-660875.438
0.54	290893.688	136012.672	457959.656	386759.781	317260.375	199502.688	300949.438	669973.563	507642.563	425022.812	390849.219	-157671.891	589369.188	603564.688	1068022.375	373533.406	771845.438	463764.906	358258.344	-442690.719	881628.125	-956310.375
0.5405	391147.563	28477.121	381189.125	193144.547	292251.125	325470.563	543085.688	631073.125	570181.437	402501.094	468083.625	-215476.203	455625.844	802464.25	1150831.875	764002.813	653124	896596.813	113704.852	-393350	654679.5	-1271081.625
0.541	334465.031	105842	430039.156	298488.563	342472.625	282323.656	477342.563	723820.875	553146.625	447908.25	346236.969	-396927.969	500436.906	928181	1287728.125	615852.625	792243.25	850651.25	101465.234	-426387.75	731638.5	-930157.188
0.542	333530.25	239781.531	446925.531	173703.156	376496.656	306929.688	482940.844	578477	456986	331628.969	342274.156	-261493.953	557407.625	658645.313	1307609.625	449007.875	765636.875	743557.625	362053.563	-400102.562	949451	-575091.75
0.5425	323708.125	40291.895	422057.5	234518.016	257607.062	389618.656	456394.781	603806.375	477702.188	522420.875	397314	-111678.828	446318.875	688850	1108263.75	582367.313	787195.438	530882.438	181558.219	-413865.031	920957.688	-1015162.813
0.543	366968.156	133195.516	507039.094	243339.281	351300.438	265707.375	416035.031	666696.875	549460.5	358585.781	448765.594	-387665.125	487283.656	918750.563	1111699.75	635165.5	743856.938	894091.625	78571.805	-435614.813	602629.938	-1183287.625
0.544	205833.016	-9164.437	431107.375	232182.75	262200.031	333421.188	582255.75	714009.813	574592.938	397468.875	400067.156	-276201.187	416233.75	907976.313	1236500.875	445860.313	771482.313	830474.813	280885.969	-453585.656	1015085.875	-766724.313
0.545	448201.406	176080.609	413843.156	236269.844	390814.625	301969.531	423804.063	549431.813	488265.688	357369.938	504908.188	-212146.094	584914.5	605813.5	1261339.75	421928.094	904661.688	586594.688	398217.188	-254757.703	1094963.375	-845995.188
0.5455	411840.156	56581.379	453274.906	277806.406	406808.469	248429.984	497356.688	696063.188	536940.563	375483.219	437972.938	-122755.914	526069.25	690883.875	1157153.125	588069.438	800613.875	826260.688	46617.926	-411427.188	796058.875	-1164126
0.546	290725.563	114356.055	374914.875	234601.516	253740.5	356830.063	486477.094	730781.313	532565.125	405348.688	486062.438	-419014	481491.781	953957.375	1169818.25	640439.25	656645.063	945913.5	225023.234	-464875.625	701398.063	-1062075.375
0.547	355453.563	153240.406	508562.469	223198.094	397316.563	234395.469	461063.438	701468.875	608209.25	420674.563	263640.281	-216061.734	480111.5	813473	1247175.875	473509.656	803138.625	740104.813	277418.344	-292024.313	1020063.125	-715838.313
0.5475	444413.219	70454.43	458287.344	174230.219	423506.281	309931.094	363247.656	735442.438	460741.438	402099.438	380380.969	-48558.613	529056.813	703276.313	1210303.25	555576.813	843429.375	597830.563	356888.594	-496395.562	972022.625	-781691.75
0.548	446724.344	111849.719	458549.781	204426.766	299794.938	368647.719	468340.188	705324.5	571356.937	449919.906	464107.156	-214300.141	415758.031	887714.375	1184136.625	677054.5	720782.5	748182.938	61876.152	-290121.219	721194.188	-1230396.625
0.549	318208.688	113871.813	468466.906	272724.531	304555.406	280701.625	468104.625	718169.063	458687.531	438266.781	430192.313	-364733.906	493187.25	803930.25	1235538.875	606785.125	784944.813	996787.063	140446.438	-345401.063	886213.063	-889624.75
0.55	279197.938	177334.031	430086.344	240760.766	369063.594	329840.844	401206.156	700603.438	509128.156	379545.25	432315.875	-100745.773	519841.375	765345.375	1269092.5	544838.875	850856.5	741264.375	501201.25	-407369.25	1025002.188	-634982.875
0.5505	448651.094	-18470.828	480582.719	245518.422	478666.938	245630.172	460262.469	746621.375	486919.875	447544.375	408068.031	-150504.641	613984.188	775657.5	1098212.75	622156.125	842807.125	622943.875	102226.406	-356594.781	1005492.562	-1018969.687
0.551	392518	95902.242	450356.156	286265.25	419219.031	332597.875	432394.219	701438.313	533774.125	484128.438	337756.156	-333214.375	321380.656	896142.625	1238850.5	757012	709076.625	985460.437	28586.662	-441029.438	593729.188	-1189241.125
0.552	351561.75	171829.859	520066.719	236195.641	431241.75	280385.156	582139.688	734898.5	608050.625	501307.688	388873.844	-245336.422	518373.469	970489.375	1324190.75	531426.437	831962.063	840280.25	242418.953	-458323.156	983437.625	-758447.813
0.5525	370506.875	55340.973	480428.156	267792.969	333488.563	272068.344	468327.594	759431.313	500326.031	415379.344	486080.313	-99038.984	564924	622532.625	1187183.875	482746	852114.813	550377.813	317191.188	-454246	1075371.125	-731847.813
0.553	471510.781	49007.824	462136.687	332351.656	437778.781	182906.406	513627.688	804785.688	647763.063	403337.438	337476.844	-280427	584654.5	884174.5	941867.25	680539.063	766120.313	802206.937	82147.844	-416080.781	765524.938	-1091720.625
0.554	292892.375	96073.352	470986.906	259537.063	450793.688	367703.781	538513.5	713285.063	597523.563	453335.188	546274.875	-483835.188	486723.563	882554.375	1283083.875	641491.813	644916.75	976898.438	162646.578	-398266.531	821414.875	-1089753.75
0.555	366597.031	134898.281	496149	225554.219	332215.75	212045.406	527502.5	776143.125	634579.5	460070.844	359675	-43958.281	608241.688	736316.375	1034027.5	537541.438	810587.75	662615.25	145373.844	-409312.563	1001867.75	-992487.75
0.556	287978.5	68327.711	566957.188	280021.406	496076.594	255705.109	479668.438	734344.063	553114.688	332054.219	564898.688	-273110.625	429222.25	815454.625	1125280.75	755334	678894.938	795524.625	148466.266	-383052.531	808829.938	-1180590.875
0.557	505888.656	201570.078	505061.844	256984.406	344381.5	315584.5	548281.5	909556.25	651147.5	441038.781	338575.094	-343639.844	478021.313	1122648.125	1289437.875	557613.375	817596.25	994640.938	122547.086	-514763.312	850654.813	-857599.688
0.5575	365106.063	29656.352	527764.25	292916.125	421888.875	269274	539234.5	795086.125	631917.625	457000.25	291909.25	-58080.738	580485.813	754246.063	1193803.125	439076.688	930193.313	557624.313	372721.094	-314631.25	1160261	-757330.688
0.558	417438.844	206369.891	598074.5	168498.891	452303.625	387559.125	606339.438	794896.063	603072.875	377451.156	499094.344	-255240.297	472422.406	613374.313	1112296.25	520336.813	758968.75	653686.938	191663.094	-252534.875	947171.5	-988262.938
0.559	340056.75	49081.531	486436.375	199718.781	376404.625	223765.937	582156.75	893351.188	638543.188	428648.188	461890.281	-350356.656	445530.688	960705.125	1157331.875	664831.375	676796.625	1058022.75	59495.73	-490331.375	786217	-1218439.25
0.56	423202.344	87927.344	574202.063	259455.016	389625.844	309373.969	497812.594	838001.813	548647.5	391215.594	373783.563	-13816.24	611673.688	559703.75	1237771.5	466810.813	846547.063	553151.813	390744.875	-324949.156	1098734.125	-722503.125
0.561	418177.844	169256.516	576077.375	285734.5	613209.813	296972.938	707992.75	879837.688	774457.625	457246.375	443696.031	-228846.234	543786.125	707643.5	1063750	721607.063	664144.875	740446.563	141612.609	-284621.219	902031	-1135535.875
0.562	385437.094	36521.332	579180.875	212670.031	434329.125	294998.906	764546.438	857939.75	584286.438	439863.813	298786.719	-444119.406	353516.156	952396.938	1225961.75	657463.188	837821	999645.875	39373.656	-414808.094	801089.75	-964926.563
0.5625	324650.188	88092.789	582454.25	175373.953	451144.344	357057.344	562500.875	846930.938	689305.438	514783.469	398362.125	-71585.469	572195.25	768287.625	1393133.125	511353.531	852502.688	804623.125	433283.406	-355208.75	1151920.5	-645997.063
0.563	490710.313	44407.41	583962.688	234430.609	648822.813	356287.563	705640.313	916354.813	704309.625	476881.438	529979.188	-127069.992	521895.625	749597.313	1135650.875	494403.719	803625.688	606775.438	60433.141	-295691.281	1058591.875	-960468.5
0.564	362511.938	96971.742	664961	201585.656	547146.438	273707.406	696931.75	956595.375	746187.313	480169.375	298531.156	-218625.859	565200.188	926492.438	1166348.875	619622.625	619537.813	942727.563	80209.945	-327523.406	749409.438	-1189094.875
0.5645	540008.938	170714.047	613351.938	351997.438	631811.063	315042.656	639179.75	878126	746314.375	577227.063	471858.625	-420777.281	464095.687	1028656.937	1398487.25	630745.25	787024.5	863752.063	282278.563	-339179.031	888867.563	-901128.375
0.565	299858.188	84583.586	672494.75	244491.063	407149.406	301382.063	636087.438	937480.5	848799.188	399517	354535.344	-153007.641	607889	726620.5	1287297.625	412237.656	825921.313	687813.75	392397.813	-369028.219	1116848.25	-622074.438
0.566	616103.063	95085.594	624394.125	301927.531	606850.563	230832.625	647461.313	922369.563	695758.063	560747	511827.375	-63133.969	542657.5	698224.188	1134259.625	752601.313	724917	760259.188	212464.703	-405030.531	987188.5	-1082042.5
0.567	469362.938	81883.906	770718.375	280467.375	501185.75	333541.938	648115.5	918174.375	669353.125	448903.844	339029.281	-487090.125	473717.063	998442.438	1172546.5	664202.688	759206.375	907301.563	-36865.75	-388699.219	762509.063	-1049709
0.5675	500436.813	139261.797	625714.813	284536.563	633319.438	362372.125	767205.75	922317.688	717029.625	629178.875	364142.406	-369485.938	499845.375	832495.063	1184205.75	630499.875	918516	864703.688	521770.625	-182240.844	1185917.375	-566649.313
0.568	494685	272544.094	746401.438	228773.359	602566.938	339377.719	610860.375	1084457	877675.688	456122.5	431003.375	73898.398	560973	719609.313	1374339.25	594726.25	874150.812	578868.063	357024.344	-313870.75	1121264.25	-840271.813
0.569	433092.656	55224.68	741641.875	160490.125	615467	281456.719	697276.563	935792.5	785696.5	504901.625	403490.906	-227670.703	538925.688	767678.938	1080859.75	550077.375	750441	909809.688	136687.469	-379322.063	751666.25	-1156837.75
0.5695	492382.031	113979.164	734737.563	319009.25	618006	436291.969	642394.5	979134.937	779943.75	496375.813	479489.531	-379803.219	425108.313	880491	1254673.125	859831.063	753967.438	961203.938	159930.891	-400670.5	820043.813	-851033.875
0.57	458057.906	132448.641	694834.188	261488.094	720072.938	396436.25	649865.5	965772.688	806643.5	533114.438	443065.969	-26734.207	470173.719	841481.375	1318123.25	509411.031	825852.938	733585.813	501785.844	-248013.203	1213587.125	-615312.938
0.571	458168.906	181115	808128.5	183227.031	665719.625	377656	781106.813	1152741.625	841329.063	528457.813	344747.656	45312.367	464030.531	690828.875	1207945.25	537915.375	919745.875	590520.125	173698.234	-236131.5	1083621.625	-865443.563
0.572	406214.438	41282.926	749128.813	287849.156	664516.063	453720.094	716705.75	966737.438	794978.5	638453.438	463758.281	-164389.734	557642.688	901857.375	1181573.5	753054.813	710966.875	851864.563	18618.299	-274752.938	812843.937	-1107492.5
0.5725	530822	175399.266	844984.125	302897.938	575992.063	281574.5	727115.438	985225.813	800781	607015	458262.719	-288028.063	400077.906	1051249.75	1283818.75	644616.813	859880.938	872496.375	281285.875	-354435.625	1079888.625	-673625.313
0.573	609421.188	72290.813	918314.188	341471.188	668908	455841.344	762053.438	1067762.25	831778.25	538437.938	426457.625	9276.173	650778.75	721592	1347857.25	477793.438	989186.125	644353.813	365047.406	-386318.656	1155930.5	-673548.25
0.574	539628.563	251042.516	784656.125	175339.5	721264.5	362652.75	837610.313	1038407.375	815411.438	505554.281	459090.906	-111699.563	647794.813	735751.188	1094031.375	638249.25	808073.313	636079.25	131569.016	-166890.516	899227.625	-979681.625
0.5745	474204.531	151285.578	917716.125	423883.094	788452.813	346585.25	820818.313	1141193.75	776016.125	535248.375	590044.438	-301195.844	490991.844	950667.125	1178877.875	735541.625	849470.688	956035.375	129084.523	-388212.719	838262.625	-1095066.75
0.575	472788.844	70297.227	957028.938	267107.531	576231.563	336506.656	767328.625	1240423.5	817095.75	486345.031	390379.219	-193807.438	506606.438	842531.25	1385064.375	608527.438	867377.75	849406.188	473891.969	-292736.813	1342968.5	-612216.75
0.576	602391.25	150213.484	923484.5	285899.781	776336.625	434196.062	827255.563	1177758	839881.688	513617.187	405586.094	1011.925	569138.562	713710.375	1406772.375	514650.688	912539.625	417306.094	375460.813	-284380.781	1217020.75	-708179.75
0.577	547363.375	101070.719	908509.125	350915.75	751547.875	394595.156	798625.063	1215141.75	904847.25	499981.375	409485.719	-354927	541340.5	1042721.438	1303283.75	667508	698550.375	940170.5	190714.797	-320169.875	1077686	-943335.125
0.578	539586.813	97506.305	887789.062	348036.188	828549.875	380882.5	931613.938	1161906.5	1016782.5	598291.438	498831.25	-103761.086	576582.813	871954.25	1450015.125	550439.688	975236.063	723301.875	358386.094	-202818.875	1318115.25	-626533.938
0.579	527476.438	83567.43	929740.25	400141.406	669621.063	346665.75	840677.563	1322715.75	920860.063	560990.375	460198.625	-18486.527	563520.063	683708.625	1230758.75	571674.5	785537.188	524200.125	408670.281	-362345.406	1173304.375	-874473.5
0.5795	626151.125	188097.625	944979.625	211686.266	697979	424228.875	900860.125	1158100.75	918346.063	555003.438	525445.062	-259461.531	625123.375	903613.188	1186659.75	841068.625	686590.313	978169.688	98726.602	-193226.547	873993.25	-1083550.125
0.58	584210.75	183580.906	978832.5	340251.75	779548.875	389217.5	860776	1281954.375	856350.688	656119.5	443520.625	-224112.234	485049.344	1022273.812	1307074.25	587173	852784.188	872205.25	268736	-322883.813	1098649.375	-641360.063
0.581	580641.125	159475.875	1009661.375	293304.125	846607.25	479303.219	946534.625	1373432.125	968593.25	536890.563	605829.813	58926.824	628982.313	727173.313	1367848.75	556463.875	980824.813	466283.281	464742.219	-138393.891	1290135.375	-573921.875
0.582	531290.625	144475.75	1077451.25	370069.094	924267.375	369127.906	912763.875	1278067.5	975450.125	663813.188	537379.688	-364520.281	504995.938	996565	1248281.375	721399.813	830636.813	955052.5	142983.375	-301294.438	941832.437	-996145.125
0.583	530660.312	131507.516	1048037.813	279893.219	794399.25	391996.813	956343.063	1285964.625	949057.125	552936.75	456700.469	-191414.156	613239.563	879265.188	1407801.375	749633.438	964338.375	776368.688	448575.062	-257096.828	1335250.75	-574003.938
0.584	635823.875	132085.609	1000128.313	236157.891	719102.563	556871.813	785368	1348545.5	1067924.75	698599.25	447820.906	38556.867	731128.688	690568.875	1308981	739093.75	849140.375	618812.75	354573.813	-267678.281	1223590.75	-756930.438
0.5845	543795.125	257873.672	1140893.25	418001.813	849358.125	473942.531	847119.563	1229285.625	968345.813	601851.875	452740.219	-127163.188	597609.25	839902.5	1208559.5	626789.625	944392.187	832790.375	232539.25	-244183.516	1013664.937	-1034957.188
0.585	559413.625	182452.281	1086078.5	354995.813	741386.563	405579.875	920115.75	1230172.375	1042564.938	601770.563	606580.25	-382862.063	476187.375	975834.125	1384606	903070.938	967764.25	997230.875	310158.594	-177904.016	1059690.125	-807949.438
0.586	595555.063	228193.266	999823.25	372907.188	810532.625	446990.75	906731.313	1344349.375	971619.188	637144.563	549932.75	-38217.602	523115.375	832647.375	1500038	565145.5	986979.875	782585	563474.313	-255742.094	1354355	-499516.25
0.5865	556322.875	217727.625	1053775.5	365561.719	776371.063	509678.563	869632.563	1385758	991372	631560.063	637287.125	10744.187	628982.75	749841	1265325.125	797068.938	922683.375	593461.875	321659.406	-219308.859	1256421.125	-803354.438
0.587	594756.5	188273.984	928384.125	347268.5	750607.688	300590.063	920137.375	1348377.625	965387.375	589951.875	553770.437	-224836.969	565027.688	954892.438	1132787.375	796168.063	841111.938	956639.875	205621.516	-78662.734	915636.5	-1064207.875
0.588	549215.562	209745.047	1031067.563	306025.344	806559.5	509593.781	960190.125	1320725.875	980704.188	729108.813	537743.5	-266145.094	552255.188	1003743.063	1526178.625	635460.75	890759.875	946306.813	387202.969	-203905.609	1204908.625	-645376.25
0.589	726991.125	125834.359	1006491.938	229760.328	762338.125	485257.719	864062	1254316	884148.125	622381.313	419582.719	-26042.58	719155.563	754057.25	1388314.625	629221.688	1105502	493427.438	488172.594	-188494.344	1377682.875	-624800.563
0.5895	648701.5	183386.328	1079538.875	406411.813	828569.063	501606.25	920677.813	1378363.25	1051633.375	688435.75	564936.875	-99980.688	623274.25	920017.438	1150496.375	794234.563	848767	735053.063	252332	-145860	1081628.625	-1030042.813
0.59	621224.625	212719.922	1133168.375	402337.219	788447	459716.031	950829.875	1325080	984706.688	489709.156	498692.25	-368361.656	496338.719	1000618.125	1333398.125	770238.5	832085	1057271	121921.164	-201555.938	956775.063	-968298
0.591	608721.938	87006.414	917397.563	369018.469	888764.688	483559.844	993377.625	1399638.75	960006.375	692408.188	503034.625	-114243.656	682959.313	1064320.125	1507065.375	765775.75	1055462.75	811595	442240.063	-297181.688	1313931.125	-504570.594
0.5915	654939.75	268580	1032835.25	454373.75	779372.938	475459.125	898412.438	1283569.125	1038753.5	669138.5	565110.938	53854.59	617128.563	700528.875	1372362.5	656670.75	947552.25	711877.563	353115.969	-195702.859	1271482.875	-589437.375
0.592	601177.5	172726.078	960916.5	247075.891	781797	282498.531	894252.312	1303069.75	1072707.125	621420.625	550081.125	-247776.281	615235.625	880296.125	1282359	764441.125	888614.938	864339.25	115250.445	-142482.375	982780.937	-1194472.75
0.593	551978.063	273954.25	1070660.25	290259.281	834195.875	535999.938	929258	1363485.75	942408	667133.625	511748.438	-299082.813	620903.938	1132351.125	1354177.25	677818.5	796063.813	930938.563	218339.719	-89755.453	1062261.5	-719085.875
0.594	693965.375	112459.133	988942.875	467024.469	738625.125	495121.844	949977.5	1419535.375	1008592.75	604612.625	551188.812	-79908.055	660272.875	840661.938	1362102.375	635793.813	1017661.688	711144.938	637206.125	-244728.688	1524179.75	-526296.813
0.5945	676668.688	181668.891	1064957.625	401920	788202.438	389806.469	884064.5	1333537.375	1100210.25	590391	541445	-7405.312	718289.25	766131.875	1176385	796265	887446.438	679604.75	229353.563	-166364.281	1217004.25	-892813.875
0.595	717256.813	216343.047	910588.875	365616.281	740390.313	449254.625	904956.688	1336657.375	972189	684639	470220.719	-365584.031	607857.375	1047281.75	1390753.125	821141.188	866453.625	1062964.5	152491.188	-127594.703	948992.937	-1049811.125
0.596	645822.188	94164.063	1181354.75	345379.75	790401.875	562564	917491.563	1291517	1064858.75	628627.125	497340.031	-308453.5	653824.375	1052328.25	1413271	741954.125	1019266.75	1021399.938	525083.125	-307138.656	1243929.25	-584107.563
0.5965	723885.188	272264.031	1086224.5	466673.5	775239.188	500449.969	927163.625	1296289.25	1086179.75	520031.531	519570.563	4114.291	670660.313	783639.063	1324921.5	664733.938	1024394.5	632200.563	484288.625	-29038.279	1366653.875	-600223.25
0.597	564833.313	83469.445	1087238.125	312154.594	939825.688	498215.844	850697.438	1281223.875	975211.625	741338.625	523045.969	-139559.375	626152.625	815193.312	1320527.5	752799.25	783931.438	748398.375	228501.969	-158252.859	1010527.75	-1095076.5
0.598	661215.375	381865.875	989457.875	247497.844	767751.5	429077.156	988276.188	1290535.875	1056246.375	580805.563	590215.875	-276494.844	503334.531	1088843.875	1258464.625	905212.438	869574.25	1149260.25	292391.688	-189335.828	1026348.125	-853493.938
0.599	714383.063	196467.703	1051175.5	427912.531	878034.625	516995.344	939012.063	1347672.375	1035725.313	718147.125	537785.938	70641.969	674826.438	699693.688	1292494.25	686619.625	970673.75	475067.906	425795.469	-105861.805	1226635.25	-675673
0.6	692199.438	300939.375	1043457.062	388938.375	731157.875	547452.875	908572.938	1330487.625	1090293	541261.125	424666.438	-326954.906	580999.125	1077642	1363354.5	857445.188	808717.375	1027003.125	293185.625	-218643.063	1012394.375	-1080389
0.601	726933.313	208569.953	1055966.875	407759.813	924060.625	586089.563	995009.938	1366568	1001625.438	708635.375	566711.188	-250699.328	633725.938	1007273.875	1448180.375	789952.125	968752.75	1028998.563	383427.75	-206884.828	1098352.625	-763840.188
0.6015	653587.063	294670.344	1038056.813	359022.031	784048.625	413466.375	797425.063	1353848.125	1051213.5	633568.063	534871.188	31058.914	625489.188	768277.688	1474618.625	622655.063	1166957.375	704466.938	553601.125	-158167.016	1313842.125	-381138.625
0.602	766791.563	71956.164	1169654.375	337756.25	854609.375	529098.75	886817.875	1361185.25	1005560.188	533344.875	514576.125	-106589.766	714877	950045.25	1296587.875	629482.688	947710.938	753654.688	445294.187	-134596.141	1176666.375	-948823.5
0.603	632531	301963.406	1004688.75	298833.875	831963.688	502903.812	942761.563	1415845.25	1154378	756236.125	694300.688	-307156.063	564335.938	1058454.875	1211009.125	832143.313	854511.625	926238.313	151302.406	-92614.422	936602.625	-1039364.375
0.604	688505.5	263126.125	1143341.625	499221.969	993603.438	576320.25	851296.563	1429861.875	1126921.5	702234.125	496525.781	19663.428	626557.25	738961.25	1384441.5	582167	1003073.438	572468.313	545670.812	-119941.352	1412396.125	-680162.75
0.605	734218.688	174162.375	1027531.313	441499.813	741676.313	463733.438	920974.375	1379792.375	1099767.875	711782.875	599327.625	-76123.445	652156.75	812863.438	1234181.625	834359.813	899902.937	823955.875	281850.625	-143710.063	1076063.375	-1131076.875
0.606	681733.125	235372.531	1082482.875	456465.688	898523.938	482808.063	991955.313	1439294	1153520.625	707044.938	537516.063	-290052.813	627684.063	1182262.125	1370738.625	920350.188	1086869.25	1031006.312	449871.531	-154440.5	1013875.5	-938870.563
0.6065	712389.5	329402.688	1181393	321299.438	852977.438	540388.437	862606.875	1401327.25	1075705.375	596012.938	535492.125	-27368.617	701595.688	910573.313	1587299.25	687794.188	1004662.625	739495.438	467501.563	-190804.328	1474475.875	-367111.656
0.607	776478	247752.953	1076320.125	484172.594	758237.563	513671.625	1029520.25	1346908.25	1266440.375	745441.688	634354.188	135970.984	728417.813	866241.188	1216994.5	725726.688	1061159.5	680973.188	402559.688	-135354.406	1253440.75	-832663.937
0.608	590912.875	139991.25	1094390.25	374872.188	936356.188	565622.313	909024.813	1321987.5	972615.5	615599.375	441632.875	-228763.922	638927	962840.688	1363062.5	904849.375	901037.188	867269.375	194079.75	-156074.469	1003737.75	-1068584.125
0.6085	744809.938	147543.813	1131354	465545.625	743204.813	571782.438	884017.063	1449826.375	1174055.375	742839.625	493900.687	-276741.906	495562.563	1077509.75	1448119.125	828964.063	984804	1050368.375	430590.156	-269017.063	1281117.75	-646509.688
0.609	677675.625	273605.063	1144808.75	427808	983506.187	509444.344	974990.125	1463753.125	1033507.625	626155.813	692730.875	86591.352	736073.938	788407.375	1477109	707417.75	1043402.125	674994.938	564704.813	-125231.719	1231440.125	-508227.219
0.61	689284.25	216800.359	1074234	473963.5	967931.813	535623.25	960500.688	1323814.625	1170391.75	724339.188	621214.875	66103.227	668498.188	854993.063	1324006.5	784501.5	962810.375	664745.563	347222.406	-73351.695	1265408.375	-971159.688
0.611	690895	243477.078	1224587.5	497593.844	753507.125	529390.188	969759.438	1502208.5	1145607.125	796520.25	519664.625	-287759.094	659340.75	1048811.25	1438288	951349.688	789363.875	1199062.875	372280.406	-191633.5	1005563.25	-955051.063
0.6115	733897.063	258104.125	1245031.625	515288.344	1006558.687	543269.75	943509.125	1485905.625	1035944.5	672481.438	582772.688	-173662	539176.75	1052815.875	1538595.25	649338.563	1057154.25	825797.25	379455.406	-148704.891	1373277.375	-623697.938
0.612	709482.125	281130.906	1158305.5	483419.125	830957.875	570363.312	961316.125	1443190.625	1197747.25	580111.438	608731.188	127501.891	671272.188	837945.375	1410372.375	832954.875	942657.313	793667.25	595085.188	-260204.094	1535464	-659250.375
0.613	679562.063	269640.187	1128760.5	424988.5	979538.813	493514.719	1038778.938	1371850.125	1118531.75	719024.125	588294.125	-136156.125	663604.75	948608.688	1219398.25	828214.75	908013.375	852671.125	377590.938	-114795.141	1142943.75	-977785.938
0.6135	817027.187	251059.219	1164751.25	494793.312	818579.813	602794.188	906020.188	1420491.625	1007212.625	813996	665018.438	-293352.313	528449.063	1191879.375	1381950.75	899497.625	969503.938	1080908.25	320221.563	-101835.852	1116913.25	-794708.625
0.614	638154.875	154462.313	1286450.25	425632.594	1004325.438	597682.063	1112443	1469338.125	1136777.5	628170.063	707283.25	27187.795	743472	890147.625	1556843.5	622353.875	951445	914604	553622.438	-224274.859	1497408.25	-531808.188
0.615	754927.313	186592.063	1078728.5	418097.469	874795.25	578975.188	1041528.25	1530748.5	1114397.875	773023.75	620717.063	-1186.748	707174.625	791138.563	1222403	844740.375	1119714.75	612839.375	357154.594	-8287.165	1242016.125	-774229.125
0.616	730135.438	339630.875	1192700.25	430116.75	913356.562	670926.25	1000402.188	1502064.75	1172750	762763.813	579505.438	-298603.813	627780.688	1056349.875	1350620.625	793612.313	914125.063	1164491.625	322187.625	-62269.051	1085986.875	-1101065.25
0.6165	847945.563	223407.859	1288429.875	422538.844	996949.875	622724.375	915306	1620473.375	1189493.375	783052.313	506585.344	-125318.617	655994.875	1079794.125	1563381	857002.313	1050970.25	1082216	399095.156	-143605.359	1174015.5	-637646.25
0.617	878437.438	339790.625	1155483.875	428862.031	878353.625	670905.188	1066359	1480233.75	1225469.5	693221.5	614395.5	126648.961	773538.563	836072.938	1509723.375	756324.313	1105895	656493.938	554384.062	-114385.805	1578475.125	-507949.813
0.618	750423.313	281806.344	1240757.625	477254.656	798254.063	616330.625	1057172	1520715	1118576.125	770213.813	606263.063	-69684.43	679098.938	946386.875	1268134.625	814826.938	957701.313	782027.25	363693.938	-55526.797	1307541.125	-891508.063
0.6185	725252.813	172413.297	1225804.875	449241.469	1028179.375	656937.625	1112176.5	1614900.5	1146171	626269.188	672883.125	-318739.656	670458.125	1150429.5	1431332.75	904716	852768	1179919.75	178593.516	-127175.281	1088370.375	-903432.562
0.619	808401.938	195887.844	1335981	514028.313	1003152.563	646288.25	1043944.25	1538333.875	1144853.875	785420	589091.938	-90846	669410.375	1030950.75	1529470.75	796140.25	1076373.375	995920.313	652988	-137575.438	1304296.75	-494928.844
0.62	812770.25	410215.469	1296628.625	506052.031	956582.875	579917.063	1055719.5	1545151	1259671.625	896072.375	680746.5	131969.609	626045.688	854169.062	1564240.875	737106.188	1062967.875	667905.813	591942.438	19230.684	1398688.375	-571834.75
0.621	751693.188	343141.094	1317510.375	535176.313	910669.5	668617.375	1064002	1599574.75	1269745.25	778386.063	547018.625	-208092.031	598325.75	1117780.75	1419780.75	864364.813	972164.5	1225412.875	322601.406	-118912.438	1177193.75	-722055.063
0.622	786742.375	281425.469	1350393.5	428848.625	946364.313	640351	1033120.5	1585755.25	1279125.625	752112.938	507825.438	41099.711	688228.313	1015018.25	1599710.5	837239.5	1204567.125	894908.563	701986.438	-90189.672	1386975.875	-448396.656
0.623	895403.5	198985.078	1355836	429563.75	1029161.125	626081.438	1080577.25	1550584.625	1274301.125	819880.063	745072.813	18388.803	759579.625	821927.937	1348260.75	788620.625	1047436.188	773691.438	375722.313	48373.805	1413165.125	-727567.375
0.6235	774129	337212.875	1331927	647714.688	1043117.125	725670.625	1152095.25	1649849.125	1084314.125	733263.438	661636.938	-90948.336	689402.375	1060177.5	1278819.75	981180.875	868528.687	1055445.75	291517.344	-112101.125	1164417.125	-944285.375
0.624	922130.313	339438.625	1343288.375	469228.937	1062012.875	708386.313	1102157.5	1658224.25	1311661.375	760625.75	572117.375	-82636.805	635416.438	1225262.875	1533188.25	806273.625	1034132.625	991654.813	452006.875	-197409.031	1268839	-653074.938
0.625	958883.937	284023.281	1303063.875	646785.75	1070964.625	576316.813	1167600.625	1580729.375	1200283.625	795077.25	725620.438	183021	679019.313	924200.25	1674384.875	709883.188	1093571	797413.438	607854.438	-37253.305	1501748	-411512.906
0.626	755606.563	260732.984	1367258.125	579098.625	1070745.625	726710.313	1205038.625	1654040	1236242.125	904841.063	664336	-266192.188	687377.688	1256828	1527252.375	954917.812	989302.875	1101376.5	302042.594	-17675.955	1197451.5	-774498.25
0.627	987882.125	283196	1427818.625	621126.188	997383.5	682962.063	1097526.125	1731200.75	1351486.625	820840.688	623829	-127243.117	613727.688	1133296.125	1577908.875	943084.813	1141706.375	906481.125	589685.813	-4683.83	1496097.875	-440001.313
0.628	797947.438	373483.813	1239010.5	430016.625	1028759.313	612898.063	1191717	1630370.5	1311037	768196.375	843766.813	225244.688	723776.938	859889.313	1417281.75	756159.938	1148945.875	663922.438	503573.031	-6543.685	1406056	-645456.75
0.6285	900146.875	271008.281	1387632.75	673642.125	969063.063	765292.5	1119677.375	1681762.625	1311172.75	883978.688	683102	-25513.287	740337	1027979.5	1418702.625	946425.563	981329.688	885783.563	323210.594	-2715.885	1173455.625	-1014641.188
0.629	880210.625	407478.469	1384166.25	629602.938	1016188.75	631145.625	1150061.25	1642720.625	1322418.875	886182.188	712256.625	-214777.156	631095.625	1246278.625	1583729.125	981570.563	991654.563	1149779	400024.75	-55043.824	1193505	-684545.063
0.63	892295.812	201853.594	1468197.75	523904.406	1039799.063	850549.625	1072306.125	1694476.5	1356422.125	814948.187	654962.938	67988.031	814585	956325.312	1565168.25	749789.125	1061623.125	893525.937	801343.313	-14664.344	1497054.5	-477655.125
0.6305	901153.187	335800.844	1325521.5	534738.625	1127266.25	783093.125	1208305	1708415.25	1292019.75	843252.188	770927.063	290557.219	708232	912357.813	1384356.75	828934.5	1101780.125	762856.688	443799.031	-29350.277	1336214.5	-745210.563
0.631	848593.563	236717.797	1443437.5	629709.938	1006812.813	622647.125	1029060.125	1615414.125	1295673.75	845577.75	592515.25	-245054.25	655902.438	1122281.875	1440197.375	1149310.375	980890.437	1057281	400366.469	6448.272	1095271.875	-1017837.75
0.632	920817.875	442523.625	1389030	469421.344	982474.938	670683.188	1175391.25	1802268.875	1259575.75	759692.938	783189.438	-194950.188	715597.938	1103214.625	1637473.875	962311.313	948811.313	1160209.25	510404.75	-148294.234	1441193.5	-427686.719
0.633	943677.313	288230.188	1427003.75	750798.75	1120969.375	696605.75	1120223.75	1658875.625	1300456.375	764388	668534.938	222031.016	666320.813	955241.25	1584977.875	741778.875	1170631.75	705506.25	673089.063	15390.997	1585046.375	-424155.281
0.6335	993100.313	347268.938	1468474.125	479660.938	1047704.625	725174.75	1130801.125	1708449.875	1394190.375	919900.688	685067.375	29942.297	890232.75	1082574.125	1413674.5	907584.625	923295.75	883224.563	481194.563	7799.947	1405927.75	-898599.813
0.634	906996.125	404269.625	1408743.75	658816.25	1032462.375	775464.375	1147173.125	1664315	1337868.5	767070.063	714266.438	-257343.344	754976.25	1173576.625	1504827.875	965190.063	950844.063	1213085.875	281685.125	-2614.498	1108056	-847754.75
0.635	881159	368246.188	1402267.875	648134.313	1087452	679228.25	1159709.25	1678803.625	1412542.125	905533.563	650255.25	16269.063	575726.562	1160057.625	1693255.625	951715.813	1243196.75	920882.938	689042.375	-29580.266	1639011	-266109.125
0.6355	918425.938	335897.844	1268878.625	632819.438	1187715.25	845961.063	1184701.125	1744801.875	1332832.25	802833.875	838938.375	206744.844	813985.938	854410.812	1500232.25	791309.688	1079153.5	691721.25	595665.688	56196.09	1396830.5	-589777.125
0.636	978537.75	399784.156	1452585.5	509895.219	1232274.75	737558.063	1166664.875	1727372	1312618.875	871669.188	716171.938	-127927.57	727528	1058678.125	1561595.125	1014048.375	945957.063	970496.125	315282.375	21630.943	1267369.875	-968148.187
0.637	945617.063	308733.313	1386223.625	668056.75	956594	758902.063	1285104.75	1772627.25	1299841.5	893600.125	700785.375	-184287.141	687467.313	1279142.75	1542332.125	862778.625	1115179.875	1229216.125	453849.312	-87247.484	1165762.625	-644104.625
0.638	1043627.125	398046.781	1495767.5	580397.938	1199928	625291.375	1110855	1795545.375	1320828.5	888756.188	795831.625	94206.844	751929.813	876096.375	1529430.375	829195.312	1160822.5	871255.125	648518	-23515.637	1644256.625	-421750.844
0.6385	835152.75	442284.5	1384148.75	653409.938	1096778.375	677833.25	1277773.125	1713458.75	1339040.75	965078.875	748852.5	94882.398	817077.063	1045846.5	1576681.125	923097.562	1133513.125	864846.625	469072.656	37712.051	1490222.625	-763659.063
0.639	1028386.687	286463.469	1500979	634930.188	1217439.125	838247.313	1147433.5	1867209.625	1262751.5	849989.313	739795.188	-202721.781	706472	1221834.5	1420179.625	1099792.25	1017490.125	1169656	363665.125	33593.059	1159879	-964838.563
0.64	968678.625	384056.125	1442020.5	711490.813	1039975.375	714957.938	1215930.625	1729393.25	1247933.625	919344.188	793397.25	-126712.617	686452.75	1235570.125	1657682.75	924945.375	1137690.5	1037312.75	631760.438	-31607.213	1528444.875	-486658.906
0.6405	1054204.375	397039.625	1575809.75	588963.188	1239119.375	664012.938	1172981.625	1817759.5	1385534.5	885022	720610.375	142336.844	794684.188	908508.625	1617305.5	845421.75	1325016.875	820438.375	664563.563	56885.891	1612768.375	-425618.438
0.641	1088614.5	369485.125	1510285.25	701761.438	1162716.5	912563.125	1188481.375	1802709.625	1312797.75	830122.625	639233.063	21211.484	700063.438	1095890	1427267.125	1076949.5	995487.25	1014961.375	406651.906	196626.875	1365091.75	-969145.625
0.642	910687.313	476067.75	1499095	612531.75	1134325.375	785214.25	1244426.5	1828333.125	1453854.75	961251.563	729836.875	-68954.602	638433.25	1310760.125	1525758.625	1011557.063	1108035.25	1321149.125	468609.063	-64392.977	1223847	-849870.688
0.643	1057443.125	349627.188	1615658	640816.688	1271729.875	623554.188	1110090.25	1939836.5	1348171.375	959026.563	790012.875	-64917.605	797018.875	1083885	1807650.25	939207.625	1225565.125	988151.25	761946.188	65047.707	1572676.25	-314759.406
0.6435	1031439.063	368412.875	1510188.875	622865.875	1166389.375	892530.063	1280535.625	1826423.75	1454369	995052.313	729960.5	309049.594	1061710	879676.5	1385911.25	796544.5	1175208.5	900081.938	526183.375	32137.498	1482301.25	-541202.188
0.644	887280.875	494210.187	1589391.875	731682.5	1215802.25	812947.688	1304581.5	1868838.125	1364510.625	885478.063	844282.875	-123138.961	734280.25	1265195.5	1533114.875	1004247	1020742.188	1080338	356730.438	19287.529	1262004.875	-976269.875
0.645	1212336	415042.781	1559469.625	583440.25	1260200.875	796813.438	1275168.625	1810476.875	1410662.625	1040865.25	752089.25	-14158.745	760611.125	1253669.25	1658237.75	1128925.25	1175461.5	1202896.75	573065	41939.797	1448932.125	-613786.25
0.6455	967399.063	387997.781	1529666	691914.875	1330826.625	836961.563	1336265	1863162.75	1460664.25	765370.25	736798.938	138871.859	876072	1019864.813	1641011.375	751904.438	1225280.125	869352.188	782464.938	-30881.973	1659836.625	-311370.688
0.646	1115595.625	515841.281	1555185	702868.75	1187585.875	802252	1252182	1841153.625	1444277.25	1010045.125	745981.188	73267.297	787000.75	1024266.438	1511525.875	1029768.813	1053667.625	936792.75	451887.812	92323.148	1430944.125	-791627.625
0.647	1068194.5	487793.031	1616404.125	714100.438	1221156	724461.813	1328983.125	1919395.5	1460350.75	979273.438	769785.313	-63788.094	841508.563	1176332.25	1506349.875	1176855.625	1112199.625	1077126.25	392117.625	41106.07	1177878.75	-921557.063
0.648	1099392.625	461808.656	1718047.875	663708.875	1262941.25	862555.875	1304997.625	1945395	1443195.375	1024891.938	855652.75	300472.219	828259.75	1052088.5	1516765.125	939589.688	1225369.875	740394.563	706570.438	-2735.948	1687341	-519081.469
0.649	1052348.875	443411	1698251.75	645311.688	1168953.75	907870	1283544	1935305.25	1510288.75	989919.625	693991.625	6830.909	826634.313	1131699.25	1524649.25	1124443.375	1091583.875	973162.063	604272.813	218689.594	1296258.25	-886828.25
0.65	1131369.375	465765.469	1641278.375	729955.063	1239655.875	904058.375	1316529.125	2013394.5	1367695.5	1001478.375	795709.688	-147803.984	732401.563	1354151	1721161.375	1260503	1262622.75	1316645.625	477873.312	53130.352	1414677.75	-701898.75
0.6505	1160505.25	320641.031	1771845.25	653888.438	1375496.5	814489.438	1290001	1853758.5	1532623.75	1010457.563	770621	222717.906	847576.562	1116735.625	1787854.75	862978.75	1253375.75	1056872.125	799689.813	145717.328	1626148.875	-306456.813
0.651	1265062.125	579957.313	1799293.5	733498.688	1303700.875	967715.188	1352769.125	2049772.625	1475810.875	1050537.375	814505.688	198550.813	955570.5	1064951	1608431.75	1009272.688	1302962.5	816974	675683.563	152580.563	1607963.625	-530568.563
0.652	1160794.625	357388.75	1756739.5	760422.938	1358985.375	889519.063	1290325.5	1988197.25	1636966.375	1106314.5	836128.438	-7323.497	752552.5	1328009.375	1616790	1240540.25	1054613.875	1276504.875	488825.844	-2633.798	1370393.375	-972277.938
0.653	1306176.375	363472.125	1807287	733537.5	1342776.75	977620.188	1393131.375	2008101.875	1565740.125	1084610.5	976888.75	250596.453	967744.875	1209580.375	1672548.5	1020679	1449550.5	1038712.938	830127.063	104697.367	1747102.875	-178770.844
0.654	1214462.25	580782.438	1799256.125	1011260.5	1453115.125	982534.438	1586007.875	2129723.75	1611670.875	1031027.438	792673	61711.797	897843.063	1100590	1633885.875	1300661.125	1267988.125	1041037.125	599541.625	180113.797	1558855.125	-833465.188
0.655	1318963.5	542198.438	1853316.75	833852.188	1422769.375	891754.188	1394310.125	2173286.25	1640580.5	1039043.688	881372.563	35278.043	889777.563	1441677.375	1667677.25	1228852.75	1055555	1434163.625	602878.875	65788.375	1463930.375	-839804.563
0.6555	1364269.5	602892.063	1875721	704173.688	1445479.75	1046231	1525367.375	2156815.5	1657491.875	1255909	886316.625	44224.953	934347.563	1452881.125	1957923.25	1093266.625	1400581.25	1329286.125	789090.813	302249.594	1693277.25	-215546
0.656	1385883.5	500737.656	1880957.25	981881.375	1443324.125	985853.188	1522178.375	2245298.5	1577688.125	1102929.125	810461	193141.25	943186	1093253.625	1794428.25	1096311.75	1364105.5	935975.875	794211.25	166915.438	1851839.75	-378081.625
0.657	1264340.5	571877.625	1996552.625	800712.063	1488812.125	1004740	1436394.875	2296417	1758135.875	1131525.625	981925.063	141600.078	995926.25	1394264.625	1582426.25	1256316.875	1171443.875	1173399.75	639396.5	232864.125	1542847.375	-846546.375
0.6575	1341416.5	585875.25	2006785.25	807999.125	1480767.875	1016681.563	1595393	2282495.5	1557332.75	1109964	906422.563	-3959.228	886693.125	1517588.25	1743496.375	1312499.375	1168001.375	1309838.25	649234.313	79056.297	1510795.5	-594626.25
0.658	1370745.25	552633.563	2003994.875	928918.75	1568072.125	1149900.75	1708355.25	2377968.75	1727460	1169835.875	975444.438	166999.797	1009468.25	1327164.5	1977369.25	1027180.5	1420484.875	1152931.75	956015.938	264211.75	2053308	-175317.125
0.659	1258584.125	623198.75	1959477.625	932896	1573171.625	1127492.375	1535993.5	2283311.5	1606549.375	1204692.25	1000892.063	298485.156	1067011.375	1265416	1649377.875	1136061.75	1299983	975983.188	710835.25	228584.188	1732411.625	-519053.625
0.66	1414652.75	661796.875	1952455.25	892944.25	1483011.875	1103350.75	1698826.5	2422726.75	1688530.375	1198419.75	976238.5	83717.125	885281.375	1339515.75	1757383.5	1340551.125	1102542.125	1441487.75	514696.719	128380.867	1405377.375	-751207.25
0.6605	1323499.25	534727.563	2069813.375	967689.125	1680181.5	1050648.375	1586487.5	2346149	1761369.875	1219807.625	898163.938	22548.666	914130.562	1518868.5	1882679.375	1260741.75	1331748.75	1366364.75	657317.813	206455.609	1719052.875	-460169.688
0.661	1354757.875	608287.063	2088242.375	908551.813	1651840	1118018.25	1722982.875	2278346.75	1779713.375	1170190.875	946289.625	237100.25	1105651	1134722.625	1826299.875	1090180.375	1493372.5	1117868.5	933075.812	336664.594	1911166	-226813.375
0.662	1400464.125	612596.188	2117414.75	957135.5	1523350.5	1166942.875	1564419.25	2337675	1795794	1218947.625	982730.75	391006.813	1001589.5	1304481.625	1671523.375	1343806.75	1259519.5	1048612.375	640866.688	137663.656	1670591.75	-632634.688
0.6625	1423231.75	540611.063	2072664.375	837340.438	1642438.5	1046801.625	1630132.625	2445371.5	1833568.375	1197837.625	941483.812	30728.24	903969.75	1543774	1818533.75	1289120.25	1232106.625	1511139.375	690267.313	286681.781	1544673.25	-807831.75
0.663	1560851.375	600521.75	2247010.5	920218.375	1708075.875	1150710.5	1607997.375	2467700.25	1778292.125	1229501.875	1036446.562	66691.609	839313.125	1327037.375	1928029.875	1169446.5	1366348.875	1278221.125	966602.5	322883.688	1844052.875	-214427.016
0.664	1378628.5	569321.375	2138836.75	1009039.875	1633821	1068192.125	1649941.25	2511815.25	1885642.25	1201531.75	1125111	293748.094	1075348.75	1219655.375	1785594	1060646.625	1437744.875	1091197.875	812669.938	194991.391	2000946.75	-324281.438
0.665	1592150	697074	2350260.75	917735.563	1647787.375	1062709	1735200.875	2641452.75	1851202.75	1261813.875	984479.375	244287.656	938652.688	1292217.25	1701890.875	1299421.875	1136424	1191170.5	699925.938	351732.281	1630852.125	-832656.813
0.6655	1444996.5	668044.125	2179507.75	886943.438	1787342.125	1130494.625	1778145.5	2603974.75	1875722.75	1298745.875	1050300.75	2683.083	819302.5	1628200.625	1935758.375	1332316	1334551.75	1519529.875	743115.25	182242.859	1672003.125	-450287.594
0.666	1436217.25	606441.313	2252408.75	1072275.125	1694957.875	1166365	1665405.625	2628690.5	1952914.75	1270223	926872.75	252704.281	994883.375	1249501.5	1916622.875	1164106.25	1409212.875	1196135.75	981551.313	200699.141	2051325.125	-128908.602
0.667	1545806.75	530832.687	2193118.25	991139.563	1706732.875	1231389.5	1773339.75	2686730.5	1943951.5	1251974.75	1053080.125	370223.25	952654	1304243.625	1729589.5	1225509.875	1402471.375	1015641.313	805651.563	357667.375	1821428.125	-504636.094
0.6675	1461003.375	682207.438	2291851	968553.125	1823875.125	1192819.5	1824073	2721162.25	2054635.75	1242665.125	978508.375	51916.41	768471.375	1520292.375	1806889.5	1393479	1348874.375	1438774.25	579187	230744.656	1627458	-851863.063
0.668	1498893.125	723968.063	2293221	1092352.125	1781758.875	1240619.5	1721588.875	2838622.5	2130244	1468525.375	1083457.5	23244.246	1008013.25	1492284	1843870.875	1361266.875	1402749	1471139	804040.438	268084.375	1818839	-249797.344
0.669	1587398.125	696254.313	2195810.75	1104055	1820704.75	1350921.375	1738389.625	2682025	2104128	1207153.5	1152582.25	391963.594	959414.563	1380435.625	1972909.5	1331525	1469848.375	1090704.75	1083629.75	266600.781	2057530.125	-164288.563
0.67	1387502.75	580943.375	2172088	1149137.5	1840548	1364006	1860484.125	2870395.75	2183647.5	1398422.125	1027073.688	22679.734	1023455.875	1495341	1879719.625	1609623.5	1434719.75	1594893.5	758695.75	155952.156	1644460.875	-690098
0.671	1565048.75	779471.563	2286090.75	1141273.25	1881257.75	1418191.25	1800692.75	2904828.5	2087258.625	1399396.75	1100398	236121.406	896243.188	1588248.25	2231091.25	1298256.375	1450730.75	1368554.625	1040402.375	304373.563	1970455.875	-62898.664
0.672	1568985.625	752751.875	2390818	1139554.875	1841254.625	1435491.625	1715752.625	2888232	2290586.75	1274206.125	984019.188	495038.063	1018329.25	1332815	1960048.375	1469613.375	1532697.125	994639.688	943879.938	455837.563	1940586	-314326.094
0.6725	1619793	557943.563	2221515.25	1169753.375	1889017.625	1412658.5	1914458.75	3005130.25	2215146.5	1408160.25	1189119.125	174434.656	875475.375	1433497.25	1877382.75	1886408.375	1458181.375	1355112.375	635007.313	283071.125	1673753.75	-782885.688
0.673	1504384.875	972328.625	2507659.5	1185692.5	1877147	1558343.75	1775146.625	3021007	2308032.5	1331009.75	1074193.875	56416.684	929866.438	1743344.375	2159848.5	1776035.375	1478990.625	1615088.75	949247.25	314147.594	1752246.875	-309554.688
0.674	1613903	663842.375	2319785.25	1330057.625	1938076.25	1655283.625	1902240.125	3138644.25	2356673.25	1423172.75	1195605.875	370189.5	1055320.5	1524364.25	2125081.75	1667912.625	1522220.5	1231961.125	1116659.875	374739.094	2191451	-56065.508
0.675	1586337.5	707387.875	2426506.25	1278014.75	1909077.5	1672966	1890502.875	2999203.5	2454967.25	1511972.625	1099139.625	90829.641	979595.188	1686396.375	2080796.75	1732318.875	1585336.125	1696587.125	865789.438	271378.063	1569644.875	-525680.937
0.676	1666224	781758.25	2466267	1349630.625	2018928.5	1627469.625	1964892.25	3055044.5	2487214.25	1476540	1118689.25	244288.984	923405.125	1753586.375	2146908.25	1610605.875	1602422.625	1526389.875	1140526.125	521823.219	1999247.875	-49879.758
0.677	1733854.75	785426.5	2486271.5	1349712.375	1926702.375	1590168.25	1924042	3220883.25	2505185.75	1444476	1380491.125	507789.469	1216553.125	1358849.875	2276214.75	1612832.375	1716197	1170926.75	1189345	593822.813	2216927.5	-66838.258
0.6775	1699290.5	1013029.375	2557847	1316469.875	1927685.375	1560870.375	1894213.25	3016217.75	2410513.25	1558521.125	1188983.375	477975.969	1078686.875	1606632.25	2059428.25	1863765.125	1431286.875	1225974.5	919271.188	725065.875	1770093.5	-552336.062
0.678	1692206.125	901874.875	2680111	1454903.5	2010789.625	1566720.625	1894662.375	3146171.75	2300007	1509898.125	1231256.625	274703.688	1158205.125	1720748	2279891.75	1751248.125	1426278.25	1762223.5	903009.25	757226.188	1912627.625	-487753.719
0.679	1756693.125	777338.75	2610036	1248981.25	1949336.875	1550284.375	2136644	2999809.75	2286153.5	1500760.375	1095266.375	415683.5	1149898.375	1712407	2428313.25	1673276.625	1644621.625	1507006	1343365.375	726982.563	2349906.25	32329.299
0.6795	1824838	795181.875	2611142.75	1326614.25	2085249	1495969.5	1928631	3169501.5	2296277.75	1601928.125	1231786.375	661911.625	1284935.75	1604470.25	2246242.25	1633745.375	1607258.375	1239282.25	1233329.5	775432.25	2319380.25	-208639.094
0.68	1859939.625	841341	2628790.5	1286189	1970770.25	1461937.875	2068316.125	3128766.25	2292100.25	1497926.75	1217150.25	352492.969	1148848.625	1620337.875	2143977	1748852	1419735.25	1444077.75	980431.188	523264.469	2026211.125	-595379.813
0.681	1688712.5	920063.5	2656051.25	1291336.875	2013108.25	1464850	2030011.125	2989381.25	2364274.75	1425672	1102472.375	264214.188	1160267.5	1733873	2250969.5	1634271.875	1497005.25	1724727.125	1054562.125	527941.25	2011405.375	-237428.797
0.682	1803388.625	776279.063	2693015	1191181.625	2026471.875	1556792	1998001.125	3099994	2294766	1572696.125	1217077.75	330571	986725.625	1530881.875	2245631	1371220.75	1513775.625	1331862.25	1118459.375	591797.875	2410737.75	-85633.93
0.6825	1691534.25	848896.75	2802263.5	1215194.5	2092940.375	1540559.375	2036768.625	3079538.75	2287297	1549338.875	1217040.625	526742.063	1292188.375	1413480.25	1912327.25	1464380.25	1553225.75	1259067.125	1009159.25	520417.563	2237442.75	-400115.063
0.683	1785583.625	763100.938	2718657.5	1169504.25	2021515.125	1440741.375	2113900.75	3085064.5	2401256.25	1461793.625	1259146.375	210510.969	1102852	1585041.125	1999045.25	1577959.75	1296896.625	1532411.875	730401.063	427601.438	1820913.125	-532190.75
0.684	1826373.5	881354.563	2739256	1298096.5	2100313	1504127.5	2132663.75	3168194	2268463.5	1610279.25	1202229.375	264802	1078859.125	1713519	2045799.375	1635465	1515294.25	1546941.125	1049554.5	530528	2113994.5	-66700.336
0.6845	1820752.25	727231	2928833.25	1193396	2181943.25	1455255.125	2190035.25	3154521	2287094.25	1606247.375	1280731	487474.656	1152583.875	1351553	2138374.5	1201658.375	1637348.625	983602.563	1108713.125	416519.969	2265260	-123093.727
0.685	1782041.375	925167.125	2947452.5	1226606.375	2141169	1578561.5	2182861.5	3153502.25	2548349.75	1547578.625	1316881.125	396271.188	1161883.75	1401260.125	1887462.75	1559633.375	1337330.75	1320277	946763.875	495363.375	1953394	-650623.625
0.686	2075258.75	756103.813	2959663	1274527.625	2176368.5	1467622.5	2293328.25	3323300.75	2320448.25	1669834.375	1142479.125	76501.039	1078080.625	1606051	1972677.375	1521255.875	1455230.375	1537542.875	768300.438	409219.5	1995078.875	-595086.5
0.687	1901690.375	794415.375	3126313.75	1214005	2435242.25	1541203.375	2288923.75	3374549.25	2468914.75	1637592.5	1300559.5	372865.469	1108954	1616095.5	2090725.625	1357164.75	1583816.625	1237816.25	1162123.5	541884.938	2137736.5	7647.044
0.6875	1986139.125	825683.688	3098583.75	1266380.875	2254333.25	1655165.75	2369143.75	3260255	2594610.5	1677371.125	1175467	582391.5	1167010.75	1224106.875	2043034.75	1379528.125	1650936.375	1048159.375	1044989.188	637069.75	2352048.5	-198180.469
0.688	2074167.75	966779.563	3198267.25	1326186.625	2488182.25	1549686.25	2343633.25	3637245.5	2661604.25	1703526.5	1254589.25	247548.813	1195439.125	1564689.75	1940113.875	1594037.25	1397970.375	1452498.5	777530.938	676807	2006081.625	-664480.938
0.689	2089248.875	945089.75	3283639.5	1305452	2397766.25	1750981.125	2342655.25	3575300	2646684.75	1714028	1486161.875	142024.875	1017785.25	1672445.75	2135596.5	1498779.75	1629547	1646812.375	936251.563	485387.406	2015997.75	-184201.969
0.6895	2063706.125	962317.5	3298206.25	1481560.125	2501082.75	1680586.125	2500134.25	3628334	2601724	1769577.875	1304611.625	414352.031	1221075.375	1487328	2133941.25	1430380.875	1666985.75	1258898.875	1307504.75	704224.875	2468006.5	118717.414
0.69	2213828.75	822977.063	3366003.75	1340248.625	2491599.75	1835336.625	2411588.75	3726796	2849809	1727260.375	1389733.25	548049.5	1247673.75	1461922.875	2079396.25	1530427.375	1607943.875	1245184	1064401.125	555709.813	2351513.75	-619086.875
0.691	2207630.25	991543.063	3513945	1494842.625	2681319.75	1815389	2492724.75	3635568.25	2689340.5	1817019.125	1509286.5	110257.211	1024595.5	1752705.375	2004189.25	1698634.25	1522470.75	1628098.875	815214.188	476828.031	1943349.5	-477526.094
0.692	2320543	883599.188	3510935.25	1489999.75	2631706	1838053.5	2567728.75	3844328	2890085.25	1897181.125	1295216.625	627892.5	1239113.25	1435774.5	2187372	1520052.25	1783043.125	1240889.875	1246339	664083.25	2490977.25	-93256.992
0.693	2232474.75	1049583.25	3511197	1471597	2819189.25	1887684.375	2663526.5	3922222.5	2853004.75	1872097.5	1559101.625	434506.656	1286817.875	1641405.25	1996327.25	1770501.125	1511243.25	1317119.875	997663.25	667934	2143776	-607371.688
0.694	2271200.5	1064976.375	3682228.5	1644297.5	2685422.75	1950657.375	2656963.25	4046625	2972055.5	1978234.375	1435850	140157.469	1096940.25	1731516.125	2049984.375	1795298.375	1638721	1635062	895459.188	596610.563	2239334.5	-301383.344
0.6945	2356920	1009306.188	3615122.75	1545127	2675117.75	1947429.25	2647938	4167841.75	3091674.5	1953981.75	1546589.875	526392.812	1200354.625	1634306.125	2328968.5	1482388.125	1743872.875	1392848.875	1371114.25	648816.438	2605560	80465.977
0.695	2381212	1106427.375	3660723.75	1634071.625	2879734.75	1950248.375	2775010	4012208.25	2962556.25	1915976.375	1468471.5	639648.5	1177587.375	1495659.125	2012184.125	1697350.5	1766438	1092017.75	1194341.25	705220.938	2495863.25	-113012.328
0.696	2404263.75	1135344	3879520	1621569.25	2876790	1878891.75	2763869	4155713.25	3077169.75	2097992.75	1567818.625	326074.625	1251680	1710785.5	2009512.5	1757300.375	1565668.625	1609447.5	827505.812	586492.25	2225519.75	-533300.188
0.697	2653768.5	1149100.375	4012307.25	1637990.125	2973002.75	2080732.625	2715732.75	4275801	3116887.5	2031445.375	1576460.75	602759.063	1320159.25	1627021.375	2227657.25	1595232.75	1856559.125	1212129.125	1280670.375	752720	2837078.5	93493.883
0.698	2473023	1124465.875	4016877	1589721.25	2924328.75	2134104	2965407.25	4405815	3202757.25	2172125.75	1492394.375	541505.875	1429439.5	1525056.625	2070827.375	1632326.125	1788810	1144155.5	956463.938	720705.375	2466199	-324689.344
0.699	2542425.5	1236193.25	4083280.75	1697320.375	3133673.5	2091910.5	2918887	4456759.5	3313742	2001076	1610110	242111.141	1166273.875	1908609.25	2094750.125	1805897.375	1681815.375	1759806.5	1012052.75	769732.063	2301159.75	-436580.156
0.6995	2527768.5	1203856	4084950.75	1645537.25	3106084.5	2061298.75	3041046.5	4385494.5	3249906.5	2168957	1802801.25	412909.75	1282101.5	1754117.75	2303126.5	1636428	1666318.5	1550664.125	1406771.375	752659.875	2710941.75	30054.178
0.7	2653578	1211079.25	4096276.75	1787656.5	2966600.75	2051230.875	2948138.5	4438533	3201561.75	2087098.75	1536682.625	615379.875	1347549.125	1499703.625	2311672.5	1708528.25	1859101.25	1210514.125	1417582.75	838229.438	2777743.25	-38808.195
0.701	2653827.5	1195815.625	4236734.5	1643193	2942678.75	2115217.25	3035473	4482055	3252588.5	2133159	1633158.75	516560	1178220.375	1611103.75	2012423	1788304.625	1656098.375	1472307.25	989767.063	753741.813	2279081.5	-373031.219
0.7015	2510207.75	1213312.375	4112997.5	1744359.625	3031462	2070984.375	2924142.5	4394013	3324894.5	2145897.5	1611178	221067.063	1180476.625	1975597	2335068	1818481	1690172.875	1611016	1136917	753686.313	2385008.25	-262545.563
0.702	2606704.5	1184984.75	4208521	1596254.75	3145175.5	2065111.5	2933926	4500586	3162619.25	2048749.25	1603953.75	611719.563	1349247	1809775	2351306.25	1674382.625	1854922.375	1395228	1464612.125	805338.813	2879858.5	243960.656
0.703	2556239	1179720.5	4281708.5	1708634	3076979.75	2057722.75	2972664	4432981	3249927.5	2112885.75	1543156.875	724464.188	1432968.375	1495287.625	2223583.5	1744055.375	1737636.5	1222142.75	1273895.625	800103.25	2650232.75	-55622.141
0.704	2741119.25	1238693.125	4237821.5	1616950.875	3018592.5	2100339.5	2985905	4476533	3296645.5	2120631.5	1694819.375	354718.969	1356846.75	1838929.75	2058890.5	1851043.375	1625547.625	1489713.5	979946.5	822337.375	2275303.75	-498230.375
0.7045	2574601	1142250.875	4344903	1635820.375	2960191.5	2137920.5	3051498.25	4490559.5	3252339.25	2131722.75	1605064.75	281133.812	1316272.875	1902916.75	2500846.75	1798025	1849678	1722394.375	1249085.5	838214.25	2550924.5	47503.668
0.705	2666072.75	1062289.875	4275599	1704551.25	3121461.75	2183046.75	2974671.25	4476062.5	3398174.5	2216108.5	1626225.125	765417	1359256.375	1617552.125	2321363.75	1633460.375	1894430	1228072.5	1396643.5	915894.438	2910840.75	202407.422
0.706	2619959.5	1197646.25	4332132.5	1766891.5	3118136.75	2136409.75	3059836	4715707.5	3295089	2044953.75	1639873.5	483175.531	1335352.25	1610679.5	2180827.75	1652751.25	1780972.375	1324752.5	1184073.125	894755.75	2477348.25	-228348.328
0.7065	2618672.25	1252906.625	4412098.5	1766101.375	3085249.75	2173059.25	2994650	4464484.5	3428841.25	2177914.5	1719849.875	297287.719	1426479.875	1912627	2257269.75	1900734.875	1700019.375	1778111.75	1010250.438	782821.938	2325186	-317554.406
0.707	2713897.25	1171784.875	4473256	1711093.25	3101329	2225656	3066538.25	4568326	3334309	2248013.5	1587295.625	445530.281	1265445.25	1836188.625	2523620.25	1803195.875	1849277.125	1569680	1344538	901651.188	2767747	173344.516
0.708	2801890.5	1292245.125	4483257.5	1772230.625	3166840	2270734.75	3137136.5	4755607.5	3527953.25	2261529.5	1655389.25	738574.75	1366232.875	1696184.625	2343435.25	1635575.75	1939481.75	1258364.125	1373252.5	876789.313	2841120.25	151487.313
0.709	2652886.25	1384403.125	4656162.5	1832531.25	3173824	2345224.75	3142846.75	4519875.5	3494613.25	2209387.25	1764852.75	452718.063	1340957.125	1826660.375	2317383	1938237.25	1757605.875	1459755.625	970849.75	882072	2357479.75	-552095.875
0.7095	2793771	1274870.5	4465473.5	1810338.125	3202366	2245258.75	3096872	4809609.5	3404369	2290263.5	1671598.625	408129.813	1342380.25	2013178.25	2390967.25	1852665.25	1836839	1746056.875	1147380.5	956018.813	2617273.75	-100250.906
0.71	2875444.25	1273004.375	4480838.5	1730861.125	3242275.75	2376803.75	3158450.25	4796909.5	3523008.25	2314102.75	1620238.375	708803.438	1224820.125	1759264.125	2431258	1685425.375	1999132.625	1492229.25	1519636.25	916882.688	2872217	328686.219
0.711	2600964	1422912.5	4495581	1820355.125	3211185	2348336.25	3182869.5	4785074.5	3537362.5	2161919.5	1851602	775156.313	1440274.125	1572954.875	2362439.25	1827311.25	1861245.875	1279238.75	1333125.625	844071.188	2776546	-78203.156
0.7115	2787542	1417189.875	4540084	1756961.25	3268894	2334578	3079524.25	4884812.5	3659138.75	2228453	1753278.625	458014.687	1346098.75	1879131.75	2214075.25	2031118.25	1768173.75	1702390.125	1030548.938	958710.5	2264831.5	-449886.531
0.712	2805737.25	1354745.625	4504821	1877424.75	3253080	2320654.25	3097067.25	4631441	3367797.75	2337779.5	1641972.625	344084.406	1217543.125	2028244.125	2468833.25	1774934.875	1878418.375	1707358.375	1333019.5	863912.938	2781165	75694.586
0.713	2753661.5	1321332.25	4511296.5	1719465.25	3302312.25	2262970.5	3032278	4778515	3589131.25	2159070.5	1870259.125	724901.125	1569303.75	1653249.75	2486176	1733555.125	1957155.125	1288444.375	1478875.25	914344.75	2918164.75	280238.719
0.714	2724001.75	1220210.625	4466007	1702746.5	3190058	2255802.5	2999490.25	4819688.5	3387362.5	2192854.5	1613424.875	595868.438	1378766.875	1639989.625	2139939.5	1822285.875	1788506.75	1402132.125	1196224.625	985642.312	2514690.25	-347317.75
0.7145	2609871.25	1363538.875	4417618	1769626.5	3221253	2263379	3096917	4734825	3473127.75	2339685	1860587	369816.25	1373020.25	1994950.125	2408805.25	2077016.75	1765284.125	1708666.75	1099160.125	882869.188	2344998.25	-162951.766
0.715	2784135.5	1279592.75	4471393	1870220.875	3224484.75	2380632	3117874.5	4617360.5	3510167.5	2276834.5	1628787.75	485479.406	1293049.25	2050982.75	2439625.25	1685249.5	1937056.875	1611403.75	1390524.25	1058056.125	2822098.25	144574.578
0.716	2704514.75	1400901.75	4531787.5	1825146.75	3161365.25	2255204.5	3054523	4835675	3473087	2316491.5	1692635.5	812684.625	1483149.375	1749962.125	2309396.75	1863609.75	1946098	1296653.375	1390864	812564.687	2803643	95143.758
0.7165	2743396.5	1440345.375	4334940.5	1762586.875	3180236.25	2405286.25	3060989.75	4809996	3469164.5	2319450.25	1777105.75	602242.313	1439994.125	1840774.625	2217248	1992005.25	1749360.875	1662166.625	1177841.125	991668.875	2454279.75	-449424.719
0.717	2767957.25	1375063.625	4532994	1868505	3333531.25	2229867.5	2987594.5	4940193	3655864.75	2100276.5	1719609.5	349626.875	1281374.25	2060748.25	2479527.25	2007314	1933619.125	1786031.25	1255456.5	863219.25	2595678.75	-118903.859
0.718	2761554.75	1533246.25	4342495.5	1721586.125	3204406	2370556.25	3007440.5	4773321.5	3556090	2431015	1705630	666602.313	1375701.5	1749637.125	2552997.25	1824402.625	2029995	1480863.75	1533007	950002.188	2907706.5	375168.156
0.719	2775679	1441071.375	4450612.5	1852397.25	3242679.75	2364791.5	3024841.75	5184173.5	3859748.5	2394457	1807645.75	511633.5	1444130	2117324.5	2391115	2089421.5	1898206.25	1867207.875	1110306.25	946460.375	2353965.75	-313345.719
0.72	2802402.25	1726296.875	4447754.5	1973598.5	3246933.75	2515469.5	2947873	5280149	3980601.75	2466979.25	1915414.25	524791.438	1298052.75	2102892	2568086.25	2061353.5	2221654.75	1905242.375	1560219.125	916190.25	2600638.75	81513.297
0.721	2687261	1692960	4592343.5	1895474.375	3149855.5	2614071	2906284.75	5526934	4008513.25	2373617.75	1981171.125	821427.062	1464071.625	2067738.625	2499797.25	1930373.5	2144950.75	1463801.5	1701654.375	1018008.125	3008768.25	340840.594
0.7215	2749785	1575175.125	4379676	2052803	3185949.5	2402840.5	2962458	5768289	4396861	2394143.25	1922259.125	743827.375	1407357.125	2013984.625	2286113.75	2398248.5	2264427	1757917	1396380.25	981151.812	2533707.5	-341406.813
0.722	2778259	1738310.625	4501454.5	2019341.5	3108583.75	2680371	2874864.5	5831194	4512262	2416870	1974034.5	457276.906	1352247.25	2384987.25	2550822	2303096.5	2167026.5	2019824.375	1587282.125	967312.875	2444325	-200850.688
0.723	2657227.5	1674419.125	4358753	2187728.75	3030524.25	2715801.75	2868741.25	6126087.5	4791947	2397894	2105259.75	815042.625	1355611	2425041	2708599.5	2347145.5	2645708.25	1899810.5	1846370.375	950105.5	2735342	393534.781
0.724	2667065.25	1978825.875	4299244.5	2542820.5	3084417.75	2798967.25	2751927.75	6279223	5745670.5	2679579.75	2225783.75	783322.375	1424726.5	2706090.75	2459399.25	2374711.5	2587126	2119597.75	1665137.75	997332.75	2344556	-174906.859
0.725	2680580.75	2092542.75	4312384.5	2476019	2985494.75	3014367.25	2859433.5	6138315.5	6060546	2634621	2364990.75	652126.438	1390033.125	3093463.5	2797161.25	2399204.75	2799735.25	2508481	1811682.625	831809.5	2577491.25	258206.734
0.726	2674547	2206367	4184182	2522494	2918534.75	2947994.5	2710899.25	5814936	5828242	2645031.5	2581655	892828.875	1482083.625	2664273.5	2745468.5	2105053.25	2854405.5	2084713.75	2095367.75	950347.5	3001130.25	537548.188
0.7265	2602971.25	2317229.25	4053762	2400511.75	2975269.25	2738760.25	2793701.5	5497771	5212169	2611499.25	2360889.75	951497.75	1542570.5	2453853.5	2485515.5	2115707.5	2371997.75	1942831.75	1534451.875	1017709.688	2579088.5	118735.406
0.727	2547229.75	2056125.375	4253978	2324701.5	2876642.5	2674822.5	2711193.5	5273154.5	4839128.5	2445701	2375104.75	429926.062	1325607.75	2523019.5	2495636.25	2233910	2124624.75	2063584.25	1305107.125	927183	2257464.25	-206181.203
0.728	2549057	1868055.875	4121839.75	2046853.375	2791694.25	2539517.75	2769626.75	4807587	4299293	2439056	2054193.375	607977	1381632	2485801	2739785.25	1979721.5	2204639.5	2038183.375	1640487.375	979925.125	2544589	311574.688
0.7285	2515331.75	1768014.5	4136738.75	2078915.25	2695185.5	2430848.25	2721103	4720052	3901389.5	2242658.25	1994992	846371.375	1433621	1968815.625	2411588.75	1820021.875	2168794.5	1511538.75	1747945.625	1025065.875	2780020.75	278742.313
0.729	2531671.75	1505458.5	4140945.25	1865821.875	2841370.75	2208738	2672125.25	4537646.5	3723170	2180389.75	1864609.75	639077	1452455.375	1975863.25	2256204.75	1979839.875	1958212.25	1727956.625	1143346.5	950809.313	2407253.75	-233532.438
0.73	2525579	1361796	4023856	1781251.875	2684957.75	2325262.25	2668218	4550851.5	3611932.25	2146864	1795604.625	449071.531	1376140.875	2269925.25	2312707	1960283.875	1959193.625	1979527	1306303.875	874262.438	2348734.75	-133440.109
0.731	2565120.25	1461415.5	4133487.75	1763995.625	2854679	2203831.25	2840412.25	4433065	3450664.25	2199798	1712854.375	638948.688	1300029.625	1932396.25	2407378	1730663.5	2049597.375	1710647.875	1485628	1036654.75	2710361	359752.375
0.7315	2641928.5	1445472	3996035.25	1805399.5	2712965.5	2308012.5	2726894.75	4420017	3420364.25	2073238.875	1748934.125	775685.188	1543857	1779395.125	2347473	1829115.25	2090523.625	1310397	1428132.625	945335.375	2599195.75	58453.844
0.732	2557768.5	1351831.5	4077096.25	1851241.375	2705137.75	2080633.75	2609830.5	4247473	3303468.5	2113014	1708063.125	547995.188	1349011.625	2020945	2214595.5	1940913	1751352.125	1691510.875	1105310.875	976322.313	2268369.75	-491353.438
0.733	2649437.75	1249864.125	3955907.75	1728300.875	2707123	2187729.75	2793250.5	4214345.5	3298250	2061276.125	1689639.25	420192.344	1408652.75	2121823.25	2421125.25	1926529.625	1950462.625	1935034.25	1312419.75	846181.813	2387807	-2124.932
0.7335	2598500.5	1399861.125	4151461.75	1796332.25	2698334.25	2072604.125	2735929.75	4195164	3253140	2027942.125	1807516.875	787470.188	1366243.125	1783375.375	2460030.75	1720132.125	1993343.5	1412007.875	1498616.125	1006082.313	2838243	410301.563
0.734	2634678.75	1347050.125	4087768.25	1737479	2783742.75	2082417.125	2855827.25	4240413	3073226.75	2087612.875	1642707.625	755291.75	1617752.875	1776693	2161542.5	1856796	1807968.625	1424624	1250883.375	919361.063	2372550.25	-223979.797
0.735	2670006.75	1364249.625	4064550.75	1846944.875	2745457	2171807.25	2787799.5	4222635.5	3294181.5	2193273.25	1779532	441190.5	1351792.75	2135542.75	2179108.25	2083039.375	1824382.375	1870572	1069413.625	986069.25	2200619.5	-350316.563
0.736	2570666.5	1263041	4085063.25	1834254.375	2879269	2069009.5	2673009	4194958	3073276.5	2022563.75	1716058.75	546619.063	1396072.75	1909228.625	2473303.75	1787376	2047403.75	1689742	1475030.875	983209.875	2557168.75	249291.906
0.7365	2664785	1430211.5	4000043.5	1719677.875	2795639.75	2071700.875	2889680.5	4262318	3093002.25	2119546.25	1741803.625	869001.75	1575226.5	1618023.25	2466534.25	1759771	1880317.25	1344825.75	1622736.125	1144247.5	2733712.75	249262.875
0.737	2622188.25	1342564.875	4133809.25	1752821.125	2891859.25	2113761.75	2713995.25	4184394	3197257.75	2153785.5	1844483.875	750599.625	1470248.625	1842096.125	2322910	1979185.25	1937997.75	1587170.875	1159251	985220.875	2380926	-258259.688
0.738	2683854.5	1375029.875	4089728.75	1761754.25	2791044.5	2244993.25	2879752.25	4196461	3129460	2084869.125	1637760.25	397577.719	1345810.375	2092964.5	2542286.5	2170992.25	1802174.5	1826059.75	1302787.75	1143286.125	2330053.25	-86559.875
0.7385	2687192.5	1282152.25	4101634.5	1930011.125	2865533.5	2115641.25	2777367	4189365.25	3269098	2157321.25	1810054.25	783328.125	1491731.25	1897166.75	2624088.5	1704310.75	2120459.25	1559093.625	1636669.125	1060554.875	2842700	346600.688
0.739	2771156	1385941.875	4002531.75	1623796.75	2697865	2005161.625	2782672.75	4057688.5	3241931.5	2095973.5	1723083.875	868943.563	1609921	1634497.5	2232476	1966082.25	1878715.625	1349337.75	1468888.25	1005432.813	2629204.75	36662.41
0.74	2626111	1363018.875	4129900.75	1735047.875	2758916.25	1990469	2749175.25	4075811.5	2954813.5	2158513.25	1732594.125	464135.969	1439677.25	1911519.375	2244861.25	1954758	1782275.25	1750731.75	1145417.125	1017063.688	2225595.5	-345199
0.741	2625013	1489473.25	3988171	1751971	2600946	2016118.25	2775947	3976856	3051596.75	2031287.5	1738626	764899.625	1391172.375	1743585.25	2425221.75	1598263.125	1963983.625	1325301	1422461.875	890319.313	2732308	242276
0.742	2630449.25	1245724.625	4090166.75	1680297.25	2660351.25	2082170	2805299.75	4046435	3072435.5	2005434.625	1717568.125	710914	1605232.25	1748676.5	2258436.5	1924385.75	1652793	1337669.25	1208908.25	1072361.5	2361498.75	-237337.328
0.743	2502294.5	1339779	4060420.75	1747798.25	2761193.5	2063213.5	2612065.75	3992951.25	3076964	2051098	1673913.25	480837.281	1313027.875	1981308.125	2284950.5	2082441	1890463.25	1774872.125	1005188.75	1025962.688	2317924	-339508.969
0.7435	2743009.25	1290608.125	4149027.5	1710861.75	2708093.5	2097427.25	2743029.25	4005486.25	3090362.5	1989086.875	1698668	479044.75	1409754.125	1904510.25	2462539.75	1692348.625	2026330.25	1654709.125	1411289.5	897980.438	2643054	240325.953
0.744	2533128.75	1460356.625	4118892.25	1781423.125	2740961.25	2039605	2775889.25	3937837	2900704.5	2024811	1693678.875	870486.188	1450965	1611161	2462663	1915441.125	1951584.875	1221856.375	1524521.625	1031829.688	2839279.75	151333.672
0.745	2714414.75	1211531	4103544.75	1603165.875	2675183.25	2064831.875	2781628.75	4040380	3227848	1965908.125	1635725.625	579318.375	1466154.75	1866077.75	2118619.25	1869998.75	1827599.625	1512545.125	1126255.875	990971.875	2353412.75	-326682.781
0.746	2635922.75	1401844.125	4251365	1668900.625	2636358.5	2063193.375	2827142.75	4117091	3081396.5	2074181.75	1749162.625	742082.375	1496288.5	1916344.625	2530876	1788434.375	2034020.25	1543721	1405684.5	1055134.875	2723910	391509.156
0.747	2909535.25	1379483	4249762	1753638.625	2781800.5	2211096	2740771.25	4170579	3239801.75	2071070.625	1750409	862791.188	1679047.75	1772167	2448488.75	1856383.5	1996276.75	1418719.625	1587858.375	1022469	2687893.75	87697.953
0.748	2681589.5	1291692.5	4304487	1896525.5	2783397.75	2176670.5	2869076.25	4192707.25	3278782.75	2045641	1704778.5	603289.75	1402308.625	1976127.125	2353164.25	2085697.125	1882411.75	1722766.5	1180887	1103588.375	2250216.75	-433608
0.7485	2715023.5	1408916.125	4444276	1818278.75	2839940.75	2041476.375	2837704.25	4241249.5	3285400	2354407.5	1861147.75	537268.313	1331219.625	2221869	2497623.75	2031997.875	2009731.625	1787810.75	1503709.25	881259.125	2557405.5	196284.031
0.749	2774588.25	1323304.625	4226576.5	1813544.5	2878285	2208510	2921965.25	4374286	3336530.25	2196902.25	1809043.625	798036.875	1543209.75	1775806.125	2531508.75	1850647.375	1973150.125	1467847.375	1628789.875	1098881.875	2823155.75	331875.688
0.75	2752722	1463283.375	4344333.5	1895842.25	2920106.25	2128455.75	2911232.75	4182481.5	3333233.25	2153066.25	1726934.5	643581.313	1543989.625	1847642.5	2307136.75	1990241.625	1922548.125	1332310.5	1197649.375	958334.313	2442235.75	-197344.813
0.7505	2728029	1330630.625	4211114	1816170.25	2795877	2073195.25	3004193.5	4347042.5	3392990.75	2191205.5	1709325.875	377590.438	1387755.875	2200000.25	2331852	2093959.25	1837347.5	1895851	1274710.875	955501	2336728.5	-330563.5
0.751	2823187.25	1452395.625	4310132.5	1740520	2916956.75	2091228.75	2914273.75	4317453.5	3480916	2154749	1774441	424615.031	1262826.125	1992794.375	2617674	1681071.75	2029860	1720115.375	1541453.5	1008046.375	2744080	283245.406
0.752	2633510.25	1228302.25	4339756	1832544.875	2935210.25	2199657.25	2983898	4311866	3471433.25	2071214.75	1686128	772730.688	1465075.75	1770568.25	2318010.25	1863157.875	1967329.625	1334635.375	1354512.75	1004278.875	2828092	195784.172
0.753	2751904.75	1361697.75	4399818	1717518.875	3050748.25	2192851.75	2937109.75	4311247	3382791.5	2057808.25	1710325.875	627932.25	1295212.25	1926152.5	2164917	1868027.625	1967796.625	1470580.75	1224825.5	1017315.313	2392195	-334103.781
0.7535	2775272	1392939.5	4302309.5	1760460.75	3097241.75	2065796.375	3012459.75	4452423.5	3430114.75	2034444.25	1720572.875	379566.156	1371669.75	2102571.25	2477228.25	1964008	1815910.25	1826394.25	1180781.375	977805.625	2297198.5	-103828.313
0.754	2723384	1288043.25	4384576	1740463.125	2866836.75	2132647	3000666.5	4474548.5	3337606.25	2168097.25	1647189.375	583843.188	1474546.375	1867856.5	2428203.5	1723674.125	1940271.25	1531820.375	1556273.875	866845.438	2867226.75	408939.781
0.755	2768762	1304258.125	4464030	1824572.125	3062522.5	2070384.5	2959290.5	4563916	3455776.75	2217017.75	1775477.375	813637.875	1444022.5	1634835.5	2293356.5	1766856.25	1920445	1175633.125	1271197.375	1080989	2617069.5	-96637.195
0.7555	2845220.25	1316164.625	4449237.5	1802373.625	3001370.5	2239286	3070143.5	4490849.5	3472599.25	2247770.5	1757942.375	423426.625	1307068.25	2033386.125	2305213.25	2037310.375	1760039.375	1814676.375	1114184.125	954399.5	2499239.75	-488954.375
0.756	2883102.75	1429170.125	4531085.5	1815617.75	3076515.25	2224760.75	3040873.25	4709975	3497820.25	2308484	1663873.625	522868.063	1427807.625	2166923.75	2492681.5	1812726.5	1958321.875	1844691.375	1447561.875	1042195.625	2585105.25	156804.906
0.757	2890463	1423047.375	4554201	1915727.25	3239491.75	2238641.25	2967303.5	4685527.5	3547544.5	2340427.75	1938312.5	814303.813	1513525.5	1781911.375	2627315.5	1834165.25	2110193	1460221.625	1637913.125	970270.563	3051982.75	366383.375
0.758	2968905.5	1404995	4606595.5	1985617.25	3205210	2303447.5	3131529	4775033	3686331	2444952.75	1819098	822456.938	1672233.375	2023925.5	2362442	2191084	2007156.625	1587766.125	1334918.25	1222387.75	2462284	-217628.609
0.7585	3025051.5	1475577.875	4645297.5	1913409.5	3318489.25	2272629.5	3108739.75	4960024	3648318.25	2401186.25	1855316.5	509422.344	1424912	2232998.75	2512614	2252773	1941132.25	1915260.375	1314330.625	1039653.812	2462237.5	-228799.344
0.759	3030858.25	1571596.25	4623870.5	1963724	3270560	2356381.5	3132164.25	4810581.5	3792438.5	2473740.25	1771598	791681.25	1433722.5	2188278.75	2664733.5	1993849.5	2159281.75	1771391.25	1594668.5	1163243.5	3064745.75	511836.563
0.76	3028114	1559571	4707152	1892343.25	3281895.5	2430118.75	3187589.5	4974779	3798201.5	2344495.25	1873113.125	957316.25	1690538.125	1764079.75	2581793.25	2123114	2265313.5	1414908.375	1658324.875	1194816.375	2932280.75	201095.313
0.7605	2940238.75	1455844.5	4794859	1947915.125	3338855	2357363.75	3206356.75	5000340	3765928.25	2411209.25	1753198.5	688170.813	1508515.25	2110250	2448572.5	2340875	2028682.75	1729987.375	1311101	1212225	2516519.5	-337423.844
0.761	3101256.5	1474148.125	4788308	1967639.5	3311067.25	2340939.25	3229402.5	4996143.5	3910027.5	2302980.25	1862372	510274.469	1493896.5	2407849	2591465.75	2251684.75	2245183.5	2129383.75	1630208.125	989960.375	2711079.25	49104.34
0.762	3021258	1461734.625	4852520	1962528	3292299.5	2472291	3153071.5	5188906	3865122.5	2384141	1923904.625	769679	1531875.375	2226210.5	2880335.5	2222693.75	2320141	1610561.875	1858674.375	1187388.625	3169217.5	500698.281
0.763	3149565.75	1514803.125	4931820	1958798	3411215.25	2450813.75	3308511.5	5177158	4181475.75	2498058.5	1946202.75	592748.125	1454369.5	2571638.75	2500634.25	2239482.25	2206720.5	2164890.5	1459366.375	1148450	2630120	-182889.953
0.764	3098561.25	1534812.375	4972766	2063095.5	3385492.5	2561647	3242102.25	5242702.5	4218164	2562076.25	2007683.125	615036.125	1422330	2437964	2712557.25	2096416.75	2341327.5	2107175	1810875.375	1096992.75	2821941	428400.125
0.765	3145742	1670774	5159624	2126816.25	3532400.25	2525942.75	3455640.5	5282763.5	4130638.25	2506135.75	2006758.5	973728.125	1706750.75	2105941	2725930.25	1866345.25	2363118.5	1602491.75	1830373	1243994	3246942	568541.25
0.7655	3158888.25	1586970.875	5179162.5	2164595.25	3534992.75	2559050.25	3563216	5202922	4142281	2510714.25	1989415.125	910349.813	1679515	2176939	2392050.25	2126169.75	2026512.875	1770678.75	1556693.25	1266083.5	2895220.5	-66384.398
0.766	3385786	1669342.25	5319511	2104910	3680032	2615669.75	3523202.75	5375965.5	4050930.25	2545248.5	2053581.75	644452.188	1503205.625	2397956.25	2761320.5	2310637.75	2047876.125	2196213	1443906.625	1264666.75	2817849.75	-115222.484
0.767	3364473.5	1521871.5	5306139.5	2030815.5	3659586.25	2683137.5	3550193.25	5385592.5	4052108.25	2614364.5	1949044.5	700513.688	1621856	2169325	2750752.75	2089317.125	2241040	1908579.5	1796963.125	1246146.375	3221499.25	552485.938
0.768	3540758.5	1507813.125	5420365.5	2104328	3876548.5	2674426.5	3782619	5353305.5	4080372.25	2703715	2105638	658038.563	1651379.75	2163044	2496581	2290135.25	1925321.5	1879754.375	1491048.875	1361926.875	2859654	-310865.938
0.769	3476789.75	1658061.75	5563820	2218417.75	4026015.25	2622095	3600301.75	5597822	4139312.25	2780552.25	2025220.25	603707.625	1516120.375	2283389	2736614.5	2134861.75	2100751.25	2045629.75	1482919.875	1270702	3160548.75	323256.25
0.77	3474189.5	1690645.125	5539965	2276240.75	3901287.25	2750452	3870398.75	5641950.5	4209620	2867925.5	2084732.375	994678.625	1633544.125	2072774.5	2902602	2033286.625	2347675.5	1651092.25	1915041	1472702.375	3435435.5	585784.313
0.7705	3526879.25	1656478.125	5616274.5	2114877.25	3994798.25	2774483	3804483.25	5725654	4147798.25	2808541.5	2133466.75	982510.688	1807203	1996459.75	2583291.25	2195548	2088755.75	1492011.375	1644457.125	1431180.875	3273516.75	174111.375
0.771	3495646.75	1746527.75	5554144	2207720.25	4023912.5	2892653	3827721.25	5703317.5	4242333.5	2657805.75	2077720.5	647626.188	1750922.375	2211291.25	2675718.25	2462279.75	2067088.375	1984962.875	1419138.5	1415651.125	2972600.75	-211678.438
0.772	3614885.25	1506193.125	5562834	2312694.75	4180582.25	2668926.5	3710656.5	5657940.5	4281974	2907032.5	2087824	836079.563	1636868.25	2324986	2954424	2161079.5	2370449.25	1971965	1684235	1377837.625	3240894.25	538123.375
0.7725	3535942	1706100	5647564	2271095.25	4206310.5	2856455	3861143.75	5781228.5	4308503.5	2794264.75	2057899.375	1109389.25	1956617.875	1990509.875	2793291	2260944.5	2298546.25	1516595.375	2006327.25	1496871.75	3589753.25	515956.219
0.773	3659752.5	1819425.375	5714177	2278100	3971183.5	2807240.75	3943837.75	5898947	4380778	2820056	2169583	1073333.375	1913318	2163600.25	2636052.75	2321303.25	2244025.75	1821451.625	1606262.625	1561482.375	3274980.25	-90056.797
0.774	3688847.25	1694217.25	5790340.5	2336142.5	4328171.5	2821282.75	3953944.75	5919797.5	4386658	2910547	2198139.5	658337.375	1739884.125	2346057.75	2721343.5	2504194.5	2142144.25	2137943.75	1583953.5	1552525.75	3075701.5	90517.828
0.775	3652912.5	1685431.5	5603744	2263479.5	4134578.75	2799502.75	3943114.75	5887753.5	4356337	2845455.25	2132546.5	953550.625	1664363.125	2197496	3020973	2233532	2262158.75	1752695.5	1980304.625	1445789.375	3401530.25	578020.688
0.7755	3743691.75	1823670	5662287	2314966.5	4107261.5	3025387.5	3824306.75	6001468.5	4389925	2762291.75	2226764.25	1135054.625	1828738.875	2009244.625	2646782.5	2173213.5	2183838.25	1463369.125	1814872.75	1415251.375	3480141.25	308623.563
0.776	3569448	1647023.125	5713247.5	2291323	4088937.25	2730566	3976960	5887847	4527407.5	2790527.25	2116736.75	690982.563	1660384.75	2145691	2446322.5	2506326	2014756.25	1761421.625	1387562.875	1446200.75	2836228.25	-277320.719
0.777	3790101.5	1672057.875	5725311.5	2403189.25	4226435	2908647.75	3898258.5	5904673.5	4424828.5	2860506.5	2209855.25	721447.563	1590872.375	2336273.25	2910973.75	2275381	2029888.25	1993573.75	1522564	1335416.625	3263004.25	294184.938
0.7775	3576269.25	1828309.625	5781267.5	2305983	4078898.5	2979422.25	3905374.75	5932719.5	4369568	2861411	2187268	965153.375	1721280.5	2019401.75	2766298.25	2027214.5	2413433.25	1601996.75	1816122.5	1462667.75	3487089.75	638344.375
0.778	3696026	1809886.875	5749141.5	2360427.75	4128880	2760164.25	3978728.5	6041171	4450031.5	2816753.5	2217610.75	1005653	1820307.375	2018583.5	2487864	2135324.25	2086618.125	1615195.125	1709642.375	1428732	3094387.25	162791.297
0.779	3706162.25	1663137.25	5680620	2384496.75	4156707.75	2950052.5	3859528.75	5944944	4418460	2714849.5	2254101	705523.063	1660282.125	2187412.5	2648590.75	2442876.5	2169407.25	2000168.75	1373165.625	1347347.75	2987566.75	-9442.52
0.78	3663627.5	1603792.75	5842903	2320277	4071329	2819670	3820951.25	5939387	4433574	2842382.5	2206452.25	748345.375	1683252.125	2391414	2850252	2331435	2299954.75	1918904	1833222.375	1607390.5	3381802.25	448471.469
0.7805	3722374.75	1737006	5596370	2258478.75	4170340.25	2836866.25	4026074	5802226	4400758.5	2874018.5	2237747.5	1153060.75	1842557.75	1983013.875	2705788.25	2094911	2270840.5	1540759.375	1835128	1452114.75	3423556.75	575458.25
0.781	3661986	1757789.625	5800266.5	2314811.25	4055268	2697692	3925033.5	5866635	4386243	2867764.5	2243745.75	896685.125	1686566.625	1988880.375	2553105.5	2250926	2064617	1816116.375	1559140.625	1506553	3118162.25	3867.187
0.782	3763572.5	1783809.75	5747685.5	2310013.5	4009667.75	2874782.75	3888223.5	5856402	4396156	2890364.75	2123887.5	582415.125	1683937.625	2362951.25	2836912	2447437.75	2217698.75	2342074.75	1396046.25	1455166.625	2940177	53546.598
0.7825	3600182.25	1704500.25	5717307	2172102.25	4150356	2779972.75	4079933.5	5885702.5	4352537.5	2886358.25	2347171.25	935920.875	1644314.75	2143650.25	2765753.25	2211804.75	2233794.75	1711723.625	1925637.625	1520023.375	3591684.75	772713.813
0.783	3782604.25	1825952.375	5921934.5	2299427.75	4099689.5	2949246.5	3867107.75	5865952.5	4260632	2720491.5	2207398.25	1178172.375	1847505.5	2040997	2742569.75	2266946	2183229	1602925.125	1750210.5	1602167.25	3392650.75	297882.688
0.784	3774348.5	1854990.375	5757783.5	2357354.25	4267110.5	2967698.75	3935698.75	5894843.5	4432033	3036309	2140613.25	759043.313	1645571.875	2280675	2646219.25	2449798.5	2099775.75	2025671.875	1505301	1402334.375	3034672.25	-229590.062
0.785	3904045	1871513	5800881.5	2269012.25	4303723	2826342.75	3989267	5922806	4269449.5	2890982.25	2222109.5	911643.688	1790746.125	2425644.75	2793232.75	1983342.75	2275532.5	2041582.875	1883535.25	1522205.375	3684637	589530.125
0.786	3903121	1785414.25	5950777	2403767.25	4243385.5	2890541.75	4103184	5926560.5	4466732.5	3086559	2232908.75	1100287.75	1834253.375	2235036.75	2527691.75	2335935.25	2164985.75	1990008	1618178.5	1529145.125	3242049.75	125222.906
0.787	3806209.25	1788946.5	5906354	2443988.5	4292927	3009753	3902535.75	6068237.5	4430013	2888994	2245023.75	561321	1660103.625	2560359.75	2766450.5	2329969	2160738.5	2436826.5	1496854.75	1485574.5	3116074.25	-94712.609
0.7875	3917123.5	1862319.25	5836404	2372823.75	4317439.5	2982294.25	4173679.25	6043547	4365799	3130728.75	2258819.75	909215	1835363.625	2372236.75	2870748.25	2304523	2274865.25	2066373.5	1667606.5	1424290.625	3426133.75	478848.656
0.788	3946426.75	1809641.75	5923101	2366580.75	4372228.5	3045520	4158558.5	6151741	4578112	2868271.75	2256039.75	1027989.813	1823349.625	2088410.75	2955581	2137920.25	2338846.75	1429680.875	2016072	1539122.25	3589650.75	582481.563
0.789	3767440.25	1928842.75	5912812	2387814.75	4408892.5	2944717.25	4140246.5	6074712.5	4479530.5	3048733.25	2253829	1021111.313	2020251.125	2131129	2583116.75	2455819.75	2234845.25	1780003.375	1531465.875	1702144.75	3296856.5	-67650.523
0.79	4003024.25	1814173.75	5907172.5	2447239	4517813.5	3015390	4075434.25	6221966	4575186	3166279.25	2308751.5	1080712.625	1858318.5	2346960.75	3077579.75	2259875.75	2425217.75	1968811.375	2109725	1733940	3831421	863339
0.791	3848694.5	1867391.875	5880559	2485629.5	4356818.5	3069327.5	4225064	6266606	4740664	3021943.25	2264107.75	1240391.875	2058154.625	2117729	2876440.75	2527717.5	2430107.75	1637789	1889842.75	1685854.5	3489147.75	407269.531
0.792	3988871	1891297.25	5775234	2399225.75	4265763.5	3070436.75	4115774	6241396.5	4439212.5	3030727.75	2299661.5	912338.562	1908798.125	2352768.5	2692818	2548608.75	2168782	1994902.5	1597144.625	1504606.625	3061246.75	-53634.074
0.7925	3818826.75	1824644.5	5725721.5	2576581.5	4254719.5	2955419.5	3938851.5	6165612	4572745	3061675.5	2401609.75	724289.75	1705041.125	2437669	2929804.25	2416872.5	2381177.5	2181918.25	1802730.625	1605338	3313812.25	506187.5
0.793	3917999	1840337.125	5745219	2363304	4321541	2961308.25	4073558.5	6166834.5	4530656.5	2906653.5	2176652	1085700.125	1865819.625	2178078	3037891.75	2390700	2450884	1705613.5	1963635.5	1576899.125	3577374.5	679245.375
0.794	3833889	1861024	5762116	2454064	4217866	3214946	4001155.5	6205114	4598322.5	3048148.25	2409354	1105340.75	1807300.375	2114778.25	2646651	2365015.5	2219610.5	1694686.875	1528022.125	1437232.25	3064572.75	207754
0.7945	3836868.25	1821025.875	5799128	2481553.25	4355444.5	2966360	3986526.25	6201993	4550155	3035368.25	2318709.75	688597.563	1687598	2331514.5	2845838	2546049.25	2209901	2188605	1528696.25	1424049	2944192.75	-41407.215
0.795	3849371.75	1907141.125	5773428	2511624.5	4230804.5	3046791.75	4030667.5	6122464	4664712	3034442.75	2390761.25	756824.75	1798487.5	2338863	3043756.75	2348105.25	2318585.25	1999463.25	1849456	1440692.25	3391098.5	644971.25
0.796	3836117	1715526	5827394	2509203	4256316	3127858.25	4062504	6210394.5	4461127.5	3076596	2343297.25	1186434.5	1816360	2048029.375	2636527.25	2312810.5	2367349.5	1670277.75	2010208.875	1583053	3358204.25	602237.75
0.797	3752519	1874583	5596266.5	2335478.75	4129522.5	2998937.25	3949360.25	6044446	4426768.5	2831631.75	2186215.75	819357.625	1807286.125	2170744.5	2676863.25	2543682.75	2241287	1762296.625	1440330	1505576.75	2982170.75	-92593.406
0.7975	3729054.5	1787304.25	5626394	2529282	4160262.25	3072503.5	3841381.5	6039959	4502332.5	2837734.75	2220039.25	728537.875	1684186.375	2420093.75	2861291.25	2480065	2284904.75	2216205.25	1761555.625	1411478.125	3048561.5	84162.43
0.798	3801906.75	1720314.5	5619369	2282928	4024117.5	2992986.75	4036996.5	6028538.5	4295683	2832538.25	2325573.75	1001223.563	1785599.375	2159622.75	3010035.75	2192252	2464790	1796112.75	1989104.75	1520826.25	3445688.5	788321.563
0.799	3759430.25	1816439.25	5494860.5	2484922.75	4173315.75	2969870.75	3891701.75	5877031.5	4318577.5	2944534.5	2275693.25	1081288.5	1932746.375	1993996.875	2771020.5	2265869.5	2305061	1557157.75	1810137.375	1392122.875	3343923	324281.625
0.7995	3797330.5	1769247	5435866	2435922.5	4050334.5	2972354	3964930.75	5966928	4360908.5	2910695.5	2143520	868492.688	1662479.25	2257602	2657287.75	2630562.75	2221586.75	2027786.5	1395156.125	1474743	2968552.5	-142600.125
0.8	3627979	1684297.75	5608095	2323683.25	3985475.5	2870527.5	3810363.5	5924455	4278194.5	2824747.75	2216802.25	678122.5	1683142.125	2497042.25	3081102.75	2334240.25	2275961.75	2157255.25	1788419.5	1419671	3118550.25	531406.875
0.801	3697039.5	1792112.875	5495573.5	2352837.75	4127501.25	2966519.75	3935565.25	5839805	4340494.5	2899613.75	2157024.5	1061840.75	1820771.25	2104608.25	2946564.25	2245138.5	2365570	1714844.25	1990506.375	1457564.75	3555641.5	801991.313
0.802	3544553	1657280.625	5423859.5	2370389.75	4003456.75	2887805	3905779.5	5882036	4342302	2808136	2220922.75	1000381.625	1806728.125	2019546.25	2644847.25	2386188.25	2167436.75	1844677	1650523.125	1462004	3033189	73161.977
0.8025	3807513.25	1767571	5716621.5	2465780.75	4061074.5	2835435.25	3959941	5732077	4184788.25	2750659.5	2273761	627051.938	1745881.375	2768213.25	2854804.5	2515951.25	2139121.25	2652147.75	1469941.75	1322402.5	2799556.75	22901.055
0.803	3834944.5	1851356	5587658	2280127.25	4086987.75	3025264.75	3894271.5	5986402	4371184.5	2882196	2183867.25	808045.813	1722084.75	2654937.75	3035332.25	2274551.5	2416517.25	2440702.5	1923658	1472233.125	3389588.25	652680.125
0.804	3744375	1876659.75	5543782	2431208.25	4048145.25	2938632.75	4005264	5893626	4370298	2759034	2233236.25	1274043.5	1865066.375	2314266	2761483.25	2246966.75	2238991.5	2006535.375	1913478.625	1506842	3346665.5	531710.063
0.8045	3739779.5	1836045.375	5647912	2450418	3951108	2865600.75	3918711.5	5789767	4311978	2840438	2292865	874401	1792648.625	2337081.5	2485397	2407220	2259306.25	2104734.25	1412711.875	1422401.875	2749959.5	-35566.672
0.805	3664562.75	1764651.625	5552636.5	2347316	4038299.5	2962672.5	3986957.75	5904276.5	4285577.5	2993814.25	2314205	616202.25	1667469.75	2598397.75	2866962.25	2343893	2183005	2288728.25	1731359.625	1351589.5	3023940	163747.547
0.806	3693356.5	1796655.5	5609293	2376143	3959121	2885642.5	3777959.25	5626332.5	4400791	2929703	2117053.5	929216.938	1775718.875	2264830.25	2850141.75	2124855.75	2474073.25	1830854.125	1958229.5	1446835.625	3402147	802724.75
0.807	3717933.5	1809531	5562356	2330418.5	3975397.75	2847195.25	3868402.75	5870794	4400139	2792827.25	2202101.25	1198205	1952609.25	1958380.375	2827015.25	2280727.75	2323793.75	1559844.625	1736272.75	1493269.75	3203415.25	248734.734
0.8075	3643906.75	1876876.25	5551240.5	2472551.25	4005993.5	2792995.5	3835459.5	5740963	4300813	2817410.25	2281512	702626.688	1725543.875	2392057.75	2725822.25	2487174.5	2113635	2058066.5	1602779.375	1421954.375	2771616.75	-132770.375
0.808	3644539.25	1768870.375	5530718	2409016	3964017	2930650	3915259.75	5710795	4422416	2990233.75	2161128.25	775637.063	1603911.25	2479833	2993566	2230414.5	2258675.75	2120595.25	1669465.125	1373934	3286619.25	553168.313
0.809	3728177	1775050.375	5556822.5	2449091.5	4085955.75	2902037.75	3878391	5765853.5	4327911.5	2898621.5	2292020.75	1133250.75	1856308.125	2117068.5	2973112.75	2241665.75	2573657.75	1666336.875	2040183.125	1559498.125	3484934	740826.188
0.8095	3793507.75	1845395.125	5469191.5	2384106.75	3850389.75	2836365.5	3855840.75	5861565	4419986.5	2911714.75	2265696	1153043.125	1888152.5	2228123.75	2701194.75	2458657.5	2148440	1706827.125	1745326.375	1423426.625	3070984.25	108777.703
0.81	3773017.75	1804393.625	5393227	2400591	4091576.25	2870591	3731368	5821824	4376589.5	2884661	2168658.75	695509.375	1639046.75	2511929	2723583.5	2570530	2328548	2324693.75	1531678.875	1473531.5	3006417.75	87148.305
0.811	3849039.25	1941733.375	5558630.5	2416641.25	3948101.5	2897089.25	3905667.75	5795866	4326466	2900157.25	2207514.75	998917.563	1807890.375	2319342	3094803	2203645.5	2402974	2148943	1971395.875	1574877.875	3377520.25	885357.938
0.812	3930526.75	1867852	5624805.5	2523480.5	4097263.75	3002671	3822523.75	5827396.5	4444752.5	2930655.75	2240735.25	1038239.938	1812332.375	2401053	2895722.75	2674221.75	2265755.5	1992708.75	1669671.125	1709880.125	3107290	138647.359
0.813	3952471.25	2038432.125	5573885	2605964.5	4001342.75	3093226.5	3923763.25	5766831.5	4348684.5	2915742.25	2362096.5	889252.375	1846688.5	2663764	3204147	2528541.25	2610651	2454649	1925826.625	1711987.125	3207538	439469.688
0.814	3879134.5	1847397	5656280	2459029.25	4136759.75	2952267.25	3840433	5856019.5	4372666	3183874.75	2312076.5	1242844	1990803.75	2426708.25	3243923.5	2426664	2555933.5	1900571.75	2250636	1729203.5	3664130	891515.5
0.8145	3942239	1992940.875	5676791.5	2532858	3950227.5	2933422.25	3912587.5	5909707.5	4399895.5	2911781.75	2242208.5	1224095.625	1954721.75	2310449	2866435	2592506.5	2507957.5	1772539.875	1988706.375	1602950.5	3249563	329217.406
0.815	3872061.5	1877505.75	5537407.5	2409362.75	4066278.75	2923682.25	3718813	5710205.5	4341422.5	2999212.75	2328023.5	834514.625	1877469	2511302.75	2813782.75	2549219.75	2286951.5	2193667	1444521	1483009.5	2840147.75	-94125.711
0.816	3842963.75	1866571.375	5576780	2400923.5	3922185.25	2939845.25	3814833.5	5775556.5	4290155.5	2888760.5	2166359.5	870561.063	1705590.875	2513829.25	3254562.75	2430884.75	2312072	2130898.75	1966280.5	1510688	3460141.5	696389.688
0.817	3594372.75	1858588.375	5394990	2453127.25	3773338.75	2817435.75	3847835.25	5608419.5	4093383.5	2817731.75	2165374.5	1112558.25	1824950.25	2128704	2837366	2446541.75	2239161.25	1731220.875	1669124	1567037.375	3086684	152807.469
0.818	3884089.25	1726147.5	5508102.5	2433190.75	3913432.25	2859928.75	3778087.5	5694919	4454553	2856076.25	2118718.75	686489.125	1672025.875	2533612.5	2913686.25	2469307.5	2026182.25	2307149.25	1579306.625	1467315.125	2892570.5	106794.031
0.819	3677842.75	1904570.125	5396436.5	2371037.25	3813425.25	2748241.25	3745587.5	5540807.5	4180896	2810549	2149379	985904.938	1836471.875	2522662	3122570.75	2286537.25	2508101.5	1968389.125	2082735.75	1477373.125	3417258.75	858418.563
0.8195	3656233.5	1767038.75	5408869.5	2355005	3707665.75	2852836	3707171.5	5708962.5	4215849.5	2819563	2227860.75	1224611.25	2005642	2073349.125	2761866.75	2254036.25	2521464.25	1607240.5	2028075.125	1604963.125	3314681.5	449382.344
0.82	3733958.5	1823235.75	5401779	2314705	3704477	2920353.75	3687787.5	5501398.5	4395791.5	2780248	2257502.5	927834.625	1849750.875	2416039.25	2759751	2551560.5	2242410.25	1989304.75	1542503	1511804.375	2867153	62457
0.821	3736266	1945770.625	5398734.5	2463343.5	3764909.5	2803016.75	3629575.5	5631934.5	4298144	2812809.25	2240898.25	876360	1691763.125	2703253	3205829.25	2461416	2470676.5	2383333.25	1752664.75	1499539.375	3148311.75	454226.938
0.8215	3792426.25	1797034.625	5522695	2472670.5	3813055.25	2851409.25	3635630.5	5551212.5	4166570	2889642	2317551.75	1218153.5	1951834.375	2475731.75	2949932.5	2097066.625	2483286.25	1750606.75	2108772.5	1584558.625	3564881.25	988815.813
0.822	3913459.75	2017852.25	5386986	2562605	3649316	2882036	3647603.75	5483716	4331996.5	2748341	2384822.75	1233741	2001512.125	2191507.25	2773523.75	2446892.25	2351272	1695179.75	1857416.875	1695795.25	3212451	203148.203
0.823	3824577.5	2034170.75	5428835	2565379.5	3844496.5	2885342.75	3737944.25	5513567.5	4314815.5	2839415.75	2304558.75	845905.188	1836389.75	2658727.75	2702552	2576219.5	2200434	2343181.5	1570070	1550327.375	2814387	181517.094
0.824	3867064.75	1958226.5	5391037	2622434	3692919.75	2833264.75	3678839.5	5503606.5	4302402.5	2870282	2273120	879607.188	1770645	2597842	3110342.5	2403755	2483326	2097593.25	2069663.875	1617354.125	3340207.5	790073.875
0.8245	3760657.75	1900984.125	5265212	2386544	3740191	2774167.5	3784670.5	5433741.5	4158487.5	2887184	2237947.25	1367975.625	1938787.625	2181375.25	3077449.25	2221733.5	2532488	1723746.375	2082562	1683348	3388807	878614.313
0.825	3752806.25	1837559.625	5108578.5	2472258	3722463.5	2847936.5	3478510	5288501.5	4137543	2838940.5	2182466.25	1067733	1931778.25	2376572.5	2825843.75	2350687.25	2322964.75	1904223.625	1703373.5	1595740.375	2873772.25	19418.225
0.826	3631510.75	1778662.875	5051954.5	2288212.5	3506679.75	2727068.25	3575041.25	5268023.5	4077646.5	2801943.25	2191013.5	806596.938	1668660	2723783.75	3060210.5	2522182.5	2352645.25	2385285.25	1715766.25	1531554.5	2942550.75	275029.344
0.8265	3817008.75	1874870.625	5153677.5	2369714.5	3769702.25	2633191.5	3619148.5	5237576	4078274.25	2731986.25	2109747.75	1225236.625	2126528.75	2432242.5	3336361.5	2309033	2617137	2140788.25	2120268	1816548.375	3673524.5	932538
0.827	3852043.5	1843950.75	5124055	2346913	3517206.75	2730049	3499283.75	5236803.5	4011171	2790277.5	2228831.25	1640679.375	2104326.5	2452919.25	3279478.25	2365187.25	2795513.25	1824393	2107202.25	1902429.25	3859394.75	772824.438
0.828	3942113	1931151.75	5185470	2391504	3813070.25	2824272	3541437.5	5274132.5	3955228.25	2779679.25	2170883.5	1503610.875	2289746.5	3005953	3189711.25	2767782.5	2745364	2548449.25	2059223.75	2314691.5	3520851.25	356102.219
0.829	3932290.75	1932641.25	5269610	2479315	3978460.5	2854824.5	3832489.25	5491729.5	4061968	2831325.25	2214459.5	1828836.25	2470454.5	3694285.5	3939384.25	2907642.25	3525252	3130335.5	2693777	2968279.25	4394126	1279281
0.8295	4071305.75	1990694.875	5671470	2538497	4270361	3124544.5	3885677	5655904	4153935.5	3003577.75	2428196.25	2870274.25	3261236.25	4241320.5	4562435.5	3177703.75	4210947	3215842.75	3680014.25	3836085.25	5676065	2163422
0.83	4236675	2096085.5	6148077.5	2733137.5	4426375.5	3135013.25	3952682.25	6041814	4554933	3077601	2378899.5	2883232.5	3443006.75	4871579.5	4705684.5	3971529.5	4194257.5	3718198.75	3512510	4072997	5428870	1804875.75
0.831	4297941.5	2292913.25	6086548	2742404.25	4231195	3034647	3819853.25	6041212	4409932.5	3051846.25	2434746.25	1929079.375	2968065.5	4959599.5	4469721.5	4458230	3605616.25	4018403.75	2997573.5	3354446.5	4367500.5	1272500.5
0.8315	4452452.5	2122678.5	5741919.5	2676971.75	4018477.25	2981912	3845769.75	5760306.5	4450570.5	3027634.25	2372325.75	1834118.875	2646202	4074197.75	4332558.5	3924820.5	3364388.5	3277501	2967111.5	2817704	4493343.5	1580884.5
0.832	4229880	2120605.25	5439244.5	2656001.75	3900142.5	3030335.75	3627683.25	5491668	4307466	2906924.75	2354593	1906297.75	2484435	3322145.5	3878642.5	3315306.25	3107810	2393121	2672190.75	2271943	4027236.5	1394900.75
0.833	4179422.5	2224778.75	5349958.5	2632068.5	3567450	2730333.75	3613565.25	5401906	4164538.5	2802788.75	2283757.5	1342896.375	2323450	2936152	3274787.75	3287230.5	2665906.5	2375751.5	2041516.375	2119849.25	3283537	493790.031
0.834	4006859.75	2050072.875	5063760.5	2520443	3511312	2745319.5	3392495.75	5043889.5	3965258.5	2633225	2143156	1295243.375	1961822.25	2664739	3396651.25	2558367	2643370.75	1987741.125	2133223.25	1769046.75	3419967.75	1123264.375
0.835	4137263.75	1953560.125	4903044.5	2527734	3356781.5	2736612	3437272	5033630.5	3896664	2747676.25	2174091.25	1501234.125	2069496.75	2285065.75	3087528.5	2628734.5	2492903.75	1664062.375	2027887.625	1546815.375	3278504.75	642726.375
0.836	3911810.25	2018622	4954475.5	2501685	3371593	2690136.5	3456436.75	4966180.5	3848041.5	2805200	2110929	944141.5	1919443.625	2578900.5	2982056.25	2651227.5	2224338.25	2330551	1595616.875	1731349	2772517.75	66652.844
0.8365	3957402.5	2051452.25	4914870.5	2557640.75	3255414.5	2716401.25	3490783.25	5094567.5	3884624.75	2652809.25	2211625.75	1092900.375	1951381.75	2917471.25	3438780.75	2725209	2492554.5	2539956	1882615.875	1589956.625	3158000.25	720199.188
0.837	4061324	2148433.75	4878138	2513013.5	3546090	2781825.75	3342828	5003119.5	3828933.5	2879479.25	2087750.125	1357517.75	2119742.25	2376661.5	3251245.75	2469729.5	2613148.75	1904811.125	2321337.25	1738982.25	3516792	1086691.25
0.838	4169243.25	2102336.75	4797796.5	2481737.75	3270685.75	2750637.25	3472385.75	5034317	4008003	2643022.25	2207322.5	1452990.625	2103896.75	2437694.5	3102192.5	2724845	2427455	1985643.875	1896865.5	1762957.125	3090345	392645.344
0.839	4276565	2265584	4870234	2730666.25	3649971.75	2746667.25	3507342	5151444.5	3971502.5	2770022.5	2237158.75	1294822.5	2099443.75	2923526.75	3765535.75	2635783	2844628.5	2527980.75	2418117.75	2118449.25	3588668	1180133.375
0.84	4361256.5	2399876.75	4968973	2862830	3528028	2921371.5	3574761.25	5204914.5	4111682	3023256.75	2341014.75	1841270.375	2433991.75	2666402.25	3592249	2839889	2830121.75	1973548	2618253.5	2110108.25	3721379.75	1160629.125
0.841	4504988	2522028.75	5066883	3119387.75	3622971.5	3089989.5	3525458.75	5293845	4229243.5	3009746	2627490	1713764	2365928.75	2978253.5	3548848.25	3094990.5	2893463.25	2504070	2173908.25	2412123.75	3247404	576170.813
0.8415	4789555.5	2580166.25	5268444	3074583	3806937.25	3161377.5	3743107	5547130	4283525	3158853	2477855.5	1412360.125	2357604	3290427.75	3906008.25	3151442.25	2996722	2938786.75	2520011.5	2338994.25	3658431	839907.125
0.842	4741727	2800186.5	5307720.5	3437299.25	3873143.75	3512384.5	3773852	5472443	4405234	3298542.25	2728073.25	1984750.625	2584489.75	3148316.5	4324128	3022881.5	3325198	2560891	3032188.5	2781565	4092579	1796817.125
0.843	5187310	3006153	5476607.5	3647982	3862695.75	3463297	3873573.75	5693379	4489783	3308380	2915136.5	2270218	2756959.5	3199894.75	4047721.25	3450184.75	3338876.5	2355379.5	2854498.25	2835018.75	3926732	1412330.5
0.8435	5211345.5	3084163.25	5470465	3577229.75	4001288	3569994.75	3824390.75	5739264	4622117	3456090	2674923.5	1827670.375	2649183	3443766.75	4182113.75	3655230.25	3208917.25	3058581.25	2570472.75	2806369.5	3513047.5	938934.813
0.844	5343537	3081344.5	5597419	3611849.75	4208596.5	3468021.75	4001754	5845741	4502524	3445033.25	2827701.5	1897343.75	2707209.75	3857815.75	4561611.5	3573639.25	3423268	3179938.25	3038704.25	2817978.5	4006045.5	1679537.625
0.845	5523213.5	3173964.25	5850305.5	3663433.5	4242808.5	3701638.5	4238716	6015182.5	4659687.5	3502452	2920501.25	2644983	3118136.75	3758897	4770803	3482062.75	4006689.5	2802574.25	3423053.5	3169196	4607256.5	2165406.75
0.846	5881079.5	3340928.25	6179689.5	3891719.5	4608556.5	4048290.25	4492290.5	6069487	4792548	3668899	2914594.75	3043766.5	3476494.25	4085326.5	4933618.5	4019790.5	4174727.5	3339711.5	3412797.5	3700552	4829921	1592029.625
0.8465	6186791	3699228	6786805	4224332.5	5162844	4196905.5	4755300	6549303.5	5074808	3822965	3175293.75	3323867	3797639	5534803	5616372.5	4470607	4653058.5	4477711	3973030.25	4472940	5339790.5	2216866.75
0.847	6346051	3907884.5	7287770	4538749	5402779	4645689	4969288	7045141.5	5458041.5	4132582.5	3337520.5	3713093	4243057.5	6239497.5	6554216	5030486	5205221.5	4881268.5	4999754	5083864.5	6498168.5	3381127.25
0.848	6565524.5	4113116.5	7434181	4626833.5	5410919	4539073	4851524.5	7393864.5	5643632	4063544.5	3485770.75	3688195	4388304	5915041	6180060	5616497.5	4807559	4421732.5	4570014.5	4581109.5	5782758	2926672.25
0.8485	6831129	4044827.5	7082128	4576336.5	5162556.5	4416269	4962376	7194100	5401074	4133812.25	3435018	2986422	3765445.25	5289531	5453044.5	5561224.5	4151388	4111345.25	3718164	3875673	4611394.5	1668187.75
0.849	6679922.5	4029979.75	6936634.5	4577308.5	5042228	4495613.5	4840664	7062192.5	5547115	4157285.25	3432509.5	2651947.75	3476195	5022950	5432284.5	4893329.5	3853129.5	4122284.25	3526002	3363359.75	4310378.5	1977342
0.85	6736347	4187035.25	7039724.5	4631298	5037765	4545877	4813147.5	6856873	5482604.5	4096816.5	3441476.5	3042854.5	3579369	4478903	5360999.5	4320838.5	3973554.5	3384930.75	3928702	3413354.25	4873092.5	2610431.75
0.851	6903352.5	4281735.5	7039931.5	4817879.5	5195296.5	4609412	4966278	6996868.5	5734908.5	4221243.5	3567985.5	3163651.5	3814780	4180760	5100237	4562958	4040557	3268590.5	3633037.5	3454396	4435591	2222333.25
0.8515	7259673.5	4381369.5	7295903.5	4930270.5	5386708	4711349.5	5069116.5	6926087	5662491	4332467.5	3658810.25	2882494.25	3748763	4696891.5	5236963.5	4821202	3816064.25	3700826.25	3417582.5	3516416	4271684	1733426
0.852	7280046	4707067.5	7458364.5	4991280	5395958	4895970	5320761	7208377	5806386	4426155	3619300.25	2872928.5	3717519.75	4786800.5	5617159	4681280	4193449.75	3855264.25	3836480.5	3567380.5	4594527.5	2584246
0.853	7345974	4578396	7594238.5	5081942.5	5476752.5	4950924	5212429.5	7277850	5929640.5	4586848	3853172.5	3354643.75	4075525.25	4478178.5	5732700.5	4606897.5	4274713.5	3398838.5	4224364.5	3820078	5177433.5	2687663.25
0.8535	7665685.5	4760682	7947377	5119047	5806658	4983625	5563630.5	7545719.5	6157723.5	4663064	3966942.25	3484111	4048629.75	4583431	5403441.5	5023990.5	4152507.75	3516903.75	4002850.75	3845764.25	4745649.5	2108713.5
0.854	7709218	4866940	8280750.5	5370077	6059985.5	5353687	5824599	7837679.5	6324547	4867141.5	4029443.75	3170202	4115785.75	4974710.5	5874477.5	5103779.5	4292944.5	4304626.5	3987871.5	4084925.25	4780260	2292158.5
0.855	8024957.5	5146624.5	8707934	5539462	6159933.5	5446414	5923312	8125514	6636602.5	5146385	4363649	3621273	4243455	5098432	6284912	5185098.5	4666003.5	4083437	4652936	4379176	5517863.5	3029985
0.856	8727885	5411983.5	9438727	5959246.5	6767786.5	5779795	6354676.5	8901769	7243916.5	5539837.5	4657028	3991442.25	4596904.5	5361803.5	6288430	5904600.5	4851907	4375011.5	4595545.5	5010520.5	5458289.5	2326934.25
0.857	8766421	5601013	9695175	5993114	6876966	5982428.5	6532739.5	9485758	7380057.5	5724619	4796350	3966204.25	4805099.5	5859604	6978429.5	6172996.5	5175742	4817793.5	5017308.5	5634388	5864955.5	2942685.5
0.858	9235886	5810975.5	10289311	6554360.5	7179637	6337423	6943920.5	9833705	7802161.5	5971176	5032773	4807994.5	5202185.5	5761888	7644610	6291305	5971814	4539491	6154453	6486164	7019813	3860222.75
0.8585	9839676	6159754	11170200	6998714	8024740	6939221.5	7478666	10560223	8533388	6664979.5	5544810.5	5560199.5	5912321.5	5951563.5	7991529	6824748.5	6333462	4708131	6630814	7745343	7556527	3679789.5
0.859	10465223	6691025.5	12506745	7626069.5	8642396	7527831.5	8104367.5	11783574	9185363	7157798	6023811.5	5757036.5	6325254	7119385.5	8938121	7767355	6913489.5	5826554.5	7073137	9175000	7703072	3718795.75
0.86	11153803	7362240	13772040	8324297.5	9195113	8122657.5	8560555	12862971	10050026	7702941	6502604.5	6590139.5	6851184.5	7740961	10227638	8551014	7837754	6446328.5	8526686	10295538	9021374	5171121.5
0.861	12022268	8380489	14361796	9482077	9988493	8835130	8944758	14207331	10955193	8204707.5	6955628	7225814.5	7190189.5	8335090.5	10521290	9315705	8098055.5	6520464.5	8830259	10716831	9295972	5310540
0.862	12179704	8371696.5	13689812	9273741	9739007	8740710	8777370	13961192	10671181	8095393.5	6808516.5	6322842	6849203	8565071	10457255	9413703	7695087.5	6996444.5	8202778	9549710	8683483	5082610.5
0.863	12187852	8314867	13266322	9029894	9517320	8545808	8761159	13573451	10377151	7875302	6508010	6158432.5	6467128	7990745	10080785	8769290	7574862	6303715.5	8133955.5	8649126	8726320	5405086
0.8635	12397931	8331264.5	13366659	9204090	9618007	8670228	8860947	13285387	10229649	7701019.5	6467653.5	6413512	6795427	7437834	9520925	8128930	7236376.5	5585223	7615224.5	8281824	8278780.5	5014654
0.864	12937599	8797469	13744076	9592938	10056762	9276629	9186262	13236659	10489339	7955719	6773724.5	6212185.5	6680019.5	7954243.5	9248385	8278540.5	6861510.5	6075022	6999625.5	8051703.5	7561605.5	4215742.5
0.865	13149621	9432392	13859222	10077274	10109161	9636771	9369212	13329000	10522185	8068531	6983942	6101412	6646361	8325762.5	9498165	8207078.5	7036836	6253268.5	7357117	7693001	7806595	5016850.5
0.8655	13162399	9414503	13377907	10003218	9753296	9196611	9163543	12992121	10575720	7913057	6798082.5	6431256.5	6642714.5	8211399	9504644	7737669	7168863.5	5791718	7705959	7508384	8284447.5	5597344
0.866	12587245	8931177	13017802	9401601	9553289	8706148	9126822	12848843	10193349	7708555	6723465.5	6422465.5	6758055	7748999.5	9042567	7974814	6934890	5724945.5	7280291	7402654.5	7907314.5	4853845.5
0.867	12675204	8681102	13246995	9144038	9748190	8878519	8838728	13014242	10462721	7875519	6762257.5	6051221.5	6733273.5	8182116	9224364	8125475	6955436.5	6221756	7018536.5	7634438.5	7781719	4494052
0.868	12770753	8764112	13526114	9202694	10051934	9069207	9277852	13293578	10558201	8005196.5	6875070.5	6368855	6897421.5	8116229.5	9755306	8279927.5	7404311	6371126.5	7785232	7798005.5	8477640	5456705
0.8685	13210128	8879387	13986694	9345923	10343420	9282333	9562793	13712415	10899855	8074151	7069365	7232270.5	7547832.5	8030735	9846548	8509196	7826987.5	5853611.5	8323053.5	8223266	9084188	5795535.5
0.869	13463639	9233512	14439231	9718241	10601928	9425578	9826045	14003706	11194839	8490720	7227874.5	7396857.5	7685413	8543225	10086135	9094840	7812815	6506011	8001254	8381580.5	8694676	5477848.5
0.87	13868947	9577273	14804741	9905830	10803211	9808626	9902283	14123893	11324746	8563279	7528428.5	6898644	7493215	9306004	10388082	9310489	7853913	7243065	8129974	8212173.5	8686395	5966362.5
0.8705	13872148	9526695	14922789	10010900	10923341	9709956	10137102	14506482	11479114	8720751	7523381.5	7136520	7416297	8982108	10319851	8788728	7974482.5	6724910.5	8197449	8346129.5	9129034	6447999
0.871	14189471	9787459	15212547	10103747	11100221	9889078	10335994	14714623	11718464	8948961	7597261.5	7349851	7883183	8480371	10268923	8996190	7912145	6349092.5	8241680	8445285	9011950	5774236.5
0.872	14451489	9939529	15536192	10209952	11286711	10208976	10590272	15034721	11917000	9092519	7906707	7089705.5	7822868.5	8983532	10223360	9625454	7881732.5	6979429.5	8029737.5	8890878	8669844	5317080
0.873	14707801	10327459	15959980	10451113	11524023	10180441	10759108	15449405	12292791	9312029	8055599.5	7155698	7955532	9435715	11103005	9911229	8176323	7177521.5	8549467	8968571	9154973	5822219
0.8735	14800262	10155374	16454772	10285012	11658614	10372500	10996439	15846083	12543759	9460851	8063867.5	7730476.5	8217802.5	9024868	11087625	10121354	8514721	6735481.5	9092729	9735736	9937163	6468473.5
0.874	14958382	10351684	17015752	10526619	11855709	10287502	11213223	16282929	12682901	9694234	8144415.5	8052560	8484724	9030976	10982415	10343646	8487702	6956464.5	8795921	10223302	9768003	5850501.5
0.875	15155845	10716944	17735718	10650180	12440031	10673764	11636947	16826122	13208672	10106442	8361878	7806335.5	8697367	9762772	11455331	10929043	9004707	7721307	9241463	11054848	10074778	5805116.5
0.8755	15795796	10615595	18523918	11109719	13083169	11213778	12209163	17651786	13712492	10668356	8752417	8894409	9362984	10343066	12742271	11224511	10289163	8302604	10694755	12670767	11611933	7276913.5
0.876	16661176	11263673	20025538	11836956	14214885	12058496	13382749	18892504	14623794	11495999	9623733	10503168	10750263	10755219	14151624	12184070	11766847	8602810	12541986	15242315	13229805	7955279.5
0.877	17936274	12291105	22458700	12946819	16091180	13373217	14890112	21038240	16095272	13063136	10724592	12473137	12551006	12307065	15965727	14103918	13961549	10115163	14644908	18974084	15174534	8412884
0.878	19840720	13931122	26693946	14741443	18865608	15443782	16859994	24412192	18722490	15086936	12737209	15229986	15445241	14890326	19793516	17675036	17179328	12683101	18601414	24998694	18797500	10878134
0.8785	21644204	16428112	30771480	16421352	20879850	17316504	18137832	29040596	22130470	16870916	14493152	17477368	16937884	17497434	22997628	21772972	19155840	14346575	22360370	28356410	22186314	13832285
0.879	21803736	18007374	28280866	16432975	18857164	15812812	16731237	29846690	22679858	17389804	13798599	15287579	14531573	17180510	21413492	22291246	17104528	13639809	19848654	23489272	20111964	12742680
0.88	19401878	19171816	23456316	14454480	16227340	13845454	14631322	25503346	19445646	16428535	12556853	12478956	12389091	15048437	17706056	20014826	14063362	12142619	15792469	18130004	16191251	9826423
0.8805	17938702	21008928	21024744	13068481	15079634	12966543	13559814	22563338	17471034	15858870	11996983	11071956	11221274	14140727	15871307	20136850	12940627	11355578	14042296	15644944	14757317	9542581
0.881	17157846	18812946	19879630	12275252	14233325	12155133	12940008	20932624	16172393	14742486	10931903	10556281	10624747	12351773	14792785	19775900	11983051	9914484	12960546	13911195	13926686	9007334
0.882	16744356	15655691	19203332	11862754	13779937	11969761	12757724	19798728	15270359	12797286	9961625	9830800	10127271	11575972	13261163	16894904	10859300	9072204	11510387	12865704	12431399	7496024.5
0.883	16056954	12214682	18002790	11414806	12987693	11360750	12280450	18424972	14418063	10928066	9251448	9569298	9986883	11183950	12950587	12899313	10997997	8718834	11498074	12277617	12726100	8010523.5
0.884	15765021	11257032	17481774	10886829	12755067	11009173	12265355	18041358	14253023	10495337	8933001	10703324	10417501	11179499	12661623	12329132	11391876	8471859	11739216	12334894	13484625	8293942
0.885	15537830	10947729	17496258	10792168	12749302	10872760	12205443	17912950	14105511	10279733	8764875	10191626	10190678	11407599	12543323	12533670	11043637	9193031	11106072	12103005	12892548	7546297
0.8855	15443452	10409169	17459672	10536706	12733258	10828826	12069960	17849546	14009218	10256620	8620822	9304842	9673679	11673243	12512531	12327414	10710232	9465545	10867712	11746532	12323996	7801600
0.886	15579244	10401125	17569968	10548213	12771685	11074920	12201697	17807130	13871171	10350577	8676964	9290186	9205509	11002322	12571027	11783997	10627264	8697995	10934557	11598624	12454925	8249062.5
0.887	15584043	10625321	17961396	10859549	13159958	11165017	12445837	18067936	13983102	10469942	8919823	9038701	9290792	10199315	12113866	11671595	10184843	8069469.5	10670691	11878633	11999031	7441915
0.888	15576023	10797853	18005208	10911830	12970303	10985173	12445519	18312968	14202375	10645123	8995904	7472041	8204139	10250583	11655319	11135590	9294464	8421953	9805462	10342602	11272024	6686054.5
0.889	15314992	10638408	17639054	10528427	12697706	10838804	12417898	17766634	13883845	10318989	8889251	7837603.5	8175575	9507299	11074595	10359007	9357431	7511671.5	9731412	9872592	11348687	6906447
0.89	15180111	10543563	17648712	10352035	12416324	10562992	12299722	17566804	13637474	10149743	8795060	7857157.5	8336846.5	9399896	10808367	10492078	9181766	7579093.5	9238673	10231175	10656351	5915221.5
0.8905	15025973	10491715	17579062	10211268	12303216	10556498	12415089	17435810	13771332	10193957	8640955	7609582	8574518	9971543	11164185	11088670	9297394	8301580	9312173	10561361	10607261	6039071
0.891	14904212	10270654	17649968	10107438	12334146	10438923	12379748	17659162	13716617	10256629	8705924	7952516	8878383	9878215	11822486	11430177	9850381	7979087	10041047	11129973	11379564	6817985
0.892	14982154	10449154	17743856	9959124	12488471	10440285	12487335	17840262	13729319	10357835	8697181	8677518	9228015	9699201	11782083	11724582	10230931	7660572	10555703	11974626	11769361	6923223.5
0.8925	15007709	10634979	18403242	10150754	12656893	10598451	12634422	18304262	14192566	10561160	8803750	8621118	9463075	10130328	11845624	12683729	10305642	8416765	10452172	12936404	11627997	6426231.5
0.893	15084586	10524556	19143254	10336654	13047908	10831767	12895950	18748046	14352953	10753887	8848287	8564339	9497110	10830426	12484745	12741119	10873738	8963501	11111413	13728542	12364099	7194076.5
0.894	15654361	10403654	19585090	10340934	13180175	10830573	13195392	19036710	14617371	11156661	8851811	9441960	9968146	10675094	12985778	12646276	11503142	8748688	11957068	14120952	13482566	7972058.5
0.895	16238555	10818044	20227884	10940640	14084703	11433197	13785045	19428344	14859584	11620086	9396240	10627465	11216611	10868417	13589060	13104834	12627033	9145782	12501093	15324162	13959986	7907769
0.8955	17680962	11899531	21687534	12019686	15714239	12973266	15073707	20882162	15968378	13157859	10767471	12516041	13219048	12481220	15530255	15330149	14967204	11064048	14714215	18524628	15862081	8629608
0.896	19955908	14284216	24718440	13805710	17972884	15402271	16840504	23498576	18285678	15422730	13149253	16555390	17093872	15749737	19454862	19338658	19251094	13561072	19273832	23101674	20160358	12415492
0.897	21995294	17985798	27611774	15413826	19697090	17124246	18466038	26589326	21283998	17653092	15407971	19694138	19644170	19202542	22239110	25405624	22300376	16072844	22959702	25041618	23869246	16487869
0.8975	22086756	21189292	26067734	15307716	17696796	15754410	17153286	27317864	21869094	19019228	15078471	16216870	16385999	19958430	20377278	27336094	19299120	16770400	19955756	20649928	20829546	14769553
0.898	18986414	24334846	21848440	13153798	15043588	13346317	14853388	24100138	19387180	19470792	14328728	12376959	12879271	16678673	16538488	24591678	15169348	14224328	15357551	15742935	16316843	10889237
0.899	16673980	30062088	19399844	11353495	13572877	11907810	13396207	21681644	17698436	19660726	14162800	11069288	11472916	13821001	14514397	25870032	13460578	12011213	13906477	13840420	15019739	9885793
0.9	15391782	27112670	18461870	10400949	12910227	10614037	12765932	20411108	16532091	18563036	12225309	10855429	11061648	12053227	13250328	28256414	12492939	10288647	12938994	12980671	14101862	8664440
0.9005	14728691	18407490	18027836	9911174	12557346	10493225	12401838	19284118	14926013	14435028	9948947	9933379	10412337	11843892	12403635	22409406	11527661	10152459	11638514	12599606	13024015	7414629.5
0.901	14486902	13888424	17557684	9549461	12154043	10044298	11990119	18072110	14215545	11954436	9040097	8886438	9678268	11416547	11869383	16504552	10896576	9683728	11014007	11784329	12304229	7341251
0.902	14213192	11438132	17141602	9569337	11943367	10134224	11944774	17481264	13412241	10842635	8818477	9236403	9674549	10440300	11471204	12988063	10941786	8390913	11000119	11882920	12237227	7674071.5
0.9025	14124697	10425397	17075384	9596557	12096092	9964308	11952828	17059968	13187423	10371658	8541513	9870362	10414499	10472737	11077494	11975242	11497079	7908336.5	11083858	12988267	12280780	7144075.5
0.903	14103688	10082844	17289168	9630627	12185278	10331891	11982154	17299768	13363950	10217746	8573540	10333692	11310433	11724027	12128923	12261831	12352413	8875246	11791011	14476555	12622783	7656727
0.904	14121996	9931154	17192878	9936559	12318760	10264902	12089427	17387640	13499173	10417306	8641468	10640927	11343102	12882791	13441716	12602763	13299166	9601149	12941767	15064131	13984433	9206271
0.905	14718417	10423598	19054564	11425625	13986778	11659148	13138304	18232220	14054691	11311013	9591079	12505226	12360494	12505540	15729449	13760758	14098661	10068540	14328648	18820560	16038025	9067177
0.906	15629045	11616251	21650888	13164186	15425269	13211862	14003740	20119874	15422271	12012158	10824658	13371160	12999142	14181554	18224248	15945437	15261507	12164211	16342561	21303472	18110538	10663503
0.907	16205206	12010163	21747424	14152438	15506981	13234556	13845149	21382072	15947118	12229620	10667099	12688849	12154792	14291512	18497318	16437354	14762572	12091200	16086634	18835430	18631854	11813055
0.9075	15558852	10918773	18724326	12608160	13516405	11269981	12598160	20371652	14501492	11097501	9290592	10403818	10282272	11909138	15325795	14572152	12166751	9841097	12683065	14227702	15440685	9137107
0.908	13724345	9647676	16474250	10231658	11630128	9832542	11359337	17796248	13034080	9786667	8040769.5	8615309	9404597	10542508	12411179	12551577	10647452	8787754	10227076	11829653	12124286	6714642.5
0.909	12749679	8698819	15211484	8806652	10731921	8778490	10628055	16331145	12269177	8804019	7407190	8387737.5	9466548	10534477	11372759	11570178	10706312	8356089.5	10104333	11182873	11534910	6903867
0.91	12142148	8196205.5	14871330	7774356.5	10231184	8335755	10459752	15191840	11753123	8535608	7062712	8957059	9943884	10549272	10739191	11473109	10889693	7235815	10234568	11573259	11129881	6891007.5
0.911	11991007	8252245	14959053	7687778	10110424	8375011	10346214	15235684	11818290	8500177	7034193.5	8143303.5	9515942	10772970	10466481	11432642	10582230	7913805	9709805	11775513	10397989	6438968
0.912	11971984	8165167	15047035	7740461	10163116	8244730.5	10374709	15295850	11704628	8397782	6867269	7774175.5	9101789	10726004	10283550	10625739	10306916	7574717.5	9803437	11314873	10256970	7132248.5
0.9125	12006071	7992601	15039199	7524315	9961829	8257042	10382207	15173914	11637479	8415273	6691483.5	7597096	8357172	9568794	9875046	9715052	9714620	6712686	9250719	10423046	10384780	6831489
0.913	12180099	8253628	14835821	7507887	10061326	8298126.5	10362665	15020326	11608322	8403750	6792669	6916595	7922239.5	8907893	9257695	9769840	9053675	6823120	8328685	9930894	9660553	5436129.5
0.914	12453314	8382605.5	14843842	7772711	10598191	8391799	10574859	15382972	11712308	9001023	7050001.5	6906160	7858350	9195674	10059570	9930832	9281049	7795126	8627311	10261051	10004893	5534790.5
0.9145	13160914	9186058	15766645	8016427.5	11293480	9194480	11310843	16185891	12269556	9632451	7825442	8268329.5	8960875	9505896	11200509	10711093	10723403	8101539	10326065	11264789	11985606	7111198.5
0.915	13755515	10741161	16807458	8719774	12052919	9877068	11893254	17170316	13415006	10712281	8724997	9864896	9981908	10129517	12003824	12471957	11872996	8692348	11399953	12223084	13090938	7802359
0.916	14007592	12435326	16742249	8892916	11841043	9577227	11780064	17756082	14001007	11770597	9099455	9074161	9442785	11243638	12095970	14432556	11436097	9912858	10901577	11479830	12314464	7452567.5
0.917	13264439	14761466	15619113	8307704	10843701	8876901	11171377	17256102	13597526	12342450	9132834	7460829.5	8082723.5	10767533	11341909	14346962	10229120	9551782	9834584	10029577	11344466	6962819
0.9175	12531787	17493842	15140975	7977868	10331968	8377034	10882609	16648395	13194131	12954432	9450744	7695945.5	8091002	9495625	10527451	15153416	9928005	8390445	9730256	9353396	11023626	6690831
0.918	12293323	16766038	15290840	7616919	10331307	8290498.5	10945541	16520560	12804443	12596192	8554492	8195064.5	8675074	9380802	10300063	16846342	10003759	8640181	9416213	9940859	10713331	6033268.5
0.919	12228215	13002532	15284440	7874896	10281745	8284068.5	11011915	16209713	12554890	11028590	7913389	8459304	9378866	10443281	10581535	15569771	10541459	9694183	9838535	10699565	10919934	6081168.5
0.9195	12304782	10931851	14928407	7915755.5	10337989	8432525	10961944	15936035	12290035	9782018	7488077.5	9439387	10186098	11507036	11493994	13224126	11468712	9812187	11039264	11458892	11841438	7851636.5
0.92	12365517	9630638	14778467	8314002	10222805	8660934	11170642	15791072	12077097	9240651	7296352	10020664	10480159	11514221	11439367	11760225	11856419	9267199	11415869	11793383	12120584	8244208.5
0.921	12746534	9345421	15381997	8927585	10747717	9093805	11807387	15838153	12099814	9287933	7638427	9578222	9938013	11566788	11550745	11452340	11588721	9211247	10742268	12303145	11724648	7406516
0.922	13181340	9538907	16754901	10126726	11883332	10108182	13038767	17003668	12654455	10032451	8377320.5	9754098	10040486	12040734	13226912	11389340	12449849	10122433	11845340	14041932	12951842	8034886.5
0.9225	14500090	10650665	18857964	11885688	13608866	11798648	14905700	19295056	13915875	11155099	9664219	12274397	11675292	12785665	16383328	12338518	14901085	11214671	14711484	17831212	16583513	10393592
0.923	16040320	12179077	21407944	14230225	15531012	13577370	16786422	22306446	15737612	12443872	11001446	15134718	13930466	14341020	20079782	15361560	17408418	12868253	17427776	22461834	19741790	11917338
0.924	17198974	12507299	21994766	14861096	16250218	14035492	17526806	24941928	16788820	13359072	11521875	16521382	15856422	16190945	23605382	18949136	18798754	15375198	19270586	26762078	21513784	11941685
0.9245	17529706	12663510	23942262	14336296	16554109	14372201	17067934	26118418	18182698	13345628	12004490	17889984	17225702	18101098	26664090	22284750	20228214	17172992	22115064	30153316	23011504	14160372
0.925	17639456	11792734	23010500	13031278	14568255	12434634	15163850	25840414	18219428	12611847	10538249	14740914	14348643	17765002	23977496	23261610	17508054	15919576	19488872	23756962	20612386	13224086
0.926	15206726	10015351	17958088	10480417	11724948	10089237	12505815	21639534	15178444	10420281	8569450	11074570	11370141	13838691	16856728	17711896	13268038	11681680	13413336	16052618	14452231	9141910
0.927	12771124	8238720	14342826	7791151	10013169	8373667.5	10851628	16419354	12161862	8554282	6872811	8688062	9879263	11065377	11997357	11602108	11080956	8688976	10361885	11573862	11121051	7697355.5
0.928	12843092	8148591.5	14403452	7917516.5	10385990	8679123	11033965	16001132	12000285	8837223	7128868.5	9972544	11014098	10900320	11804197	11524586	11965021	7748833.5	11087507	12278418	11627824	7815807
0.929	14075635	8504690	15886521	8515209	11699979	9418928	12082536	16923926	12755117	9742547	7734295	10880498	12388460	12254029	13068266	12912588	13115378	8922410	11893263	14133191	12816450	7846645.5
0.9295	16258325	9501776	18460976	9687186	14312199	10917554	14228697	19054950	14338043	11617256	9013711	13174583	14587251	14039161	16120880	15165251	15776090	11262929	14619590	17448516	16034180	9361584
0.93	19722848	11264606	22822050	11771036	18465170	13588258	17689526	23181138	17304564	14523606	11343963	18689678	19640982	16792988	21225182	19023522	20967598	13957245	19997334	23709148	22279126	12658159
0.931	25469208	14442484	32267090	15600960	26792722	18819892	23780532	30374728	22912612	19282398	15825302	29274258	29876836	22577226	29542442	27851592	29852382	19287430	29529736	35323148	32579156	17316740
0.932	36838056	26067930	53005988	25058592	37904040	28518200	34436164	54736668	44060012	28514814	27108960	40688692	39624704	45140544	48785100	55058284	41127644	38238176	48517816	49620616	50320800	33752580
0.933	32604126	23273162	42219180	23094090	28924992	23351954	27547164	49806896	39454284	25493834	22008796	28492112	27482796	38275396	39393528	45820772	29667898	32605970	36385232	35045312	36871180	26671908
0.934	25875914	18721190	30654450	18343940	21381624	18612864	20973120	38199296	29921776	19428404	16650876	18678354	18266414	26405574	26336484	31519516	20145626	23014454	23330256	23040154	24075622	16845242
0.9345	21443900	15842414	24829800	14992058	16908564	15516393	17217340	30390404	23923786	15589575	13651543	12849366	13291546	19485424	19296080	22989540	15309596	17539964	16367737	16530683	17295244	11792005
0.935	18261734	13706922	20795298	12575690	14196969	12898111	14818383	25945854	20356908	12929719	11406786	10039631	10560754	15274491	15494830	17639060	13048073	13911122	13105569	12713094	14370134	9973369
0.936	15802748	11820555	17429186	10755737	12374154	11231300	13165946	22653496	18042282	11199776	9688327	8817637	8788883	12128349	12872459	14202143	11314544	11041108	11092200	10381270	12411946	8116669
0.9365	14196637	10590615	15710706	9476341	11170019	10425156	12121316	20630328	16573186	10060283	8711978	7616802	7871754.5	11248115	11436575	12672626	10225849	10436657	9551771	9236609	10535113	6167295.5
0.937	13504571	10067918	15056301	8925360	10896003	9992713	11948732	19354530	15678002	9590739	8290335.5	7383069.5	7742592	11343850	11557261	11626019	10531798	10546195	9568322	9200055	10537058	6469999
0.938	13221999	9970316	15164091	8756744	10954128	9757854	12091698	18855354	15263501	9362381	8347178.5	8351448	8342808.5	11210446	12280193	11529230	11012666	10128014	10760696	9867790	11818438	7596036
0.939	13331434	9912767	15249266	8650279	10863670	9688302	12293047	18731432	14886699	9298728	8354981	8534914	8387170.5	11087924	12206855	11819607	10880070	10219856	10337653	9767150	11347073	6929306.5
0.9395	13174179	9563743	15061753	8551740	10675231	9518152	12930652	18819274	14258312	9211490	8008142.5	7155673.5	7614778.5	11232299	11936690	11961252	9956388	10582239	9173851	9136019	10375686	6128328
0.94	13171228	9437994	15065748	8436100	10338087	9485724	13804446	18923834	13832809	9120535	7800498.5	6892749	7406232.5	10811589	12551264	11163609	10253583	10420580	9497096	9253236	10477673	6653411
0.941	13276561	9503622	15900037	8818067	10597159	9796223	15948023	20137170	13985112	9410187	8176975	8217344	8085713.5	10296857	13539992	11035029	11255617	9821635	10575499	10432675	11406086	7406127.5
0.9415	13991965	10089278	17871164	9555012	11117790	10762779	18611162	22589284	14925944	10025495	8773485	9202024	9068147	11506132	15226002	12739354	12703977	10896500	11795538	12456695	11920167	7399698.5
0.942	14657307	10976315	19789184	10451323	12081860	11471626	19604092	25631142	16482229	10659287	9577539	10415444	10393921	13597275	17851260	15092717	13975701	13165036	13573109	15712857	13491148	8643749
0.943	15391896	11173757	20423730	10798291	12856421	11665319	18077606	26295652	17017346	11006066	9723602	11428473	11162857	14116001	19326810	16610932	14505237	13398525	15337510	17610938	15466307	10318422
0.944	15298740	10590754	19091998	10451882	12101083	10885943	15504185	24251344	16222129	10719611	9116796	10326719	9983203	12977357	17687612	16406608	12852085	11930908	13680022	15077903	14407175	9174898
0.9445	14632927	9661492	16856550	9274264	11490646	9893927	13670785	21241430	14549302	9958967	8017603	8523431	8708284	11455207	14283526	14518947	10782454	10539110	10718735	12153122	11570865	6929527.5
0.945	14507298	9220550	16330189	8821729	11699900	9722304	13323156	19520898	13723981	9858822	7904098	8439557	8984484	10804701	13535571	12892297	10819294	9999849	10584511	11487564	11660794	7040823
0.946	15709294	9549840	17522760	9222734	13145856	10429748	14374304	19642164	14063471	11010119	8678989	10873779	11533179	11343072	15205706	13338431	13240732	10039851	12662563	14013882	14544672	8544924
0.9465	18247540	10687689	20861408	10686878	16258102	12320333	16962870	22133378	16055880	13159549	10214886	15247013	15890198	13667289	18486716	16485818	17053676	12106283	16284894	19051290	18517460	10015990
0.947	22697652	13185829	27302516	13431533	22581544	15946668	21976580	27351898	19947832	16886974	13325281	22572572	23183428	18988070	24825298	23059488	24291076	16978434	23356776	27958026	25836912	13384108
0.948	29070136	17585290	40455092	18315424	32552974	23119584	30665410	37243088	27678324	22277238	19806648	36201360	37161184	28377298	37131452	35376724	35816480	25005496	36993900	43252732	39546004	22419564
0.949	34580296	25535418	50076176	24080708	32811158	25314802	36613876	56639552	43712672	26975278	24198044	33785928	32351218	43867912	45752384	53022828	35289172	37190928	42671192	40560904	43297992	30733826
0.95	26060288	19647878	35775828	18416334	22152362	18214402	29879354	44756240	32686750	20185134	16749394	19743280	19112464	31045500	31493458	36069844	22597134	26730028	26373934	23895398	26414758	19551818
0.951	19341898	15059960	27562702	13413630	16020843	13983133	25884172	33759304	23488092	14552545	12219076	12795343	12477699	20294718	21636680	23094942	15798148	17503276	17556688	15190939	17583234	13553703
0.9515	15934795	12517992	22869050	10778541	12868310	11601208	22499814	27651016	18657938	11443719	9932978	9322489	9225621	14092209	15919167	16022066	11945438	12183483	12320065	10720102	12831427	9488088
0.952	14165397	10954066	19890982	9391178	11249519	10161260	19982058	23723438	15713761	10004084	8746798	6737260	7284759.5	11393491	12733988	12912651	9797322	10203698	9068767	8344949.5	9920015	6464906
0.953	13263180	10194471	18217002	8474779	10806661	9579099	18203148	21443786	14335022	9142894	8111869.5	5841320.5	6338819	10124686	11531557	11132422	8976798	9224643	8295789	7299134	9336003	6169113.5
0.954	12408999	9420404	16972426	7869746.5	10189532	8853489	16702436	19213488	13014424	8382920	7467141	6490982.5	6648717	8641228	10555675	9914390	8897352	7575948	8185777	7339287	9307886	5666466
0.955	12048292	9084504	16697054	7609097	10060762	8730937	16480906	18770798	12661151	8432638	7206025	6170301.5	6708515	9600751	10781137	10303117	9067125	8677070	7986557.5	7702398	9237660	5296628.5
0.956	11901065	8964322	16736695	7494400	10013099	8599048	16227858	18586216	12502517	8188498.5	7094665	6613808.5	6726204.5	9623059	11470718	10183548	9483220	8714008	8792459	7693772	10084347	6521875
0.9565	11828374	8805695	16292202	7273674.5	9824442	8504876	16299362	18362792	12215782	7982684	6950617.5	6741433.5	6815156	9297353	11009254	10025506	9181520	7820965	8530267	7403426	10075527	6621762
0.957	11522927	8668003	15862197	7046181	9258765	8036359.5	16162770	17908538	11828942	7883624	6595636	5738930	6123850.5	8433549	10033815	9786216	8330251	7645390	7245209.5	6593738	8625822	4935506
0.958	11033644	8323896	15553410	6864807	8840429	7905669	16296697	17363840	11535906	7528053.5	6591150.5	4883953.5	5518022	8717645	9884796	9282115	7957996.5	7950526	6771274.5	6107015.5	7891113.5	4844085.5
0.9585	11056620	8272886	15566465	6845591	8859382	7863315	17341020	17573818	11284981	7633627	6614319.5	5301944.5	5569409	8261009.5	10228804	8563306	8351724	7347290.5	7369924.5	6058496.5	8697115	5760928
0.959	11030934	8401059	16289051	7025353	8920310	8135005.5	19003002	18188020	11670945	7733693	6606578.5	5867940	6002940	8105135	10318923	8580526	9002386	7153903	7661138	6593808	8853169	5518299
0.96	11104402	8649610	17529324	7449512.5	9196442	8474007	21550884	19785080	12285777	7814584.5	6993995	6107860	6276002	9622314	11138896	9763827	9531706	8854242	7917584.5	7038882.5	8644826	5230616
0.961	11230696	9326865	19430276	7637603	9605465	8836603	24475754	21893322	13252482	8131016	7395194	6462459.5	6796223	11187855	12670692	10487876	10747876	10343390	9209171	7830630	9978364	6976787
0.9615	11528263	9678945	21158960	7909701	9692034	9296233	26840168	23599414	13903422	8336909	7703227.5	7139752	7054349.5	11585573	13398206	11475965	11259129	9992170	9844461	7995138	10783822	7999013.5
0.962	11584018	10074934	21746474	8028971.5	9481685	9000326	27838256	24293564	14402296	8416859	7612746.5	6520739	6619311.5	10895383	12558014	11342409	10406538	9650060	9024828	7180560.5	9663066	6716916
0.963	11353722	9814279	20869662	7792116	8986297	8743555	26612394	23879080	14098948	8003000.5	7516695	5348014	5767107.5	10619769	11660915	10860803	9399491	9538084	7920145.5	6434699.5	8168543	5692137
0.9635	10909853	9461481	19718396	7332948	8720489	8363734	24740246	22407454	13515138	8077820.5	7188039.5	5061303.5	5450194	9547550	11290297	9785381	9015930	8503953	7933476.5	5846161.5	8322782.5	6041217
0.964	10725347	9130980	18816198	7325585.5	8446610	8108582	23854150	21534604	13400321	7673794.5	7042782	5356508.5	5475531.5	8520762	10555222	9031544	9000797	7396064.5	7880298.5	5853162.5	8258758	5896778
0.965	10474526	9149670	18770746	7263046.5	8389315	8278490	23616610	20904106	13316931	7698997.5	7119277.5	5075119.5	5325705.5	8630856	10079022	9371771	8557510	7564428	7068568.5	5926456	7258416.5	4776264
0.966	10322905	9159978	18855856	7288966	8365311.5	8105628	24179004	21139780	13173113	7813831	6960807	4492277	5039692	9003774	10528089	9354340	8470921	8275341.5	7214397	5846836.5	7373630	4948883.5
0.9665	10386670	9247910	19435452	7173154	8344456.5	8268185	24967726	21107518	13176016	7709420.5	7095696	4842338.5	5260916	8690017	10615708	8894328	8773472	7668351.5	7733905	5478024	7961674.5	6018016
0.967	10089444	8958271	19309590	6896098.5	8310923	7965637	24563080	21129918	12862110	7387154	6977622.5	4993490	5104979	7988011.5	10027896	8744794	8197942.5	6971217	7000644	5144413	7442378.5	5316512
0.968	9849880	8599979	17986240	6548827	7911381.5	7417960	21768018	20293132	12244001	7028450	6446282	3955816.5	4522611.5	7954914	8983344	8513977	7184602	7181202.5	5837083.5	4690981	6488515	3912024.75
0.9685	9253712	7711646	16132308	6159021	7690487.5	6988180	18278604	18219164	11228466	6580037.5	5934656	3351878.5	4276540	7341028.5	8563644	7491504.5	6572945.5	6820926.5	5651162	4244474.5	6473206.5	4194018.5
0.969	8915570	7204745.5	14403686	5729786.5	7466109	6553000.5	15678791	16373890	10175212	6353259	5604594.5	3997936.25	4206652	6126040.5	7947680.5	6484809	6429368	5323520	5624152.5	4280029	6852520	4366969.5
0.97	8531636	6741367.5	13283544	5477947.5	7335017	6145459.5	14230422	14897317	9611364	5987263	5281615	3795149.5	4149495	5591539	7061566.5	6483304.5	5815123.5	4915287.5	4902857	4069701.75	6074644.5	3120396.5
0.971	8394243	6424547.5	12845130	5286882	7000839.5	6042498.5	13596393	14229729	9299725	5899275.5	5106805.5	3168048.25	3972847.5	6086657.5	7027619.5	6354141	5686862	5720331.5	4463313	3854481.5	5605603	2714968.75
0.9715	8298089	6354536	12447896	5123814	7013691.5	5823756	13397932	13824504	8958752	5762698.5	4991192	3353224.5	3944065.25	6014037.5	7492563	6178445.5	6047190	5371921	5203117	4110265.25	6403315.5	3868153.75
0.972	8156601.5	6214514	12314444	5084076.5	6737342	5939695	13443883	13585163	8949771	5758071.5	5031397.5	3980701.25	4458999	5366374	7134127	6080753.5	6216689	4612808.5	5358957	4031069.75	6644656	3897605.25
0.973	8223723	6182592	12422887	5063479.5	6802408	5852986.5	13366563	13483834	8857560	5656028	4904345.5	3788593.25	4189327.5	5718909.5	6866297	6588002.5	5782722	5194579	4654609	4336669.5	5814267.5	2783858.75
0.9735	8147987	6179822	12258341	5144842	6679183	5930920.5	13256208	13557691	8936695	5666483.5	4927338	3205928	4006915.5	6386118.5	7358270	6672896	6044518	5960592.5	4901963.5	4242249	5837957	3264830.5
0.974	7782537.5	6037337.5	12259371	5064737	6707059.5	5802794	13592565	13373778	8729913	5637170.5	4925688	3865082.5	4328518	5872524	7544438	6173725.5	6455578.5	5197988.5	5570403	4181981.5	6760423.5	4137549
0.975	7632269	5974564	12358925	5011708	6579200.5	5707767.5	14086368	13574455	8960509	5611380.5	5018788.5	3984394.75	4274907	5636792.5	7086268	6193008.5	6289108.5	4765423	5327500	4248779	6400523	3553502.75
0.976	7562441	6174515.5	13464084	5089063	6768212	6014462	16392565	14421194	9247836	5618099	5015495	3443155.75	4356134.5	7042350	8069844.5	6605934.5	6907905	6318635	5582115.5	4584443	6657040	3983210.75
0.977	7563323.5	6474560.5	14232210	5263776.5	6885525.5	5991424.5	17768686	15159195	9499246	5652313	5127176.5	4803276	4923595.5	6907282	8647852	6733145	7650933.5	5966828	6624249.5	5250123.5	7725341.5	4926231
0.978	7747413.5	6578620	15333148	5411915.5	7254621	6615640	18974320	16156146	10057155	5890481	5425850.5	5105282	5386301.5	7926182.5	8935553	7654660	7973295.5	6595240	6712210.5	5921678.5	7757121.5	4478988.5
0.9785	7691023.5	6704452.5	15522375	5516668	7286226	6476706	17916676	16776525	10500686	5972444	5365033.5	4805054.5	5326266.5	9201839	9375979	8679303	8134347	8170196.5	6573413.5	6157756	7753256.5	4562100.5
0.979	7548836.5	6313036	13873663	5404137.5	7144354.5	5972546	15094913	16135447	10052627	5552922	5068547.5	4159067	4810859.5	8655281	9101051	8044457	7539045	7320266.5	6599992	5498792	7933531	5412612.5
0.98	7256119	5697822.5	11862916	4813776	6526376	5644527	11836649	14263906	9292465	5323143	4594711.5	4084023	4348831.5	6762509	7451214.5	6757409	6309258	5326613	5595897	4461268.5	7040740.5	3819487.75
0.981	6606949	5069552.5	9960923	4404391.5	6228401	5341287.5	9007303	11852524	8638643	5100042	4352025.5	2405934.5	3293933	5885962	6220088.5	5590913.5	5171505	5238520.5	4063020.25	3602250.25	5162901.5	2409272.5
0.982	6516927	5097718.5	9997362	4559143.5	6041575.5	5260661	8821630	11551075	8435994	5077973.5	4359673.5	2984092.25	3456732.75	5235585	6415260	4964952.5	5542432	4385985	4860298.5	3874354	6082397	3491103.25
0.983	6654686.5	5280322	10262836	4459455	6192918.5	5532077.5	9423579	11764775	8587059	5274988.5	4463029.5	3430061	3784372.25	4920276	6134435.5	5208151.5	5469971.5	4257150	4458066	3812806	5650524.5	2583386.75
0.9835	6523473	5453710	11016389	4785033.5	6441784.5	5546157	10432009	12638574	8585047	5447906	4523653	2941818.5	3741649	5693601	6572914	5814976.5	5604314	5584389.5	4215539.5	3944207.5	5315663.5	2217112.25
0.984	6823392.5	6036755.5	11555128	5131566.5	6633214	6115014.5	12236381	14024558	9022605	5703809.5	4922240	3197613.75	3938457.25	6363402.5	8227201	5967397	6598411	6094610.5	5283820.5	4162222.25	6088550.5	3724528
0.985	7000450.5	6380345.5	12124128	5720614.5	6904326	6743466	14232955	16478964	9896275	5961255.5	5397051	4323087	4330704	6342197.5	8861027	6307722.5	7284466	5733734.5	6271119	4344762	7013599	4972589.5
0.9855	7138398	6896853.5	12919181	5926801.5	6949815	6887040	14489587	18996956	10701471	6139818	5259306.5	3873155.75	4240708	6685501	8741484	6969701.5	6857666	6207398	5639412	4090691.75	6028899	3761462.75
0.986	7117570.5	6281959.5	12547747	5514769.5	6450904	6108283	12058527	18960316	10319176	5539255	4690891	2727843	3491823.25	6803908.5	7937057	7290404.5	5725037.5	6554401	4538838	3642532.5	5233947.5	2910999.5
0.987	6592143.5	5426045.5	10791082	4758122	6153877	5330584.5	9496001	15656035	8758685	5054456	4232143.5	2535487.5	3127879.5	5471210	6878342.5	5825002	5131045	4877448	4502152.5	3273554.5	5548577.5	3381337.5
0.988	6326044	4623589	9555952	4177205.25	5965055	4711706.5	8067031.5	12670659	7787860.5	4704367	3770135	2888956.5	3356815	4278851.5	5508423.5	4891968.5	4676722	3489851	4080115.5	3178047.75	5379656	2593608.75
0.9885	6121794.5	4198774.5	9049763	3887391.5	5780400	4611662	7169458	10966602	7042307.5	4477235	3651362.5	2328186	3140367	4178338	4856352	4845962	4023995	3773422.5	3008119.5	3131058.75	4285798.5	1215855.625
0.989	6128409	3965241.75	8846998	3843051.25	5844350	4677177	6838254.5	10096811	6987002.5	4452288	3715677.25	1943180.375	3009088.75	4665473.5	5215176.5	4615709	4168623.25	4139423	3298415.25	3181406.25	4690086.5	1708931.375
0.99	6284675.5	4043447.75	8821929	3736896.75	5950049.5	4603541.5	6816151	9882625	6900226	4383525	3649041.5	2671948.5	3254899.75	4067427	5335095	4305097	4500095.5	3422420.75	4178870.25	3501983.5	5652329.5	2851623.25
0.9905	6423537.5	3876446.25	8851867	3918034.5	5938920.5	4574154.5	6610025	9704235	6998616	4532238	3735840	2890030	3464332	3849931.75	4966041.5	4540889.5	4314045	2987327.5	3651139	3175971.25	5013372	1729944.375
0.991	6640992.5	3982786	8677411	3648240	5813528.5	4538948.5	6456699.5	9511404	6844009	4288186.5	3537831.5	2011033.875	3023436.25	4400465.5	4780063	4738453.5	3948172.25	3818741.75	3048899.75	3227562.5	4473509	1058946.375
0.992	6653550	3842346.75	8306801.5	3685845.25	5616025.5	4477583	6478377.5	9411050	6749193	4286835	3629184.5	2082070	2859309	4526691.5	5205547.5	4410253.5	4367326	3955954	3632910.25	3086588	5144725.5	2265829
0.993	6609541	3762342	8343683.5	3718668.25	5648883	4350224.5	6429619	9159588	6583003.5	4278239.5	3520917.75	2690611	3372719.25	3811148	5108415.5	4142063.25	4276133.5	3003433.5	3952219.5	3064091.75	5643402	2581624
0.9935	6086046.5	3729250.75	8213541.5	3504194.75	5629119.5	4349373.5	6280414.5	9082416	6547624	4206942	3591688.75	2620302	3129510.25	3840408.5	4401489	4344985.5	3965057.75	3166202	3125090.25	3085703.75	4580970	1381010.625
0.994	5877177	3754494.75	8065884.5	3622548.75	5558418.5	4260198	6309829.5	8913298	6372184.5	4214476	3393719	1727066.25	2881806	4426459	4716055.5	4532426.5	3740960.5	3959397	2879622.75	2948098.5	4375814	1241521
0.995	5903156.5	3657311	8294222.5	3616873.75	5598523	4267488	6116255.5	8822606	6357836.5	4155901	3485370.5	2149048.25	2919897.25	4046534.75	5064386	3852972.25	4153498.25	3450408.75	3671732	2926662.25	5303706.5	2453673.25
0.9955	5879674.5	3718473.25	8291701.5	3701236.75	5825541	4388338.5	6405739.5	9036524	6331192.5	4257035.5	3604601.5	2740490.75	3114161	3343158.5	4653857.5	3832761.25	4090398	2639167	3460143	3207199.25	5549224	2076447.125
0.996	6074575.5	4056556.5	8705626	3964697.25	6095079	4673706.5	6815587.5	9214784	6728719	4577140	3800554.25	2150412	3014940.75	3881044.25	4525487	4422012.5	3878586	3399226.25	2900968.75	3302875.5	4903424.5	1041263.625
0.997	6560255.5	4346871.5	9341087	4445004	6828284.5	5271465	7231181.5	9786232	7133805	5016892.5	4350244	2024714.625	2996288	4588140	5249251.5	4346092	4114544.75	3989011	3336789	3297467.25	5679503	1809938.75
0.998	7699868.5	6047389	11018497	5774026	7732494.5	6475928	8052214.5	11290295	8931992	5875955.5	5628858.5	2903041	3306875.5	3857855.5	5011775	4564436	4420802	3125742.75	3762166.75	3445901.25	6091521.5	1750123.375
0.999	7341621.5	5542592.5	10516254	5415198	6982466	5791913.5	7981314	11134028	8619952	5590244	4922370.5	2086471.875	3154336.75	4409691	5011045	4781758	4132162.5	4171654.5	3040276.75	3248369.75	5139060.5	1267554.375
1	6529446.5	4846135.5	10416521	4817519.5	6608410	5303865.5	8052524	10801089	7877969	5020131	4360178	2158075.25	3142512	4711109.5	5738477	4399833	4644462	4373837.5	3945174.25	3424165.25	5746943.5	2616651.75
1.0005	6263160	4592883	10811575	4394284	6313816	5263308.5	9006261	11067069	7698994	5069174.5	4189169.75	3360833.5	3815301.75	4357195	6131127.5	4335247	5222804	3713871.75	4483065	3782751.25	6210321	3034643.25
1.001	6333749	4705286	10750182	4721810	6515943	5512437	10483302	12103567	8043190	5096087.5	4191173.5	3398188.25	3806315.75	4738898.5	6433526.5	5218425.5	5640263	4529096.5	4101311.25	4029336.25	5755702	2350250
1.002	6322843.5	5438111	11226715	5221946	6733140	6089040	13245402	14301929	8660921	5515164.5	4946200	3094225.25	4122142.5	6420832	8238516	6023385.5	6585589	6184692	4997694	4093587.75	5903463	3156684.5
1.003	6843940.5	6803440	13932708	6190800	6899432.5	6955410	17259042	20972548	11147190	6031960	5459974	4708437	4748842	7241770	10264257	7550494.5	8065716.5	6556569	6648056.5	4505729.5	7120729	5089410.5
1.004	6726295.5	6366855.5	14129938	6025526	6645076	6719463	16657879	21593832	11203054	5805183	5282836.5	3638670	4355033	7631263	9536645	8316443	7216128	7244949.5	5520385.5	4092994.75	5921147	3560599.75
1.005	6674451	6060931	13742067	5652954.5	6440741.5	6442360.5	15658212	20329964	10841023	5514628	5183795.5	3160026.5	3916250.25	7813266.5	9306613	7715815.5	7143320	7506871	5684883	4008076.75	6097641	4174883
1.0055	6348109	5446407.5	12426126	5321338	6012636.5	5617318.5	13337465	18471994	9784741	5252070.5	4574585	3518704.25	3841169	6379669	8213170	6715537.5	6306350	5740498.5	5511730	3619450.5	6406172	4601393.5
1.006	6102345	4640875.5	10651057	4529512.5	5878392	5159375.5	10241381	15202907	8635483	4626372.5	4020428.75	3188561.25	3548295.75	4928572.5	6119405	5796340.5	5031751.5	4332291.5	4053001.75	3547954.5	5269121	2395817
1.007	5800263.5	4147849.25	9454091	4047081.5	5802292	4794306.5	8254404	12337466	7455242	4526841	3812238.5	2213569	3263488.5	4902207.5	5496607.5	5254626	4367052	4733877	3262949.75	3381654.5	4536378	1637145.125
1.0075	5831877	3757555.5	9055856	3703191.5	5766625.5	4499731	7362627.5	10708120	6992045.5	4442791.5	3699925	2720286.75	3358946	4588162	5754699.5	4604954.5	4688538.5	4150035.25	4117243.75	3473707.25	5710594.5	3057506.75
1.008	5753928	3686759	8588790	3594627.5	5740069	4436408.5	6736580	9758619	6692415	4301390	3455784	3987946.25	4177677.5	3986165	5630386	4258175.5	5150331	3354143.75	4537834	3893549.25	6700641	3666629.25
1.009	5608938	3539868	8139734	3466367	5544514.5	4140510	6419650	9150130	6433403	4197050.5	3381101	4752210	5102757	4807280.5	5932935	4976596	5905571	4568437.5	4471754.5	4640861.5	7225025.5	3367512.75
1.01	5783449.5	3500626.25	8051155	3609158.75	5550572	4157593.25	6219433	8745673	6284220.5	4147782	3437360.5	6493355	6366263.5	6861159	8113641	5374521.5	7675387	6957574	6475481	5870757	9717431	5910195.5
1.0105	6026743.5	3599256.75	7983712.5	3689453.5	5588678.5	4343176	6087987.5	8661684	6288126	4246258	3468152	11450993	9458637	8428684	10980533	5887470.5	11562655	8750800	10371318	8167345.5	15404676	11217253
1.011	5877047.5	3737338.25	7913088	3799923.5	5530986	4377958	6093553.5	8618163	6221425.5	4224389.5	3751197.75	19481346	15745461	12087518	15252696	7706954.5	16314774	13442584	15377510	12833780	22153560	18939854
1.012	6033884.5	3708570	7977947	3716816	5610153.5	4393380.5	5982776	8542723	6365436	4333529.5	3519355	21023556	16806002	19034606	20516692	11962536	19276584	21292416	19700422	14179200	26558908	28081482
1.0125	5761916	3699240.75	7745901.5	3558485.5	5505775.5	4292817	5856591	8329588	6123900.5	4161583.25	3428034.5	10316767	9189387	16021677	15456583	11828937	11742263	17549620	11806137	8327368.5	15670715	16079189
1.013	5705097.5	3477202.25	7642140	3521549.5	5627048	4278526	5858483.5	8327106.5	6159614.5	4372607.5	3461652.25	6547012	5979807.5	8751377	9495323	7081778.5	7741104.5	8650024	7737297.5	5569762	10536409	9333959
1.014	5889105	3808249.75	8033535.5	3813737.5	5908731.5	4565931	6129214.5	8599282	6240975	4475923.5	3652263.5	4579113	4485429.5	5566660.5	6365887.5	5466195	5503823	5261310	4841696	4471685	7532298.5	4482463.5
1.015	6288753.5	4233371.5	8538294	4430831	6677514.5	5191529.5	6539503.5	8822199	6637622.5	5016086.5	4143587	2821501	3849787.75	5042470.5	5558020.5	5057593.5	4546462.5	4763099.5	3610909.75	4237817.5	6308910.5	2439801.75
1.0155	7321901.5	5135258	9868343	5331567.5	7915710.5	6192358	7506190	9874976	7753764.5	5905601	5396145	2946276.25	3512928.5	4803659	6010945	4636349	4970890.5	4163823.25	4498153.5	4089079	7605272	3265902
1.016	8568932	6739651	11551824	7049514.5	9316880	8051661	8542459	11536719	9282971	6851545	7251337.5	3812389.75	4120449.25	4034036	5748698.5	4483976	5162392	3004417.25	4799172.5	4408214.5	8492919	3271033
1.017	9628433	8460904	12429430	7903956.5	9434636	8458289	8657099	12712634	11177907	7329490	8054555	3247053.75	3787469.75	4526015.5	5161739.5	5190007.5	4626104	3669655.75	3890674.75	3941462.25	7096972	1883762.5
1.0175	8488774	6811027	10411406	6752662.5	7541797	6355138	7789823.5	11892565	9605503	6341661	5693246	2040103.5	3200205.25	4807563.5	5201192.5	4931021	4165343.75	4213698	3421013.25	3527137.5	6043067.5	1740738.875
1.018	6660280	5002976.5	9194010	4974319.5	6342491.5	5289732	7195292	10219659	7778156	5061549.5	4564356	2641249.75	3359748.25	4029463	5353249.5	4156843.5	4347052	3219502.75	3920548.75	3282730.75	6417564	3097765.75
1.019	5745899.5	4259501.5	8599341	4042258	5691997.5	4593136.5	7295634.5	9378095	6919976	4384360.5	3834373	3044457.5	3405086.25	3401701	4706181.5	3949798.5	4403136	2554527.75	3521172.5	3256716.75	5738340.5	2021204
1.02	5237759	3763544	8446138	3784497.75	5315988	4298005.5	8934702	9617376	6411298	4087062.75	3534953.25	2116223.25	3165128.25	4715471	5864484	4503325	4852598	4390643.5	3697682.75	2947763	5177298	2406607.5
1.021	5096516.5	3894800	9063307	3821221.25	5282826.5	4518201	10610473	10807694	6732366	4180581.25	3627106	3327255.5	3491200.25	4471268	6659410	4314883.5	5669945.5	3916087	4749009.5	3214495.5	6065056	3750612.5
1.022	5320909	4351141.5	10012336	4290322.5	5330815	5022599	12543478	12759222	7576325.5	4383165.5	4185265	3516759.25	3930716.5	5197771.5	7055257	5305573.5	6115420	4748088	4506673.5	3641879.25	5609995.5	2990575
1.0225	5494481	4749037	10873723	4468830.5	5369324.5	5195081.5	12973472	14839711	8401099	4476180	4225107	2827472	3613416.25	6374541.5	7704519	6330755.5	5912173.5	6213200.5	4415312	3507506.75	5112030	2938152.75
1.023	5344669	4503986.5	9957988	4417046.5	4947158	4699091.5	10846694	14664541	8074975.5	4190606	3781294.25	2660930.5	3346753.25	5882170.5	7384123.5	5506313.5	5597688	5501649	4520055	3164372.5	5809273.5	3924967.75
1.024	5002683	3836986.5	8241265.5	3672135	4729275.5	4029105.5	8237375	12169795	6735800	3908841	3298601.25	3065553.75	3479155.75	4252511.5	5876122.5	4536725.5	4896609	3660302.75	4023718.5	3021160.5	5501161	3186172.25
1.025	4480891	3067281.75	6648638	2932925	4376329.5	3475917.25	5604189	8459234	5320192.5	3453814.5	2831841.75	2471882.25	3269569.5	4413209.5	5205582	4116309	4451267.5	4241080.5	3366098	3087412.5	5003057	2548632.5
1.026	4366562	2908917.75	6317809	2893888	4414104.5	3359071.5	5257456.5	7793794	5098621.5	3289115.25	2787391.25	4518071.5	4528724	4329902.5	6083597.5	3784535	5862364.5	4071212.25	5026791.5	3987908.75	7430172	4801552
1.027	4535204.5	2819168	6318829.5	2990209.25	4432059.5	3548928.75	5018150	7374460.5	4996052	3349091	2925568	7371801.5	6817795	5381456.5	7566145	4397119.5	7770038	5354195.5	6365019.5	5785209	9892153	6124122.5
1.0275	4503581.5	2866968.75	6182637	3092844.25	4467708.5	3552556.75	4982556	7294939.5	5001111	3421815	2928622.5	10772101	9746204	8573196	10739954	6019732	11045597	9713294	9112202	8297713	14065868	9745768
1.028	4616357	2907104.75	6241681	3122105	4554466.5	3592348.75	4987115.5	7149499.5	5150777.5	3554031.75	3020170.75	19662388	15242594	12737632	16371665	7524232	18372028	14668813	16276732	12906650	24225496	18932586
1.029	4567342.5	3075775.5	6328745	3124714.25	4514168.5	3713162	5025234.5	7204457.5	5155045	3709390.5	3101426.25	35749124	27810420	20547576	26304776	10668490	28221542	24240744	27237548	22396780	38869864	36555476
1.0295	4619729.5	3078047.75	6165239	3173955.75	4502031.5	3543043.5	4847303	7095738.5	5188086	3435700.25	3103462	40358088	30694468	33627028	37091316	18660812	34800980	38607800	37098752	24916782	49261880	56591244
1.03	4229564.5	2885276	5971387.5	2898072.5	4277928	3381400	4677097.5	6937029.5	4975561	3324179.25	2759031.5	17669658	14677791	27089226	25086088	19426984	18650248	31144574	18979618	12942754	24456954	28771012
1.031	4130527.5	2895595.75	5832173	2872891.5	4256542.5	3231245	4525529	6912643.5	4806269	3279473.25	2806900.25	9160039	8053798.5	13799120	13830526	9948185	10495190	14576485	10666331	6911137.5	13586399	15052783
1.032	4202691	2698436.75	5843039	2837202	4226785	3301935	4614490	6651668.5	4893598.5	3252824	2730315.5	5797109	5349655	7129795.5	8009400	5954505	6673820	7185024.5	6502939	4441613	8662063	7979881.5
1.0325	4242699	2864208.75	5817710	2969697.25	4352884	3502085	4661461	6912442	4907217	3360136.75	2792655.5	3194498.75	3722199.5	4919194.5	5413178.5	4926186.5	4552281.5	4972229.5	3361203	3580799.75	5141056	2909731.75
1.033	4563597.5	3196307	6155183.5	3435530	4704215	3777537	5162318	7202227.5	5172130.5	3836203.75	3144256.75	1615375.5	2830905.5	4734458.5	5190649	4291721	3992217	4512778.5	3081761.75	2910951.75	4771659	2227237.5
1.034	5076356.5	3646919.75	7060072.5	3864131.25	5455085	4608149.5	5889099.5	8021050.5	5697879.5	4214741	3836289.25	2781423.5	3085205.75	3860591.5	5500370.5	3594781	4661065	3171929.5	4163687.25	3134259.75	6197912	3539156
1.0345	5882691	4821834	7838862.5	4828901.5	6190675.5	5497545	7196753.5	9270444	6733775	4858923	4867030	3274304.25	3474683.25	3473307.75	5261259	4031855.25	4885726.5	2882674	3926271.5	3293335.25	6136977	2523556.5
1.035	6395344	5879854.5	8429828	5392549.5	6031406	5760475.5	8334111	10838044	7708713.5	5174653.5	5096592.5	2290346.25	3200294	4920300.5	5610250.5	4909308	4703157	4605195	3254994	3013550	4766988.5	1619478.75
1.036	6101050	5406992.5	8291862	5184508	5398237.5	5374182.5	9652049	11779724	7622509.5	4929662	4520835	2358845.5	3050296.5	5508862	7101906	4752094	5718343	5056575.5	4502063.5	3080534.25	5335021.5	3473789.25
1.037	5633709.5	5343120.5	8692336	5004492	5160835	5358846.5	11153482	13534762	7768099	4530205	4376466.5	3626151.5	3800241	5092546	7740916.5	4919134.5	6577913.5	4511224	5459289.5	3176911.5	5995814	4642552
1.0375	5248466	5359549	9064020	4657423.5	4876541.5	5197596	10998350	15565852	8156920	4376174	4051051.25	3171118	3455475.5	5293029.5	7245290.5	5755442	5749367.5	4956793.5	4300845.5	3129480.75	4637519	2805210.5
1.038	4918299	4359724	8238337.5	4186067	4330772.5	4454407.5	8850089	14720188	7452090	3986653.5	3495948.75	1782551.25	2796867	5714743	6389330	5785613	4711184	5486672.5	3402385.75	2648805.75	3865571.25	2031754.875
1.039	4401839.5	3874859.25	6964787	3607017.75	4112325.75	3854004.75	6702842	11856905	6272187.5	3585829.25	3041567	1982375.5	2627032	4488639.5	5905405	4353235.5	4594798	4025286.5	3719953.5	2447884.25	4731043	3133800.75
1.0395	4156990.5	3303012	6088810	3047171	3985338	3545489	5400975.5	9409115	5560947.5	3397238.75	2767645	2715843.25	2868822	3228507	4595728	3782418.25	4197244	2600099	3468714	2493914.5	4690529.5	2414004.5
1.04	3946845.25	3434226.5	5754739.5	3011848.25	3875570.25	3512045.75	4627492.5	8095930.5	5234193.5	3656095.5	2861629.25	1824713.625	2686537.75	3543148	3930796.25	4274097.5	3551958.5	3369777.25	2190977.75	2525491.75	3441609	748378.25
1.041	3906581.5	3994697.25	5830055	3029108.5	3886501.75	3561734	4433918	7540826.5	5525847	3874371.5	3109811.25	1330299.875	2345052.25	4432868.5	4662635.5	4531072.5	3823301.75	4409883	2697811.75	2249392.75	3816078.25	1557869.125
1.042	3955517.5	4459747	5752198.5	3133512	4017050.75	3523837.5	4341483	7732152	6137691	4220221	3169491.5	2079165.875	2614193.25	3756065.25	4739643.5	4908036.5	4216762.5	3338312.25	3468291.75	2541868.25	4898584.5	2799403.5
1.0425	3918430	3960739.75	6012570.5	3102434.5	4038105.25	3744251.75	4353142	7668868	5851200	4132336	3206375.75	2302394.25	2856344.25	3026962	4005903	4996232	3899556	2697324.5	2902382.75	2776107	4266786	1445600.25
1.043	4146130.25	3643290.5	5795160.5	3386952.75	4205235.5	3800213.75	4314098.5	7602115.5	5743062	3745656.25	3223342.25	1641274	2749445.25	3960530	4242066.5	4453900.5	3746746	3844809.5	2451578.5	2930515.75	3666217.75	907208.563
1.044	4242167	3296665	5739139	3304499	4187279.25	3828760.25	4330662	7578129	5492080.5	3596434.5	3138757	2637062.5	3147510.75	4535228	5318009	3877630.5	4903874	4212205	3975464	3699272.5	5566714.5	3226423.75
1.0445	4297641.5	3361251.75	5755048.5	3493316	4303260	3888282	4236936	7376296	5084619	3715059.75	3148117	5196518	4742237	4461891	6559097.5	3651568.25	6309966	4016551.75	5648446.5	5101055.5	7760340	5108669.5
1.045	4211131	3449406.5	5514552	3662283.5	4254292	3802678.25	4115917.75	7293622.5	5227126.5	3579190	3057804.25	6987922.5	6404580.5	5824055.5	7750774	4823997.5	7857528	5966515	6192402	6411755	9361011	5705021
1.046	4164184.25	2975771.5	5315243	3398900.5	4102514	3570808.25	4021059	7099567.5	4991694	3326559.75	2704296.75	10403328	8745045	8594978	10719372	6081639	11001958	9778145	9119458	8272634	13677330	9621855
1.047	3755793.75	2766893.75	5096356	2820874.25	3795827.5	3149348.75	3855818.5	6338193.5	4769505.5	3086854	2634869.75	21127348	16332027	18366350	20615548	10997467	19655614	20480048	20224278	13644886	26958970	29312838
1.048	3762267.5	2691591.75	5153938.5	2742788.75	3636080.25	3042158.25	3801751	6435557.5	4994380.5	2987751.5	2584451	9860194	8600947	15024314	14035961	11612213	10990747	16784496	10358837	7633506.5	13733123	14249470
1.049	3585968.5	2713684.5	5128006	2693182	3694651	3155080.5	4046511	6258884.5	4774303	3070976.5	2570177.75	4745423.5	4753536	9336483	8932081	7015037.5	7058997.5	9749599	6174852	4551620	8362768.5	7586243
1.0495	3623190.5	2753189.25	5135471.5	2717355	3692574.5	3182637.5	3793026.5	6279812.5	4626778.5	3053326	2543881.25	3789286.25	3753469.25	5573297	6508716	4353027.5	5594173	5091496.5	5069567	3463242.25	6867714.5	5625006.5
1.05	3545806.25	2708784.25	4874656	2571604.5	3540554.5	3110934.25	3981922.5	6329094	4593664.5	2839196.5	2504687.75	2888360.25	3225288.75	3692372.75	4556443	3737308	4152457	3133374.75	3068859.75	2965605	4951030.5	2271061.5
1.051	3598066	2550611.5	5070893	2671789	3491613.25	3086828.25	4166821.5	6263978.5	4341588.5	2903912	2532511	1413902.375	2478978.75	4126385.25	4142078.25	4011866.25	3489212.75	3991555.75	2202751.25	2629298	3570073.5	755595.188
1.052	3860033.5	2757428.25	5423135.5	2843732.5	3654152	3356208.25	5538690	7180983	4608238	3185375.25	2698336.75	2941679.25	3035019.75	3342724.25	5256016	3180416.5	4742832	2566870.25	3974240.75	2835617.75	5398940	3018016.75
1.053	3795135.25	3207609	5998546.5	3296425.5	3781645.25	3763409.75	6893896	8483011	5084244.5	3504938.5	2970063.5	2726040.75	3186384	3821195	5137482.5	4244750.5	4582314.5	3553516.25	3124320	2887081.75	4127248.25	1430799
1.054	4415479	3788750.5	6876265.5	3765177.5	4108707	4328527	8896490	10288702	5851100	3698255.25	3386844.5	2061776.875	3141725.5	5627189.5	6791745.5	4923911	5453302.5	5443035	3814795.25	3134122.5	4508945	2325215.5
1.0545	4857411.5	4587185	8271847.5	4190264	4299999	4960737	10615464	13218932	6993373.5	4038458.75	3727406.5	3149482	3609814.75	5762738.5	8276912	5165207	6643990	5143259	5513586.5	3428877.75	5995391.5	4860442
1.055	5162075	4629066.5	8593153	4429935	4177980.5	4893148	10203286	14997915	7507998	4052768.25	3691533.25	3782864.75	3573880.5	5132632.5	7480647.5	5611351	5988307	4433687.5	4925173	3256776	5595072	3843750.75
1.056	5324042.5	3899915.25	7632905	4051757.75	3938028.25	4173839	7846428	13621355	6772817.5	3600740.5	3138501.75	2141378	3059707	5071228	5848896.5	5714042	4562305.5	4834263.5	3098716.5	2941854	3865155	1400160.875
1.0565	4826870.5	3260006.25	6332468.5	3315929.75	3717987.25	3477772.25	5769434	10612431	5538388	3329046.25	2726915.75	1804286.375	2701243.5	5123075	5720185.5	4537893	4282502.5	4814358.5	3286243.75	2782131.25	4493504	2383176.25
1.057	4249638.5	2856647	5878729	3011334.25	3627165.75	3455993.75	4777329.5	8265998.5	4852803	3250281	2685122.25	3110126.5	3524540	3929314.75	5486208	3679918.5	5022460.5	3212873	4475892.5	3490178.75	5841082	3723223.75
1.058	3950070.75	2946455.25	5880465.5	3384167.5	3804561.5	3426103	4396935.5	7315681	4782636.5	3447583.5	2949992	4000872.25	4460088.5	3847366.5	4949647	4312935.5	5248211	3554834.5	4181415.25	4262295	5726029	2512934.75
1.059	4143472.75	3696647.75	6303346.5	3630641	4251328.5	3903092.5	4262596	6997241.5	5248043	4066287.5	3301578.75	3967249.75	5100644	5963608	6048158	5495742	5692432	6010273.5	4799956.5	5527937.5	5977753	2943700.25
1.0595	4410552.5	4816001.5	7386364.5	4859737.5	4745174	4929615	4536550	7429262.5	5982519	5218490	4249897	5337417	5832570	7420640	7843194.5	6603827.5	7713940.5	7212564.5	7505368.5	7298333.5	8614656	6719329.5
1.06	4930761	7144068.5	8244554.5	6157413	5833762.5	6227869.5	4969751	8495363	7651644	6239801.5	5648062	6648284.5	6365703.5	7439193.5	8253594	8208183.5	8183120	6919743.5	8360717	8174690	9378998	7634397
1.061	5497084	8620691	7196056.5	6821363.5	6091601.5	6224588	5046437	9945882	8774251	7162247.5	5710976.5	4930716.5	5327945	7056316	7671559	11011662	6583830	7467735.5	5837227.5	6935656.5	7564941.5	4122255
1.0615	5733701.5	6137083	6236783	5567615	5091809	5086247.5	4616783.5	9621576	7119649.5	6137491.5	4263237	2655687	3549300.5	6432663	6940300	10372398	5008366.5	6696715	4242853	5047926	5775872	2981722.25
1.062	4751430.5	4676702.5	5954861.5	4540354.5	4455628.5	4170171.25	4237220	7739526.5	5717672.5	4605291	3507364	3082105.25	3517707.25	4868887.5	6227622.5	6213318	5195937.5	4364861	4868925	4660984	6481568.5	4195985
1.063	4354339	3630614.25	5257490.5	3945919.25	4292384	3953928.25	3876074.25	7032787	4784080.5	3800009.5	3080480.25	3377726.75	3564404.5	3357982.25	4938085	4913809.5	4278877.5	2765310.5	3939219.5	4180705.5	5582254.5	2502037.5
1.064	4058946.25	2857065.75	5223959	3239913.5	3874915.25	3396928.75	3700906.5	6137089	4498784	3221613.25	2720923.5	1935488.5	2854969.75	3985958.75	4226574.5	4829622	3502003.5	3700304.25	2317087.25	3370525.25	3796949.25	393088.219
1.0645	3840601.25	2540304.5	5162527	2914752.25	3763753.25	3102032.5	3701818.75	5797051.5	4232947.5	3123965.5	2655954.5	1467513.5	2641756.25	4586363	4664713	4175383	4070084.25	4164130.25	3010680.5	3271938	4469022.5	1981077.125
1.065	3807770.25	2737276	5158769	2982629.5	3699039.75	3106875.25	3650763.75	5609667.5	4254898.5	3150535	2601842.5	3230181.5	3490340.25	3827925.5	4876974.5	3556344	4847579.5	2948874	4275468	3653951.25	5958331.5	3211924.75
1.066	4085149	2886964.5	5439405	2987345.75	3853619	3374352.25	3861036	5713689.5	4474503	2934354.75	2993075.75	3681147.75	4109655.75	4111158.75	4237948	4828161	5123494.5	3318522.5	3693529.75	4190706.5	5444201.5	1881884.625
1.0665	3952843.5	2963707.5	5145886	2980980.75	3735382.5	3255881.75	3805776.25	5927222.5	4612097	3242943	2891474.5	2498416	3661875.75	5299189.5	4909460.5	6239371.5	4648654	5204417	3128231.75	3926829.5	4902124	1202041.375
1.067	3766434.5	2561857	4948875	2894674.25	3578448.25	3082935.25	3746278.5	5784313	4343201	2913236	2530117.5	2194953	3282463.75	4584849.5	5375756	5038553.5	4687272.5	4254400.5	3587549.75	3339383.75	5819066.5	2997363.5
1.068	3450105	2478930.5	4741019	2474158.5	3418694.5	2742645.25	3542962	5741900	4107252.75	2683182.25	2495087.75	2974111.75	3230228	3098129	4527519.5	4229585	4157979.75	2229491.75	3618837.5	3098852.25	5825784	2453042.25
1.069	3041952.5	2014642.375	4349084	2181249.25	3087290	2472220	3180043.25	4998323.5	3808822.75	2342729.75	1958384.25	864998	2012426.75	3761447.5	3922404.5	3725149	2970605.75	3712263.75	1960901.25	2405204	3757029	648041.438
1.07	3028053.5	2016677.75	4495569.5	2259733.75	3091960.75	2531047	3137481.25	4912333.5	3509764	2448999.25	2132438.5	1954509.875	2336167.5	3094386.5	4197385	2890081	3843802.25	2285890.25	3195154.75	2467172.5	5217031.5	2498044.5
1.071	3065036	1986371.375	4392983	2139108.5	3132600.75	2532123.75	3085421.5	4900411.5	3647820.5	2451230.5	1897693.75	2455606.25	2748857.75	2186152.75	3367568.25	2875328	3433508	1496350.625	2455552.25	2679027.25	4587005.5	1136690
1.0715	2998830.5	1898903.625	4327841	2212990	3165666	2452037	3187679.25	5026791.5	3619495.25	2409548.5	2078268.375	1331051.125	2385032.25	3270277.75	3136233.25	3572161.25	2751362.25	2991978.75	1430105.625	2555211.5	3126485	-193618.422
1.072	3177896.25	1965397.375	4380656.5	2162522.25	3040700.25	2468305.25	3109631.5	4932077.5	3618519.75	2419103	1978430.125	1087343.75	2077954.25	3707490.75	4186736.75	3160643.75	3262039.25	3404019	2341642.75	2306767.25	4106079	1548344.25
1.073	3241745.75	1857135.875	4300004	2144836.5	2997328.75	2488904.75	3200575.5	4692300	3468224	2411663	2048667.75	2451439.25	2764192	2597478	4081263.25	2691542.75	3627882.75	1807026.125	3114054	2611755.5	5187488.5	2702121.75
1.074	3426204.5	1753343.25	4594173	2122603	3211202	2498884.5	3591859.5	4769616.5	3429900.75	2445432.5	2134930.75	1738649.75	2893769	4241730	4049954.25	3864803.75	3392991	4105629.25	2221976.25	3191344.75	3885020	842116.313
1.075	3569101.25	2012306.125	4821949.5	2534965.25	3234856	2781195	3852835.25	4891474	3648918.25	2594354.25	2402167.25	3114450.75	4038132.5	4462510	5459418.5	3559308	4953400.5	4223185	4255377	4020755	6234355	3857415.25
1.076	3665926.75	2314117	5083091.5	2854594.5	3374815.25	2956792.5	4145050.75	5063574.5	3831730.75	2881992.25	2549951.75	5682248.5	5802303.5	4352468	6004291	4075080.25	6431173	3979988	5899458.5	5660161	7999350.5	4779647.5
1.0765	3749666.75	2727582.5	5553401.5	3562910.75	3903028.5	3346279	4273024	5351677.5	4109948.75	3231945.5	2755365.5	7207132	7712106	6396985	7147691.5	6150239	7591767	6775725.5	6866146.5	7989651.5	8583482	4921507.5
1.077	3989566.25	3568017.75	6300420.5	4593564.5	4382498	4344172.5	4386197	5888024.5	4510615.5	3801016.75	3499888.25	8314136.5	9321082	10116390	10109201	8363510.5	9908783	10405801	9856720	10293837	11365999	9117104
1.078	4292840	4475181.5	5963520.5	5509401.5	5107154.5	4995585	4496345	6476678.5	4987808.5	4290913	3959529	8203023.5	8678546	10328601	11353740	9741259	10170738	10086949	11194214	9889025	12627112	11088662
1.0785	4564924.5	3863828	4907239	5160055.5	4443618.5	4097146.5	4018810.25	6840257.5	4702291.5	4205602.5	3390671.75	6002507.5	6442715	6918867	8646450	9439685	6990036.5	6974590	6769211	6497267	9084540	5693909.5
1.079	4043894.25	3732334	4546466.5	3654769.25	3653896.75	3467233.5	3559778.75	5964197	4436542	3943474	2946156.75	2925446.75	4069695.5	5965042.5	6157218.5	8115367.5	4761908.5	6210130.5	3634719.25	4501098.5	4973056.5	2213635.75
1.08	3467527.75	3802768.75	4078758.25	2827392.25	3248772.75	2948776	3075499.25	5457786.5	4644485	3563180.5	2680306.75	1758244.125	3080946	5506696.5	5810372.5	6674384.5	4642750.5	5596322	3692269.75	3418615.5	4956866.5	3336084
1.081	3246222.5	2998939	4021444.5	2482131.25	3022526.75	2592183.5	2972918.25	5043599.5	4042779.25	3328372.75	2348559.25	2794497.75	3262915.25	3504095.75	4879961.5	5135975	4368393.5	2870679.5	3962507.5	3173704.75	5314274.5	3278910.5
1.0815	3121201.25	2447658.75	3797641.25	2179648.5	2744752	2412339	2900017.25	4740328.5	3596162	2713409.75	2259746.25	2309470.75	2965229.5	3177032.75	3489544.5	4421534	3534826	2724784.25	2471068.25	2848410	3559244.25	609389.125
1.082	3311883.75	1840985.625	3858428.75	2285259.75	3004388.5	2543443.25	2775691	4304740	3341905.5	2441194.5	1989630.375	1264880.875	2762612.5	4371428	3896524	4364326.5	3430066.25	4356417.5	2238632.75	2919663	3118846	619753.063
1.083	3316477.25	2086074.625	4072880.75	2122057.25	2876653	2463195.25	2996331	4241775.5	3360124.25	2475896.5	2124207.5	2231106.75	3041162.25	4168054.25	4879751	3753343.25	4747405	3707232	3986991.5	3254570	5218136.5	3002143.5
1.0835	3328704.5	2240198	4163627.5	2520964	2834751.5	2678148.75	2968613.25	4434351	3465660	2518148	2437778.25	3952577.25	4200432.5	3724030.75	4657367.5	3923081	5139569.5	2710763.25	4457697.5	3946315.75	5789555	2977027.25
1.084	3380710.75	2267396.25	4172609	2444460	3091682.5	2588359	3090644	4494646	3645604.5	2569359.75	2350498.75	2751221.5	3730107.5	4364909	4181728	5735413.5	4246916.5	4245917.5	2785539	3585428	4234845	628774.313
1.085	3186687	2076153.75	4015711.25	2203961.5	2844788.25	2388651.5	2877102.5	4380219.5	3412713.75	2393909.5	2022327.125	1509817.5	2928917	4780348.5	4732923.5	5123298.5	3883149.5	4880453	2772902.5	3150030	4101076	1435299.75
1.086	2931731.5	1842540.75	4148788.25	2120278	2824812.75	2274019.5	2744438.25	4360852	3321001	2314903.25	2061548.375	2599511.5	3108408.75	3437516.5	4667887.5	3692556.75	4363777	2804334.75	3912405.25	2851064.5	5478618.5	3192214.25
1.0865	3026025	2025102.875	4059872	2128721.75	2791973	2367673	2755396.5	4339124	3502114	2203980.5	1929651.875	2739254.75	3107538.25	2563185	3500742	3858285.25	3638632.5	1949629.125	2739068.25	3082393	4293172	1001928.375
1.087	2848642	1931615.125	4178147.25	2110007.25	2879597.75	2362338	2716380.75	4317957.5	3472460.25	2351632.75	2102146.5	1350576.25	2460790	3943326	3323570.25	4030937.75	3080560.75	3487645	1697538.5	2797274.5	2915161.5	-38110.887
1.088	2826908.25	2069152.125	3902046.75	2240585.75	2906555.5	2425659.75	3001552	4332068.5	3567574.75	2395222.75	2144634.25	1138934.125	2278484.25	4021427.25	4332258.5	3327159	3737152.25	3614599.75	2783008.25	2689462	4047335.75	2019680.375
1.0885	2966145.25	1929707.625	3836307	2316733.75	2810763	2446973.25	2973710.75	4322331	3350627.5	2318313.5	2107348.5	2747359.5	2911685	2432870.25	4151332.75	2668589	3756182.75	1665356.375	3513038.75	2755227.75	5171494	2595338.75
1.089	2878220.5	1746015.625	3696699	2207871	2927589.5	2341194.25	3066061.25	4300500	3208884.25	2347244.5	2086719.375	2464996	2870215.25	2434424.75	3106835.75	3528577	3461855.75	2029045.375	1962683.125	3165129	3514817	192482.813
1.09	3188704.25	1847781.375	4032612.75	2185274.5	3078320.75	2425588.5	3187782.5	4461353	3257456.5	2493399.5	2048272	1471738.625	2911424.5	4281578.5	4273857.5	4140595.75	3817391.75	4092896	2080123.875	3373925.75	3485734	490328.969
1.091	4127422.75	2287628.5	4898704	2737565.25	4196705	3100565	4000061	5079729	3959325	3223983.25	2715981.5	6050045	6019588	4140752	6196495	4613856	7253004	3138987.25	5874710	6627689.5	8090970	3895998
1.092	5277587.5	2859107.25	6789045.5	3622168.5	5704839.5	4402844	5441927.5	6584090	4961618	4148920.25	3834467.5	8235114.5	8715587	6826629.5	8275474	7769837	9654165	6478473.5	7532078	10166857	9362854	4122772.5
1.093	6821564	4485352.5	10137281	5026744.5	7869877	6520576	7263331.5	9090633	6924493	5095589	5519166	10973771	11682966	11609051	12863025	12322995	13421294	10489551	12423220	13746724	13883922	9670636
1.0935	7631276	5230030	10399140	5367117.5	7390393.5	5935993	7091324.5	11070613	8752689	5566795.5	5552895	9512097	9416963	11904784	12580616	13267333	12377900	9939531	12453064	11074705	14222499	10782650
1.094	5233497.5	3668485.5	6706540	4130706	4751825.5	3981892.25	5205609	8821780	6226544	4174690.25	3566232.25	7449797	7438288	7902626.5	8242992.5	9061694	8200375.5	6777613.5	7663093	7850514	9486446	5946873
1.095	3651139.5	2622151.75	4908319.5	2790614.25	3504090.75	2905959.25	3848786.5	6141056	4599696	2953143.5	2439018	4849733.5	6206257.5	7744377	7174025.5	7690143.5	6725254.5	7815935	5684499	6581698	6989349.5	4105010.75
1.096	2583712.75	1670875.5	3353251.75	1945005.875	2665619.5	2277175.5	2699299	4165505.75	2908461.75	2038145	1682483.75	3691120.25	4181312.75	4111032.5	5885442.5	4752359	5500401	3725106.75	5355523	4190929.75	6853357.5	4693304.5
1.097	2495412.5	1428242.625	3237436.5	2034718.875	2531577.75	2109659	2474440	3656161.75	3026060.75	1995046.625	1701529.125	2660689.5	3502666	3475776	4057744.5	4452996.5	4170715.25	3231978	2665453.25	3702387	4097106.5	1196928.375
1.098	2467232.25	1549420.875	3173049	1967560.5	2527180.75	2113614.5	2495252.75	3798592.5	2853738	2148544	1770948.375	948491.375	2785749	4650054.5	4594987.5	4390478	4263236.5	4546093.5	2466286.75	3699557.25	3286928.75	1435164.375
1.0985	2594580.75	1776249.375	3409955.5	1924460.375	2566220	2319320.5	2616102	3754632.75	2914603.5	2164548.5	1957526.875	2151443.25	3286687.5	4117793.75	5403665	3241017.75	5099026.5	3443438.75	4352880	3985008.5	5415742	4074543.75
1.099	2701142.75	1813268.875	3452668	2230700.75	2572743.75	2259212	2615885.5	3872093.5	3186206.5	2111653	2053304	3559665.5	3833311	3121773	4558475.5	3429951.75	4950200.5	2224040.25	4152423	4359201.5	5166039.5	2776996
1.1	2980882.75	1942865.75	3395330.5	2197311.25	2505649.25	2293280.5	2501206.75	3866162	3119296.75	2102205.25	2015699.5	1888956.375	3264343	4027619.75	4059942.25	5026593.5	3815329.75	3765227.25	2422047.75	3751391.5	3046114.25	202642.5
1.1005	2934527	1799355	3447853	2121647.75	2474948	2170295.5	2380117.75	3853862.5	3114742.75	2164020.5	1733590.625	1010749.563	2865235.5	4806064.5	4808998	4837624.5	3890538	4424095.5	2886058.5	3169842.75	3726107.75	1736381.25
1.101	3042977.75	1656730.625	3312560.5	2133480.75	2482076.25	1968089.625	2331641.25	3634497.75	2897322.75	1939215.25	1750968.125	2633491.25	2956629.75	3083707.75	4686428	3836390.5	4364091	2168948.5	3951519.75	2633140.5	5156310.5	3295485
1.102	2811087	1498149.75	3327575	1856486.75	2270445.75	1932541.75	2248690	3605591	2980560.25	1974275.125	1938931.125	2507281.5	3164213.25	2297836	3268625.25	3552521.75	3361648.75	1789778.875	2473110	2692028.75	3507526	609701.75
1.103	2712539.75	1658218.5	3548754.25	1946701.75	2505705.5	1946807.375	2349822.25	3673805.25	2752776	2101430.25	1634619.625	774336.938	2355492	3801938.5	3440347.5	4006269.75	2786345.75	3806300.75	1443665.875	2376524	2213060	-548897.563
1.1035	2834617.5	1729917.25	3712058.25	2075079.25	2536919.75	2136390.25	2404440.75	3569932	3137690	2149619.5	1929353.375	1294530.625	2583528	4039701.5	4519949	3134737.25	3688736.5	3542642.5	3276177.25	2716812.5	4121554	2415455.75
1.104	2996962	1773107	4138304.75	2235804.25	2759107.25	2432047	2646507.5	4043910	3381781.75	2247935	2053186.125	3288745.5	3501689.5	2590171	4424860.5	2706813.25	4215295	1425141.125	4073264.75	3400422	5255635.5	2941365.25
1.105	3347258.75	2164698.25	4300405	2510090.75	3005036.5	2706632.75	2900129.25	4309852	3671172.5	2695517.5	2518350.25	2789227.25	3588468.75	3089272.75	3464508	3719478.25	3595591.25	2438054.25	2668127.25	3758773.75	3516962.25	232896.031
1.1055	3638409.5	2432139	4655528.5	2928967.25	3510211.5	3147152.5	3326833.25	4930900	4164895.75	3121580	2829342.75	1943430.625	3543964.25	4975543	4871492.5	4563131	3917045.5	4630358.5	3266259	4304429.5	3714188.25	1213286.125
1.106	4183947	2636456.75	5123258.5	3044590	3895795.25	3379231.25	3651011.75	5461530.5	4433099.5	3252154.75	3155148.25	3272393.5	4071473.5	4493743	6105284	4294341.5	5293843	3502501.75	5500462	4601150.5	6464822.5	4191646.25
1.107	4115211.75	2515064.75	5002702	3254933.25	3723541.75	3141458	3459027.5	5550767	4445030	3194094.75	2683350.5	4020718.75	4408005	3316155.25	5134651	4429936.5	5104859	1963203.875	4603110.5	4649592.5	6136154.5	2651001.25
1.108	4090635.75	2449449.75	4660246	2845676.5	3691682.75	2927590.5	3523854.75	5409541	4088696.75	3262794.75	2579688.75	2568369.5	4135160	4509612.5	4785039.5	5134384.5	4725464	4091293	3011887	4657725	4346518	156439.469
1.1085	4358445.5	2449459.25	5210028.5	3086723	4225289.5	3235180.75	3935215.75	5477471	4098783.5	3255876.75	2905631.75	3065920	4795391.5	5962945.5	6827000.5	5260627.5	6321971	5390454.5	5242180.5	5971858	6489284.5	3003379.75
1.109	4921133.5	2792589.25	6142713.5	3500354.5	5238160	4030760.25	4662311.5	6184253.5	4929431.5	3851775.25	3268996	6894160	7248113	5455984	8763687	5634879	9467928	4428875.5	8601145	8525600	10684822	6333102.5
1.11	6395662.5	3656854.75	8373356.5	4627610	7044264	5543068	5985929	7997777	5950577	4968781	4644014.5	10287390	10700119	6820352.5	9832424	9187404	11671622	6187336.5	10113553	12361071	11933142	6357549
1.1105	7568340.5	5242497.5	11061748	5601911.5	8718056	7015919	7059872.5	10639892	8412430	5618824	5967417.5	10167541	10845279	11834906	12287775	14394720	13147649	11547193	12035600	13189607	13128230	8809321
1.111	7201543.5	4926868	9124773	5357036.5	6619563.5	5294168	5845151.5	11223750	8418179	5294244	4783913.5	6130007	6650264.5	11013930	10546450	11636629	9698889	9539931	9523516	8420418	10629196	8761286
1.112	4792882	3483335.75	6144286	3680767	4451453	3688868.5	4049253.5	7888809	5585594.5	3824887	3264068	5463008.5	4829854	5617785.5	6456868.5	6306032.5	6804943.5	4036833.25	6439351	5620268.5	8068927.5	6038198.5
1.113	3339332.5	2112954.5	4130160.5	2301891.75	3079699.75	2756906.25	3015118.25	4720337	3728077.75	2659150.25	2122382	1095861.75	2781826	5251762	4692423.5	4447087	4112182.5	5208372	2809065	3980586	3638960.75	1700235.25
1.114	3292522.25	2175412	4263927.5	2445131.75	3141876.5	2752575.75	3154047	4524034	3430953.5	2518938.75	2312985.5	2919956	3625414.75	3965669.5	5704660.5	3095316.25	5424709	3465960.75	5109979.5	4634859.5	6700068.5	4680477.5
1.115	3500349.5	2365584	4481396	2735244.25	3576481.25	3187102.5	3492157.75	4702705.5	3730599	3140080	2755221.5	4984629.5	4917172	3133290	5102874	3922410.75	6142443.5	2505253	4967204	5549605	6694100.5	3474231.5
1.1155	4407595	2709137.25	4929002	3245208.75	4270724.5	3556917.25	4058454.75	5293800	4243499.5	3579694.75	2969213.5	3729046.75	5419107	5489575	5582793.5	6046026.5	6157119	5321507	3914705.75	6475355	5173865	1480112.75
1.116	5350676.5	3135014.5	6186435	3596157	5044619	4079355.5	4601679.5	6263319.5	4794518.5	4145177	3524502.25	4159285.75	6247775.5	7361097	7990670	7278682.5	8028936	7039939.5	6168836.5	7183244	7546215	4922199
1.117	6728499.5	3874101.75	7841099.5	4281643	7098440	5301875	5924484	7567680	5688932.5	5254002.5	4582121.5	9009274	9547709	6924618	9663910	8363478.5	11329468	6101891	10062900	9744068	11699757	8235121
1.118	10131478	6803262	14163457	6041515.5	9545400	7120933	7846180	13762758	10667141	6883230.5	6679642.5	6802387.5	9202529	13419350	11196476	17715768	11019440	12987086	9716748	9999950	10563063	7427729
1.119	7154706.5	4645458	8663009	4544263	5959262	4778483.5	5291012.5	11290636	7658463	5204096	4078643.25	3899436.75	5270029	8851122	8437126	9903853	7452577.5	7621401	6950880	5569998	8082534.5	6340961.5
1.12	4981403.5	3237784.25	6498443	3317916.5	4518939	3554021	4063169	7808603.5	5491041	3655832	3181499.25	4285098	4688056.5	4043145.5	5558357	5394337	5526727	2806245.25	5175262.5	4201126	6980260	4434912.5
1.1205	4080636.75	2522343.5	5336444	2797579.75	3699836.5	3026747.5	3451257.25	6184114	4564934	3047754	2593515.75	2533038	3684640	3780287.5	3658028.5	5076455	3799177	3342343.75	2142507.75	3553918.25	3540149.75	59125.902
1.121	3815832.5	2222754.25	4821772.5	2538553.5	3454017.25	2803745.5	3274765.75	5365068	3852054	2859876	2461931	1079054.375	3031590.25	5210365.5	4931143	4427882.5	3748232.25	5016426.5	2567668.75	3556626	3715996.75	1191328.875
1.122	3654208.5	2200239.5	5059714.5	2586580.25	3697408.75	2939935	3341233	5310426.5	4112819	3140703	2438390.25	3177300.75	3972242	4041418.75	5912918.5	3491086.5	5141306.5	2683495.75	5051725.5	4064175.5	6643061.5	4668607.5
1.1225	4097042.25	2519816.5	5723470	2970088.75	4096369	3361245.25	3813779.5	5611537.5	4365956	3311946	2950046.25	5391930	5219674.5	2918654.75	5102563.5	4273450.5	5433287.5	1737133	4930581.5	5363306.5	6558648	2606021.5
1.123	4506818	2710320.5	6676835.5	3322540.75	4542929.5	3809288	4017424	6347603	5075623	3568444.25	3348218.5	4012099	5229616	5589460	5507517.5	6770097	5168894	4893239.5	4159254.5	6340939.5	4913390.5	630812.5
1.124	4727835	3013601.75	6998984.5	3295753	4620853	3693997	4005344.25	6975368.5	5619197	3798554.75	3334915.5	2632929	4009483.25	7052193	7234124	6822200.5	5670861.5	5972486	5557733.5	5376497.5	6524188	3687127.5
1.125	4144786.5	2464090.25	5838378	3024320.5	4022617.25	3274790.25	3817550.5	6380054	4952856	3207486.25	2681438.5	3711687	4058766	4162526.25	5951408.5	4392320.5	5564384	2410578.75	5800166.5	4423701	7494713.5	4738531
1.1255	3690567.25	2105359	5246186.5	2523566.75	3729186.75	2879453.75	3542456.75	5750979	4348077	2754946.5	2454705.5	3039809.5	3776123.5	3154579.5	3880501.25	4372315.5	4190929	2226513.5	3137775.25	4111389.75	4848832	418029.625
1.126	3562492.25	2129627	5043416.5	2492333.75	3678752.5	2793163.75	3618488.5	5470232	4244731.5	2818909.25	2344390.5	480216.313	2983989.5	5122494.5	4692024.5	4786432	3868341.5	5176477	2207107	3718088	3786975.75	-192411.734
1.127	3616270.25	1972644.875	5153361	2558571.75	3900391.5	2947333.75	3555837	5442939	4123033.5	2786464.5	2279870.75	1351596.625	3438900.75	4237770	6216821.5	3584611.75	5251731.5	4334795.5	4766007	3902277	7081652.5	3883650.25
1.1275	3704798.5	2121730	5452719	2600973.5	4190477.25	3166356.75	3858944.25	5619615	4509871	3022526.5	2607989	4116315.75	4767925.5	1617552.375	5365786	3516776.75	5830761.5	2069833.75	5421965	4730954	7931796.5	4381744
1.128	3911046.25	2460319.25	5898595.5	2830187.75	4534636.5	3241818.75	4057666	6100206.5	4977164	3052508.75	2870469.25	4133046	4901938.5	3368462	4202028	5796544	5089640.5	4925427	3418661.25	5202194.5	5516937	2063612.125
1.129	4143735.25	2627331.75	6068595	2934862.25	4315049.5	3333085.75	4074792	6508115	5312179.5	3202981	2777105.5	2297217.5	3735211.5	6365160.5	5584875.5	6076295	5232603	7003719	3950443.75	4366107	5306386	3502039.75
1.13	3848404.5	2348205.25	5582462	2832862.75	4087936	3163825.5	3754426	6332644	4695350	2991505.5	2502610	4193405	3975462.5	4743695	6010500	4165761.25	6182627	3906819.5	5795342	4017726.75	7677769.5	6671068.5
1.1305	3850773.75	2325826.25	5005885.5	2606644	3793301	3076526.5	3633917	5893113.5	4424783	2992568.75	2398180	4709375.5	4357430	3082691	3965674.5	4123299.75	5277486	1916748.125	4168469.75	4005342.25	5933324	3281734.5
1.131	3669776.5	2172551.25	5119163	2569308.25	3786650.75	2891787.25	3672619.75	5773086	4467838.5	2834565	2373342.25	2260408.25	3414850.5	5043530.5	3775833.5	5128322.5	4003643.25	4818895	1886139.375	3728329.5	3407081	323522.094
1.132	3811358.75	2162075	5158439	2821490.5	3932493.25	3278054.5	3740234.5	5813437.5	4290683.5	3059760.75	2623794.25	1952520.125	3245305.25	5971497.5	5923767	4113575	5367056	5613435	4059878.75	3763333.75	5910796.5	4171040.25
1.1325	4196667.5	2402660.25	5560026.5	2928746.75	4357653	3520070	4024691	5940560.5	4450680	3390226.75	2671342.75	5250990.5	4959798	3600026.25	6178280	3379209.25	6846045	2853490	6158916	4732106	8616493	5992417
1.133	4889557.5	2762320.25	6102524.5	3307855	4970551	3947086.25	4509816	6536469.5	4940768	3907902	3085231.5	5735549	6266829	4305703.5	5107797	5402355.5	6788497	3884331.25	4653054	6010210	6727541	2195999.5
1.134	5822965	3278653.5	7153675	3729662.25	6054429.5	4564116	5308210	7495218	5503594	4712342.5	3674799.75	5466112	7494256.5	8383072.5	7579878	7542383	8658335	8357002.5	6258729.5	7946255	7442972.5	3321242.75
1.135	7871173.5	4372949.5	9643962	4835438.5	8510550	6405145	7184357	9309896	6968304	6209028.5	5295513.5	10912775	12281650	10579032	12462952	9574425	14042228	9671728	12854712	12204654	14004211	11293300
1.1355	9695469	6638640.5	14133672	6164562.5	11597880	8947392	9146031	12912231	9894456	7295540.5	7839184	17060072	17455534	12658382	15043376	15712745	18332550	10696801	17797970	16353321	18471672	14988693
1.136	10828410	7225337	14632608	6617835	9891158	7430897	8506876	15594719	11644572	7821841	6772478.5	11817603	14126823	15836483	13622036	20085482	14897639	14198185	13332110	13240128	12913146	8860124
1.137	7657441	5082409.5	9728785	5154642.5	7115562	5443987	6218346	12003647	8406626	5592065	4771899	8716708	12103394	15530619	13920295	15951445	13103594	13555160	12851484	11046691	11503295	9002760
1.1375	5786322.5	3935810	7577648.5	4000045.5	5735840	4413123.5	5244063	9075301	6667869.5	4352585	3994700.5	9414242	10780759	12090982	14387294	11973079	12739335	9969085	13464614	9590843	13763094	11607292
1.138	5052547.5	3420183.25	6726747.5	3664748.75	4870156.5	3898900.5	4686842.5	7707535	5942624	3776392.25	3506608.75	9375405	10645452	8923114	12795838	10767555	10484707	9392543	10328012	9517516	11077206	7124900.5
1.139	4712584.5	3028652.75	6474110.5	3336264.75	4826409.5	3773134	4496197	7000012.5	5911183.5	3647329.25	3469609.75	5932575	8771574	11199947	13699106	12885843	8774913	15023386	7677824	8649142	8004738.5	3938813.75
1.14	4498059	2738773.75	6453931	3235745.25	4914231	3892913	4387881.5	6672040.5	5381556.5	3486939.25	3172761.75	9163382	9395557	8288299.5	11243823	8941165	10604190	6338433	11260123	8340105.5	12281661	9386056
1.141	4675835.5	2903476.5	6759368	3298871.75	4790562	3880236.25	4428411	6929331	5412437	3579674.25	3248209	7711938	8214292	7825463	7786139.5	10010595	8019228	5970885.5	7266539.5	7644367	7949042.5	3416177.5
1.142	4410420.5	2737009.5	6371088	3171366.75	4551173	3498263.25	4224231.5	6825242.5	5316224	3379823.5	2764247	3166646	5192235	9537289	7161172	9000841	6125937	8250497	4794325.5	5967932.5	5716129	2242583
1.1425	3915058.5	2309269.75	5572544.5	2849772.75	4096112.5	3234386.5	3827859.25	6317895	4672559.5	3025698.5	2557247.5	3551400.5	4596741.5	7476528.5	7918818	5349643	7067857	5179980.5	7346362	5291481.5	8886708	7005045
1.143	3826051.75	2281280	5451427	2700841.25	3989159.25	2932777.5	3786149.25	5985412	4434410.5	2935524	2449716.5	5818001	5361241.5	3863180.25	5656438	4355013.5	6955905	1844687.125	6420244.5	5493638	8630587	5227049.5
1.144	3805672.75	2215969.25	5304382.5	2638975.25	3856712.5	3009535	3604381.5	5664684.5	4321220	2844247.5	2423030.25	3195489.5	4609882.5	5255429.5	4412697.5	5886766.5	5137140	4945165.5	2898641	4997124	4831053	35279.344
1.145	3632170.75	2222416.75	5389837	2477690.25	3930382	3003279.75	3793809	5799768.5	4266219	2780741.5	2375143.75	4103842.75	4575475.5	4307031	7294464	3738644.5	7029790.5	4036019.75	6886082	4894645	9921845	8024206
1.146	3716917.25	2137612.5	5217891.5	2571380.5	3983562.5	3033838	3671893	5790970	4262916.5	2843069.75	2376175.75	5799768	5297822.5	2519633	4206064.5	4380902.5	6046297	2420250.25	4580766	5393305	7490731.5	4035662.75
1.147	3836981.75	2178073.25	5464365	2614143.5	4243686.5	3213114.5	3899001	5598650	4390705	2839877.75	2462488	2458033	4398202.5	6377197	4385152.5	6260305.5	4961596	6948708.5	2345153.25	5351514.5	4318548	1001553.563
1.1475	3868656	2359544	5708921	2839858.75	4371816.5	3304350.25	4034081.25	6037030	4615780	3126374.75	2567446.25	3090853.25	4718898	7833526.5	7793542.5	5234956.5	7103898.5	7535377.5	6339409.5	5580952.5	8266262.5	7430182
1.148	3900481.75	2338785.75	5759674	2848855.5	4377694	3240229	3872560.5	6166715.5	4716487.5	3025590.5	2554314.25	7340632.5	6556702	4939365.5	7280882	4337494	8467856	2863689.5	8505323	6170021.5	10954596	9176825
1.149	4034298.5	2313622.75	5493271	2795172.5	4053516.25	3003643.5	3805964.5	5916743	4435047	3091128.75	2581157.25	6637019.5	7010603.5	5472266.5	4849652	6470410	7070744.5	4074244	5214849	6519528	6572462.5	2587900.25
1.1495	3798807.25	2325294.25	5467125.5	2576591.5	4091421	3067158.5	3830527.25	5723431.5	4344661	3057485	2471339	3130850	5824587	9877057	6808994	8068980	7200627	8994206	5277134.5	6216173.5	5806071	2972775
1.15	3959065.5	2298622.75	5406480.5	2893539	3986743.75	3122309.75	3802012	5688152.5	4456134	2919508.75	2449341.25	5746127	6716436	8828731	9483268	5901415	9906167	6876419	9782881	6950665.5	11285389	9413399
1.151	3906320.75	2413629	5447111	2725043.5	4169461	3194665.75	3847937.5	5697240.5	4329661	3060898.75	2681586.5	10151475	9208821	6131193.5	7981293.5	6148243.5	10641827	3362617.25	10303097	8382886	11867766	7384707.5
1.152	3984969	2541696.25	5569443.5	2989905.75	4126730.5	3314857.25	4141437.5	5832305	4508300.5	3240883.25	2679018.25	8660047	10030575	9783129	7865592	9785702	10153067	8157352	7789650	9854641	7395999.5	2577001.75
1.1525	4226402	2595296	5753595.5	3171363.5	4331445	3418603.25	4305343.5	5923293	4619300.5	3339968.5	2862071	8229053.5	11359836	14977581	13137554	11691216	12717463	12879558	11563947	11036665	10643689	8792158
1.153	4404699	2874581	5977739.5	3248072.5	4441320	3577428.5	4337363.5	6122904.5	4755039.5	3358511.25	3113054.5	12499499	12878767	13433467	15726096	11819515	15365413	9822159	16809638	11753210	16355174	15573526
1.154	4368612	2875939.5	5848600.5	3249308	4365511	3502918.25	4271823	6144421	5027895	3385424	3049503.5	11814998	11725735	10190902	12545734	11718042	12064081	9059891	11610993	11107276	12271381	8319492.5
1.1545	4304863	2755630.5	5890838	3098586	4412275	3558757.75	4239655	6239643.5	5040726	3362913.25	3233713	6653590	9678913	13312004	13875862	13111954	9513857	16547038	8208156.5	10564164	7766222	4464274.5
1.155	4328074	2852151.25	5826373	3113908.25	4339268.5	3390208.25	4197711.5	6192007	5406055	3225478.75	3094559.75	5683427	8499431	14198092	17241678	12158244	10783279	17970676	11404153	9515792	11819178	11997142
1.156	4246289	2652906	5618628.5	2923432.5	3992289	3299938.75	4009861.25	6135721	4943920	3180640.5	2932401.75	9927383	9357491	7871300.5	12551082	8288820	11052881	7692119	12106432	8762881	14042383	13493352
1.157	4023133	2568794.75	5404617.5	2906406.25	3968643	3130520.75	3888343.25	5839844	4498535	2996139.25	2617625	7646389.5	7825854	6395018	6689871.5	8714064	7477282.5	5935602.5	5489453.5	8030559	7659397	3958505.25
1.1575	4008833	2538657.75	5441930	2803526	3956774.25	3153204.5	3706698	5806607.5	4505505	3046936.25	2609719.75	2476905.25	5546641.5	10366795	8001892	8491345	6505258.5	11011709	4008739.5	6986230	5957774.5	4011401.75
1.158	3833036	2370860.5	5389327	2768372	3952711	3190629.25	3744554.5	5474002	4229194.5	2926894.25	2569461	5966532	6476962	8358491	10901370	4966195.5	9611864	7262929.5	9880717	7350812.5	12997422	13597304
1.159	3830636.5	2395698.25	5087755.5	2760154.5	3777550.5	3030622.25	3550115.75	5503871.5	4203206	2965179.75	2419671	11265567	8756244	3821571	7827489	4271328.5	9887939	1674872.875	9470980	8493422	13341776	11092005
1.1595	3674315.5	2325081.75	5110443.5	2709515	3659839.5	3047876.75	3728465.5	5310485.5	4102074.5	2810690	2534668	7658082	7999602	7504391.5	5613190	7666587	7307671.5	7899568.5	4181519.5	9012437	6976623.5	2946053.25
1.16	3734517	2306897.75	5060025	2677141.25	3642059.25	3025732.75	3558112.25	5299769.5	4044146.25	2880365	2316530	4939361.5	7340958.5	12914164	10725351	7462702	9626893	13566467	8087289.5	9448144	10668694	10160313
1.161	3848088.75	2323333.5	4912808.5	2664886.75	3627389.75	2939862.25	3693046.25	5324112.5	4059883	2822865.25	2385852.5	12579998	11075778	9097349	13772445	4391221	14508638	8018664.5	15084878	11482173	20061292	20497288
1.162	3788832	2437399	4820157.5	2683074.75	3760272.25	2987744.25	3627560.25	5141462	4077347.75	2870466.25	2312341	14197572	15537919	16273759	14306319	10608461	15158957	19438072	10495726	16511518	17852016	13199786
1.163	3752881.75	2426609.75	4873167.5	2708285.75	3653140.75	3161367.75	3690446.5	5191172.5	3914866	2859495.75	2497403.75	21619760	20298672	22116880	24997034	9831895	24105980	25649614	22634696	20739588	33481720	32481162
1.164	3966056.5	2638892.5	5143732.5	2909080.5	3729631	3151495.25	3875316	5342890	4178726	2997258.5	2474895	41344708	33280972	21736932	31720540	9966430	34813900	24340688	35543704	29493586	51330052	51828328
1.1645	4018397.5	2801667	5118652	2914640.5	3826486.5	3237175.25	3821865.75	5393170	4398627.5	3181094	2803627.25	41663612	35709600	30320600	33137736	19106520	35891044	36333640	33478002	32281702	49267532	48506844
1.165	4263140	2907435	5418638.5	3195105.25	4131485	3385840	4203974	5482549	4498949	3294456.75	2754772.75	30606092	32312722	36825212	34057532	21298092	31793818	45080660	27517594	31330216	41482388	40902384
1.166	4453183.5	3257891.5	5743828.5	3462939.25	4354169.5	3731038	4410684	5857995	4854032	3674296	3292604	48246356	41176968	37184668	45586924	16103554	42959224	44754316	43426752	37482608	61496232	66444572
1.167	5329241	3566442.5	6428907	4334993.5	5192644	4362460.5	4950654.5	6615359.5	5535229.5	4200108	3786110.5	206103760	152518112	87578736	125790152	43517044	166769264	116908096	139878448	138572784	227161008	198931328
1.168	5991084.5	4404247	7143652.5	4641877	5799258.5	4949433.5	5682905.5	7108166	6172459	4668499	4137380.75	414717760	326264512	212986624	311008832	86059280	353384480	281316096	293367360	279143808	476178432	408095328
1.169	6856379	5817808	8100480.5	5360928	6815493	5751716	6399213.5	7810921.5	7366391.5	5471946.5	5098224	784015808	598720448	427165984	596103040	157592288	661105152	548289472	590580032	502388288	914159104	805306048
1.1695	7645942.5	7124950	8807544	5679327.5	7358155.5	6227109.5	7125651.5	8474592	8511564	6036779.5	5419498	1555909120	1087540864	746929152	1024782400	299077792	1266063360	960487872	1136046720	912270720	1736922496	1477603968
1.17	8385731.5	9566545	9395243	5967564	8699943	7510645.5	8610152	8508338	10392303	6614450	6478735	2918429184	2174417408	1516921728	1917817728	623521088	2111397376	1916028288	2070553472	1755585664	2971044608	2979398656
1.171	9076975	14495506	11350543	6343322.5	9889638	8669520	9289611	8952919	15199126	7219478	7838063	3409404672	2486559744	2705346304	2972865280	1319808384	2804205568	3222689792	3082444032	2018147584	4066270720	4954313728
1.1715	9682355	12158541	9559204	5991713	7449843.5	6371654.5	7127146.5	8561676	14000956	6467341.5	5526309.5	1504021120	1130288512	2104524160	1923526400	1400711936	1400965248	2508622336	1541173120	968692096	1934459136	2580032768
1.172	6899914.5	7261762.5	7294377	4406307.5	5662560.5	4782400	5514182	7360992	9060592	4755151.5	4100247.5	691768448	508121984	930196672	856060608	605473088	624304960	1073553088	692472704	428430624	849958144	1178787328
1.173	5482195.5	4935872.5	6539530.5	3951274	5181461	4181894.75	4746236.5	6729108.5	6715220.5	4166695.25	3485982.25	321033824	238880320	416382144	385618112	268349760	283019040	499175648	317577024	194181104	377544512	567191360
1.174	5092167	4028077.75	6483634.5	3634675.25	4725375	3996153.25	4682231.5	6420619	5815217.5	3787602.75	3393251.25	133743728	115662576	170370288	173665600	123174088	123556520	206342384	127448448	93029336	159823120	244716128
1.1745	4943306.5	3597468.75	6367239	3684469	4769149	4003448.25	4427705	6498543	5368684	3751291.5	3328820.25	50372572	49921628	77432552	71970368	61394100	50562552	85379592	49153232	43292524	61271572	103527128
1.175	4858897.5	3364782.25	6371261	3701704.25	4566965	3789096.25	4429541	6438387.5	5363090.5	3642973	3182783	34102540	26922174	37634992	38221732	30253672	30632600	42811816	35235092	24297078	38884648	67005608
1.176	4804829.5	3250985.5	6063454	3513548	4448559	3830820.5	4334013	6390739.5	4985263	3506433.75	3262336	40703324	30622346	28867892	35584800	20376180	34658260	32652210	43366032	23945824	49423784	75070664
1.1765	4537813.5	3077096.25	6050188	3394982	4537023	3640884.25	4162118	6174086	5082258.5	3519917	3027084.5	33172530	25279846	24542666	27702842	22039118	27053846	28845266	32094930	20461922	36416940	50816668
1.177	4493178.5	2950862.75	5770808	3382884	4227054	3512450.25	4346877.5	6067542.5	4719755.5	3396964.75	2981938.25	21708358	19226412	22906268	19670208	19549268	18566832	28818274	19831870	17133114	21391624	28496446
1.178	4469590.5	2792345.75	5606924.5	3103787.75	4150834.75	3389406	4149937.75	5986802	4543645	3237824.25	3030763	17741674	17649326	24215072	22916968	14922588	19639750	29328860	22087318	16785922	24178480	33730656
1.179	4450962.5	2819074.5	5715777.5	3277822.5	4233168	3484443	4211479	6070118	4592406.5	3245045.75	2747895	27148254	23143390	18046364	25737256	10048270	25768522	20089940	29549132	20096368	35393548	43101540
1.1795	4417830	2857000.25	5553052	3206342.75	4221029.5	3426206.75	4406125.5	5842010.5	4521733	3436387.75	2925930	34566972	29137404	17207552	23653012	12502146	27458534	20023758	27487086	25281142	36216028	35609228
1.18	4650379.5	2885403.5	5576116	3313697.25	4351491	3521856.25	4101081.75	5890875.5	4777699	3356107.25	3103839	32661598	32238492	29979322	29579212	18882924	29556508	37814844	26090188	30239638	37193384	34782952
1.181	4565496.5	2946657.25	5782466	3449657.25	4442579.5	3697727	4668251	5867266	4944031.5	3539303.5	3251985.25	46910172	42390968	41109216	47112512	18803828	46104072	49918316	45670836	39330840	63285388	65792704
1.1815	4995401.5	3331720.25	6058743	3812240	4819349.5	4050631.5	4901552	6161475	5145826.5	3846823.75	3455497.75	82629696	66997876	45252620	63234844	20553518	67079672	53531320	70779176	57020436	97112048	103255800
1.182	5548743	3973210.25	6590747	4258583.5	5193189	4547310.5	5380009	6625413.5	5691912.5	4311530.5	3915476	86210888	72923472	61260440	69487904	37025012	72590944	75328040	72679008	63707796	99917520	104238712
1.183	6108058.5	4216581.5	7240796.5	4612067	5744070.5	4892525.5	5804074	7138983	6217080.5	4776599.5	4288989.5	67830080	68308184	70241096	68532104	41774160	64446648	88434536	59072832	62482876	84053160	85963408
1.184	7425634.5	5329666	8820359	5836700	7377133.5	6191791.5	7073867	8740991	7377027.5	5706544.5	5432120.5	219731264	154267888	77656056	122683800	39551044	165200000	102544480	155176400	137330272	235477408	232643968
1.185	8286960.5	6233420	9951491	6522359	8116265.5	6912922	7722154.5	9642518	8488140	6410607.5	6294989.5	430408192	316155648	178709184	262347552	88657952	345019104	240543808	294432512	280927008	470478112	416533088
1.186	9199186	6991126	11086118	7057571	8265447	6938103	8003374.5	10529588	9595295	7030705	6125296.5	850576832	667575808	433664800	636461248	179490560	719688896	576594624	599432576	561377408	968884288	836934592
1.1865	9666233	8147856.5	10958870	6924905	8815041	7329316.5	8366839	10298025	9945240	7416076	6374514	1583835648	1211877888	868593216	1209807232	320804960	1334036992	1118349056	1194137984	1007638912	1843697408	1639294464
1.187	10466990	10378173	11262987	7075494.5	10207970	8217221	9864634	9911060	11566408	8248727	7357392.5	3129545216	2192603648	1502326528	2065742208	596318528	2548042752	1936394752	2293604352	1832450432	3488181504	2983011328
1.188	12448466	16169223	13769768	8922386	13795682	11666744	13221022	10467504	15874719	10267564	10722144	5847166464	4387372032	3049966848	3853902848	1250089984	4232703744	3858057216	4153376256	3539722240	5925774336	5944566272
1.189	16785752	22741266	15127816	9996520	11831087	10221448	11095265	12347158	24530904	10810993	9174866	3018627840	2258614784	4275311104	3888096256	2853416448	2814396928	5113973248	3091310080	1931501824	3894950912	5226342912
1.19	10764886	12116263	10319780	6926025.5	8408744	7101490.5	7601962.5	9569179	13980114	7050839.5	6306610.5	1396730368	1011688640	1865715456	1721020160	1197888128	1256141568	2158446592	1396721152	846671744	1726192896	2413121536
1.191	8281394.5	8213103.5	8689156	5574022.5	7035183	6034275	6334388	8460208	9419406	5695913.5	5092523.5	649872192	470522176	815437440	760834816	522458912	558192320	984646848	631830400	374661088	755805632	1147781888
1.1915	7084892	5882907	7938371	5225681.5	6414714.5	5283559.5	5847693	7907876.5	7575059.5	5036017	4631244	253343440	217597168	327322560	330329184	241025504	228421584	406618976	231954272	170702624	294988192	462136704
1.192	6881663.5	5077786.5	7999506.5	5074171.5	6069900.5	5271645.5	5778081.5	7862356.5	6992867.5	4916666.5	4659471	80219016	82686472	150378288	133702064	114975608	86806128	170971392	83275112	69408624	103943432	194024256
1.193	6643887.5	4689802.5	8045880.5	4951417	6226420	5197848	5620937	8003421	6652877	4878929.5	4623367.5	64342140	42225420	58140824	66377168	45489464	52780368	66125528	67524328	33957648	72144928	133544584
1.1935	6770710.5	4192213	7640384.5	4877311.5	5792506	4722025.5	5344687.5	7857341	6119052	4624357.5	4200200.5	77517704	52067128	38658676	51794452	32262406	55083768	45564224	72854040	35040828	80529656	127163184
1.194	6201140	4066856.5	7450387.5	4510658.5	5564260	4592640.5	5164987.5	7529239.5	6091306	4327522.5	4042156.75	43470732	33738104	45049540	38466956	42416408	34726644	56800592	41877580	24560358	42315572	69541136
1.195	6017378	3905673.75	7163612.5	4418555.5	5449103.5	4410503	5016476	7401681.5	5675229.5	4227159.5	3892675.75	23728992	20752980	39212600	31067042	29217090	24953886	47669488	30719444	16376291	28469898	49480880
1.196	5713732	3707825.75	6868730.5	4363382	5417263.5	4252476.5	5037016.5	7226149	5611938	4242274.5	3883890	27023912	20206650	24331076	28416172	15249444	25019074	27236858	34661348	15147879	34070140	52335672
1.1965	5854234.5	3708591.5	6873152	4232195.5	5562906.5	4335401	5139428.5	7040049	5428605	4300429.5	3876304.75	29340000	22332960	14257383	20833758	13714423	21632618	16755669	27604340	17031842	29023454	35863728
1.197	6038167.5	3943000.5	7382124	4639046	5849524.5	4701699	5426428	7249688	5763325.5	4470333.5	4142677.75	23463478	21798376	21212454	20457760	18631836	20222760	27182870	21254874	19798406	23597162	23758406
1.198	6628085.5	4475880.5	7909942	4894077	6298775.5	5236274.5	5909426.5	7805855.5	6290543	4987081	4570145	25424710	24170472	28056626	29149018	18622428	26304270	34106556	28902512	23026570	33875540	35978964
1.1985	6971869.5	4769581.5	8512806	5384399.5	6843947.5	5695092.5	6318971.5	8312179.5	6919890	5241051	5105247.5	39681424	32634112	26419212	35821132	17739980	35296308	30861688	40282620	28347418	49610916	50417504
1.199	7472086	5191186	9132597	5887369	7266221	6023282.5	6535337	8786268	7344584	5773500	5361311	52761712	43736576	30761918	40115728	23106560	42163960	37073492	45002144	36238940	57783020	56137032
1.2	7828253.5	5655136	9250029	6295412	7510354.5	6358110.5	7022196	9148394	7880292.5	6078842.5	5769184.5	49784180	44366896	44069224	46158284	31383180	45931760	54246828	45642544	38631416	58766868	59020984
1.201	8072973.5	6001532	9449899	6691272.5	7924759	6653938.5	7367482.5	9423284	8328495.5	6361541	5989676.5	46388256	44421640	45067508	47999692	29364088	45727532	54824568	44991152	38460216	58148732	60054580
1.2015	8501896	6306552	9979117	6834946	8317763.5	6998708.5	7629607.5	10089045	8617588	6734350	6411384	63059000	52895096	43136208	53968048	25776796	52649436	52572248	53923712	44760460	69497512	74564256
1.202	8892398	6327224.5	10592995	7057024	8131130.5	6924536	7589456.5	10510272	8795004	6654533	6208177	113682320	83225576	48192360	68140464	30650654	87429760	63168520	81820640	74462304	120252576	116991416
1.203	9225942	6167742.5	10601364	7076122.5	8292341.5	7007370.5	7680176.5	10329844	8699888	6893564	6250293.5	220918144	164658896	99513080	142991024	50992608	180798256	132918960	156092016	147747936	244424464	218664304
1.2035	9659203	6962438	11018017	7439735	8800072	7594280.5	8094740	10577379	9050185	7201256	6800770	443423328	347704704	223308896	331853824	92939824	374122944	296474912	313958368	292503936	502984320	434566912
1.204	10106132	7691826.5	11350825	7726862	8841181	7650693.5	7898375	10708554	9480728	7392308	6705746.5	818190720	627770880	447794560	622319552	169283488	687585792	576261632	614511104	522189728	946722048	838937408
1.205	10308725	8722900	11075621	7610153	9347112	7905135	8586654	10205893	10254748	8000060	7052187.5	1623108096	1137743744	784453952	1075490432	313672128	1321281280	1011123264	1192043776	951174016	1813601920	1552860544
1.206	11461499	11850614	12277152	8558783	11313120	9838488	10403223	11908897	18502404	8981270	9004570	3046637312	2271452416	1581249152	1999081344	649803648	2195577344	1997654656	2163266048	1825754496	3092095488	3132211712
1.207	16216141	16525618	16187585	11260031	13265331	11425750	11612538	13447689	18767228	11672464	10243198	1511925760	1134152704	2118965632	1935954304	1416802176	1399969920	2533634816	1544227456	968023424	1939701376	2593633536
1.208	15669401	13258261	16251123	11851141	14197728	12161117	11831216	14609630	15504238	11716724	10854561	693315136	508541504	936596800	862394432	607670208	625732288	1086547200	697719232	428577376	857531136	1192318208
1.2085	17965744	14214454	19968962	14632163	17960648	15537195	14142710	17770388	16947718	14280044	14104871	324517728	239648720	412451648	389331936	267125120	283738944	496748384	323009312	194003984	388346720	575581568
1.209	22063514	18128564	26371012	19192990	22910696	20756992	17510284	23246568	22002570	17547706	19106604	135414448	116384680	165160960	172888592	125835192	120308208	203018848	125665032	93129040	163693952	235655664
1.21	25523052	22551150	30337740	22584076	25136336	23234652	19064596	28931920	27844830	19371170	22624198	46685760	48752844	80452912	74179064	66954672	48397244	91992544	47290384	42749676	63582924	94991600
1.211	17458686	15165763	18572084	14890599	14100758	13194572	11697373	22160970	19548316	12803420	12403037	47319036	34850400	26960948	37510364	23652288	36461864	30239926	48515624	26086154	55632028	74047152
1.212	12283964	10186282	13503811	10073873	10023249	9199416	8605862	15912154	13355776	8820291	8448954	32475210	27651132	28188132	28101068	30144340	25580960	34956524	30650932	22404342	32782872	39382688
1.213	9358157	7535726	10490371	7305610	7766242.5	6808376.5	6959906	11974843	9652811	6716163.5	6298909.5	21077988	22545262	30459248	27075024	26661790	22021532	37418256	25927438	20807168	25291550	29584946
1.2135	7698968.5	5869576	8609279	5774524	6439352.5	5676167.5	6072927.5	9538524	7619975.5	5485376	5227430.5	26187226	25013772	25625390	30673054	21312720	26477210	28844608	34336032	22083462	34735328	39939384
1.214	6851139	5125331	7857772.5	5118386	5855740	5158637.5	5655404.5	8411502	6821547.5	4767930.5	4763245.5	32350254	29497218	18876994	26495100	22389628	26028998	21472826	32609750	24290144	34062464	32469112
1.215	6416504	4648048.5	7349259	4708890.5	5387279	4764434.5	5338482.5	7881431.5	6173619	4593334	4293561	31472142	32491994	25447806	26397380	28538394	26287298	31693492	28333288	27541710	29257182	23943808
1.216	5823720.5	4020246	6579487	4054485	4916168.5	4265343.5	4776453	6854838.5	5434386.5	4230293.5	3725930.5	78982568	77923000	47250536	63088768	38981052	70815784	57224652	72934344	65840888	83773832	74283312
1.217	5738927.5	3969344.75	6500356.5	4114941.75	5021079	4274765.5	4881130.5	6725338.5	5337852.5	4158316	3723447.75	135181264	135812608	79449688	101838352	64815388	118276880	98344440	114220096	113474024	134323280	108440640
1.218	5993614	4104331	6643787.5	4457631.5	5219237.5	4655510.5	5194864.5	6965787.5	5574125	4571921	4049416.5	220718784	222494176	145952512	170024064	112128608	196911600	178933632	190505824	188471008	220856560	179081392
1.2185	6391177	4518824.5	7044379	4867652	6000699.5	5205506.5	5584484	7464444.5	5845858	5132519	4459569	382663648	373478400	246298736	285081920	188499504	332493728	296930944	335855232	314869120	380583488	325117696
1.219	7229474.5	4786064	7751207.5	5633776	6730684.5	5734215.5	6131200.5	7921188	6392817	5881409	5029758	583299904	575107328	405448256	440582336	333520160	482240416	473143392	522648608	476875040	569525568	545635456
1.22	7850994	5367397	8414846	5960129.5	7129656.5	6455671	6394015	8571401	6804067.5	6208864	5368932	550960256	543192000	552813056	518021824	529626976	503188960	623371584	576188160	469626848	605644096	631156288
1.2205	8170170	5483014.5	8775516	5971177.5	6639501.5	6112135	6135175	8965891	7240769	6070721	5305638.5	321756064	321361952	439056960	367708000	483910208	314988512	481857280	364101408	286711552	374048032	407762496
1.221	7774396	4837864.5	8092978	5439130	5759148	5323692.5	5395593.5	8461546	6675775	5505297.5	4679794.5	182430336	179801248	251155744	211691040	280234784	177968048	271752000	206778144	159048608	210248256	236650608
1.222	6825858	4494862	7229219	4649231	5147623	4599550.5	4989881.5	7427277.5	5981473	4699047.5	4040957.25	110276480	108629344	137523664	120998864	154647568	104554048	150658976	119400392	93913376	122299056	138886608
1.223	6155380.5	4092602.5	6666089	4378183.5	4717176.5	4442698.5	4750658.5	6897007.5	5504511	4551655.5	4026304	66435784	69520616	82955272	74397048	92333712	64492300	91747352	69773784	60739876	72466976	81993576
1.2235	5900720	4257110.5	6491529.5	4476838.5	5026818.5	4490060.5	5107887.5	6758365.5	5487674	4512048	4105857.25	41818768	45585160	57370296	52082840	59416692	44782016	61653292	48467200	42336884	49854264	57031868
1.224	6095942	4565797	6754333	4723566	5207848.5	4821578.5	5443831.5	6828216	5648437.5	4919732.5	4585915.5	37583004	36771272	39568108	40222972	40500552	38527268	39920664	42924340	34682432	44462752	47766292
1.225	6332103.5	5130512	7122587	5267814	5914155.5	5613892	6190490.5	7367237	6062424	5276398.5	5357718	37023736	35265676	33713048	33255754	35462736	36087696	32909090	38124264	34729376	39541928	36965252
1.2255	7171483	5820135	8106907	6111101	6351029.5	6315787.5	6610724.5	8083532.5	7091166	5853527.5	5847277.5	30613264	32376852	37276492	33318182	38479952	34142868	36633516	34261604	33868164	33500448	32056248
1.226	7818449.5	5554620	8631904	6175906	5974058.5	5683861.5	6116404	8936784	7267758.5	5695308	5185448	25995560	27439278	33240396	32995190	40371024	30872732	33614500	32460866	28143770	30613412	34044272
1.227	7655237.5	4780391.5	7278109	5262224.5	5262735.5	4986591.5	5315992.5	8203536.5	6231820	4782547.5	4432416	28548778	26784266	24687478	28421394	33578136	27799996	26149248	29531052	23832868	30659680	31294430
1.228	6653573	4007706.5	6500757.5	4514880	4509637	4377980.5	4950665.5	7299435.5	5443710.5	4452975.5	3837849.75	26585588	27654546	21016926	25790518	29456762	24150106	25623090	24320778	22504298	27351822	23136108
1.2285	6017276	3792777	6000004	4112459	4373176.5	4149938.25	4568504.5	6766544.5	4880471.5	3892705.25	3571345	24316722	27303290	23615140	28314252	27253370	23854980	30575898	22787656	21789070	26697836	22162540
1.229	5633875.5	3545845.75	5678586	3837574.75	4282998	3947512	4430312	6265793.5	4759286	3669133.25	3422913.5	26636814	29454722	23170840	31006058	25329224	25156078	28389388	26922512	22192738	32805446	28159860
1.23	5314548.5	3510616.25	5664895	3775810.25	4107398.25	3808398	4469267.5	6126852	4646968	3789823	3219612	29531210	31797166	21488750	29665698	24500010	25706518	24728618	28039444	24292528	32378310	26838548
1.2305	5234427.5	3643613.5	5777852.5	3713235.75	4308163	4023146	4502443	6128357.5	4766203	3809022	3591478	30159720	33854388	26176590	29587706	26916922	27157008	30473396	28279136	27946996	30845358	25125182
1.231	5486259.5	3764040.5	6180037	3885044.5	4526164.5	4020013.5	4495642	6357504	5046672	3928783.25	3520743.75	31963398	36415956	32406180	34106892	29674902	31302194	36386628	33884584	31206084	35648764	32441146
1.232	5446893	3860060	6142794	3921944.75	4853713.5	4105306.75	4615245	6529325.5	5216621	4057245.75	3558968	39476712	42197404	33117662	36918440	30963174	36210400	36082092	39648208	35906516	42842048	40226972
1.233	5913721.5	4252816	7032154	4202463	5434449	4400290.5	4661193.5	7410154	5882095.5	4369886	4032296.5	79887392	81234776	51875916	60221756	46997192	70004776	63075668	68691576	71910040	78680680	67903256
1.234	5707117	4042496.75	6863292.5	4073313.25	5142958	4250402	4664085.5	7536687.5	6068904	4272845	3788459.5	140483136	142462544	85666232	107930024	70466464	126930688	104986512	121469376	125640816	142864128	120965888
1.235	5416492	3810012.25	6027346.5	3818007.5	4650670.5	3838631.25	4346388.5	7012245	5528689	4060423.5	3460542.5	252278784	257193456	152158048	195095408	118177632	226780496	187364496	214086992	221628784	255100464	207829952
1.2355	5165157	3272581.75	5546681.5	3590296.75	4279905	3593864.75	4008135.25	6238878.5	4852445.5	4012943.25	3194835.25	430560640	432955168	273503328	329241696	207385168	384897024	333024448	371057024	373757664	434107360	352323584
1.236	5147189	3209840.25	5491332	3634709.5	4612151	3734766	4179340	5812656	4808371	4128306	3161600.75	758642304	735971008	469991040	551575552	361630688	658869824	567939968	655307584	631499392	748667328	622100416
1.237	5333797	3408721	5508081.5	3604326.75	4800343	3744588	4338945	5795232.5	4611019.5	4570515.5	3135070	1206122624	1195374208	813951936	891364864	657381184	989443520	954447296	1060452864	998920896	1160141056	1094546944
1.238	5732963	3417569.25	5656902.5	3877309.25	4705164	3803648.75	4257609	5729911	4691591	4584257	3219603.25	676035968	672477696	943151104	780183424	1052915776	664878848	1029297984	772698816	605086336	793860800	869564224
1.239	5434608.5	3358867.5	5468040.5	3870510.75	4375195	3771493.5	4275635	5810473.5	4604869	4239049.5	3408538.5	358630624	353828256	512566592	419920960	580424448	350100512	550844160	406603104	315746176	410643264	465503232
1.24	5239230.5	3580601.5	5664664.5	4074351.25	4333612.5	3960242.75	4308764.5	5741927.5	4739559	4244827	3520235	201457008	199442496	270669152	230011088	301524096	195258560	296178848	222779184	175349408	225456832	263209744
1.2405	5619985	4141519.5	6093882.5	4647061	4888023	4609944.5	4854860.5	6079610.5	5073559.5	4700184.5	4234797.5	120703208	123640192	149546464	136317920	165829808	117780712	162857440	127318840	108373608	133225808	156038976
1.241	6312598.5	4991046.5	6979110.5	5671612.5	6106968	5691881.5	6059706	7026289	5869116	5561263	5503877.5	74122816	77230688	96281456	87411320	103177592	76417672	101111832	79637680	72274440	83418552	95629896
1.242	7746680	6452452	8720719	7106368	7365900	7290276	6986694.5	8363433	7437084	6793892	6789765	56438548	56333280	67357672	64459692	70489688	59273348	67698968	63519696	54619844	64405020	70904704
1.2425	9580321	7008206	10526943	8488347	8205224.5	8000213.5	7497446	10192869	8563702	7709332	6973173.5	48764100	47126432	53614576	53296844	61195616	49655504	51619720	55191472	44190440	53210060	59637920
1.243	10904301	7499148	10967215	9099410	8802328	8792205	8225079.5	10827107	8812238	8005092.5	7713170	40016280	39194320	48497756	43969596	55252764	41736616	46950344	45943408	38380140	40367096	48739012
1.244	11162223	8198941	12094873	9461896	9032619	9434373	8246527	11818753	9745952	8257606	8100557	32347868	32156454	43496732	39045280	45502504	36876680	46421824	40442400	33464476	33867828	42585680
1.245	11137014	7574175	11249729	8885454	7620725	7827879	7238162	11694989	9203016	7415140.5	6807710	32911200	30496458	35701488	35578116	35905408	33943496	40238892	36401560	27885470	35696460	39727972
1.2455	9242278	6322283.5	9122421	7402062	6378846.5	6557453	6282081	9656511	7520927	6173878.5	5640494.5	32505732	32605066	25186448	32954134	31899370	29799496	32488710	32338776	25784224	36000444	33527376
1.246	7748577	5611216.5	8153980.5	6295170	5782030	5859893	5794175.5	8671299	6673725	5484736	5260379.5	29358528	30521652	22655178	31621536	30641744	26178068	33613940	24274824	22354712	30501520	22602210
1.247	7151996.5	5189063.5	7342635.5	5753055.5	5410446.5	5505274.5	5475238	7737676	6146847	4936460	4785987.5	26031362	30122958	22650298	32293730	29111338	22616910	31831612	23348002	19402858	32479818	22519268
1.2475	6712260	4958980.5	7141725.5	5341895.5	5312201.5	5361047	5331077	7185238.5	5889579	4866216	4672124	24833036	28865058	19761312	31736858	25274264	21957646	24101522	24778876	19239626	30668786	23630004
1.248	6576968	4439581	6669902.5	4946354	5115351	4801189.5	4920674.5	6935619.5	5951202.5	4540997	3982402	24943136	27295996	19178756	26427182	23483992	20934406	22130612	23289306	20531164	26014578	19838610
1.249	6144439	3961241.75	6250230.5	4364255	4430785.5	4374101	4522984	6521289.5	5254850.5	4028165.25	3603909	23940534	26591744	23596338	25559516	24366082	21636586	26321356	23327388	22617378	24423906	19727964
1.25	5633153.5	3972138	5903433.5	4184413	4288051.5	4173857	4418634	6275606.5	5019604.5	3841204	3453085.5	27310488	29200270	26677720	28243428	23918500	25726476	28097210	28425278	26615118	29573152	27477402
1.2505	5271002.5	3667514.5	5814115	3900585.75	4173079.25	4051157.25	4402948.5	5935036	4907994	3562574	3331619.25	36787804	36437256	26687840	31509150	25291584	31835156	29349476	34761380	34714008	37385348	33880240
1.251	4911224	3527538.5	5663102	3824061.25	3924527.75	3763880	4197029	6080708.5	4786959.5	3557058.25	3258986	51514220	51320996	33868340	40492252	32877422	44776628	40254136	45628368	51751928	50633144	42287140
1.252	5051765.5	3608768.5	5581227.5	3961747	4023057	3821995.75	4175030.75	5797407	4629288.5	3606736.25	3120857.5	80571392	81855824	53449480	66271284	47047260	73476496	64741068	72835560	83317288	82893488	67769224
1.2525	4960715.5	3561650	5453098.5	3939070.5	4245425.5	3936829.75	4261339.5	5857431.5	4636037.5	3801993	3310960.25	136040320	138216304	87218368	111752632	71946632	124410896	105532240	121810328	130357928	141357952	115188408
1.253	5060443	3665102.25	5508832	4082408.5	4363988.5	4198274.5	4274951	5642429.5	4659596.5	4059973.75	3520976	224846112	224152000	144248400	175756688	116020184	201045552	174025744	197312896	197225104	228603600	186769312
1.254	5476242	3807791	5843276.5	4317874.5	4832483.5	4491368	4640727	6012855	4727885.5	4266716.5	3714963	374900096	364874592	239519808	277889888	191066992	326287328	287665344	326035904	310933280	371538528	310982944
1.255	5773483	4025949	6053273.5	4414471	5021599	4342757.5	4585723.5	6057102.5	4994021.5	4656065.5	3603575	598844864	588779008	563416576	542899776	522982624	538556672	635172544	614350144	504310112	650494400	673960192
1.256	5869735.5	3726939.5	6021528.5	4457886	4718593.5	4319150.5	4495348.5	5948271	4810545.5	4508823	3589361.25	364943424	360278496	480967008	408317440	525394880	355928128	527337120	411161920	320771104	427038208	460493984
1.257	5620026	3809992.25	6173908.5	4496568	4671780.5	4436956.5	4436771	5986618.5	4814344.5	4301561.5	3527491.5	198676192	195215808	277526656	231380768	312743520	193777584	299648800	223176944	172711472	228310176	253925040
1.2575	5840442	3922402.75	6323331	4590337.5	4796767.5	4613585.5	4734953.5	6058619.5	4929893.5	4583888.5	3771043.75	112855776	111413800	151921040	131629552	167726080	109794720	166117632	125409760	97109896	127690224	147733552
1.258	6235989.5	4305809.5	6883916	5191374.5	5398957.5	5038139	5282834	6683281	5251885.5	4822711	4152076.25	68304552	69004528	84691136	80022528	93846200	66231404	92782520	73400872	59313116	75980184	89303328
1.259	7020951.5	5036340	7882966.5	6338175	6403396.5	6407448.5	6303968.5	7530476	6047680	5952594	5265562.5	41974860	43488064	52710140	50980408	58128152	41177808	57125156	44821172	38098060	45162996	52954224
1.26	10210019	8025051.5	12062939	9246293	9112765	9204148	8310628	11464399	9593122	7888607	7665093.5	25143502	24596622	30101816	31729820	30810632	25469224	31255174	30753458	22084502	27111114	32896642
1.261	10810015	7566548	11920691	8981523	7870570.5	8088100.5	7347004.5	12072529	9323852	7413273	6552909.5	20515982	19563196	24629994	24013446	26249870	20301132	24328064	24686134	17705356	20615350	25352242
1.262	9322054	6550206	9996980	7436507.5	6633568.5	6702227	6370248.5	10617935	8212328.5	6135988	5443139.5	15139390	15055328	20803320	18564566	21512554	16272054	22426134	18822770	14066165	14946848	17926182
1.2625	7753956	5907585	8606218	6342205.5	5707012.5	5738635	5580729	9255190	7183343.5	5059608.5	4700888.5	13772813	13473366	18138024	17250518	17299276	14881458	20214202	16465203	11094655	15312568	16847664
1.263	6648218.5	5145922.5	7238645	5475202.5	5073693	5243599.5	4788557	8220310	6250049	4571759.5	4069499.5	14162607	14261677	11987027	16375330	14577461	13610821	14484709	15426424	9720449	16730473	15875172
1.264	6047900	4527523.5	6632982	4899638.5	4564391.5	4596598	4476649.5	7219981.5	5359450.5	3932593.25	3646108.25	12788587	12938904	8795148	13963455	13761151	11122486	13083620	10392912	7704578	12876198	8335406
1.2645	5595810	4176582.5	6045259	4543489	4315599	4437311.5	4177246.5	6492778	5115540.5	3792921.5	3436266.75	8873046	11336675	8899744	13334374	13428272	7629538.5	13037145	7505775.5	5423877.5	11288691	5102967
1.265	5338054.5	3989089.75	5975040	4359808	4247817	4309227.5	4211112	6157219.5	4761885.5	3657906	3279782.5	7005233.5	9611161	7483935.5	13602185	10626296	6958596	9259801	8307800.5	4371017	10845459	6770268
1.266	5293935.5	3968434.25	6064720.5	4268064	4187289.25	4040710.25	4209316	6003703	4674427	3612346.75	3232886.25	7274301.5	8182832	5258833.5	10397253	8196720	6223449.5	5411600	7601850.5	3977509	8564388	5315752
1.267	5238028	3895146.75	5987778.5	4322562.5	4082136.25	4204170.5	4212786	5838156	4660635.5	3500763.75	3172294.75	5600405.5	6623313	6032029.5	7611195	7873327	4735023.5	6103749.5	5321807	3700819.75	4898281.5	1822969.875
1.2675	5381153.5	3968000.5	6195822.5	4338361	4288333.5	4361515	4346780	5889827	4715850	3626433	3196501.25	4233118.5	5524022.5	7648201.5	7971613	7363730.5	4799688.5	7549682	5521579	3527550.75	4880108	3608266.5
1.268	5507073.5	4166214	6320472.5	4610331.5	4514557	4431600.5	4484681	5979694.5	4853543	3765694.5	3338182	5741125.5	5588029.5	5955218.5	7930320	5930479	5571017.5	5474366.5	7351016.5	3695833.75	6890289	6769390
1.269	5776897.5	4282607.5	6606668.5	4554252.5	4478345	4649316.5	4564648	6093796	4833826.5	3819287	3514708.5	6087509	5779579.5	4439766	6579583	6109405.5	4974398.5	4478857	5943811	3722034.75	5629884.5	4052435.5
1.2695	5645905	4357422.5	6527730.5	4893528	4531023	4751662	4574267.5	6015343	5034365.5	3726043	3366295.25	4338860.5	5165977.5	5918222.5	6311791	7002150.5	4456052.5	6762333	4563389.5	3782987.75	4156411.5	2116379.25
1.27	5735721.5	4270176.5	6492038.5	4881115	4604130	4761548	4481875.5	6195231	4870122.5	4019939.25	3561598.5	4731513.5	5452710	6579017	8293011	6378475.5	6033415.5	7029254.5	6345780	4205322.5	6697676	5187779.5
1.271	5900793	4528916	6468130.5	4978850	4654224	4838728	4677239	6058599.5	4991871.5	3975058.75	3651130.5	7812273.5	7256465.5	5472713.5	9150651	6079467	8024581.5	5470538.5	8300858	5457741	9829665	7576684
1.272	5964101.5	4617378.5	6748540.5	5016488.5	4920031.5	5173236.5	4648736	6411936.5	4961579	4202895.5	3673683.25	9685148	9302124	6630819.5	9898775	7812796.5	9489770	7235555	8463426	7326020	11047286	6495076.5
1.2725	6319322	4769456.5	7216769	5323847	5157797	5292664	4784314	6585027.5	5250952.5	4430446	3892772.5	12400176	11912777	10859803	14179025	10098123	13395066	11785562	11617338	9897456	15523297	10669489
1.273	6371239.5	5046431.5	7397672	5491186.5	5297865.5	5498609	4882443.5	6895337.5	5621304.5	4397959	4111772	19744606	17107148	14366644	20573156	12119389	20206094	15072191	19039696	14285086	25822346	21036778
1.274	6561441	4916410.5	7539354	5610465	5276515.5	5543899.5	5027759.5	6972487.5	5538971	4535655	3961437.75	24339876	19853132	17462256	24357382	17007796	23927536	17736906	22883478	17260926	31003758	24065928
1.2745	6521032	4968926	7404878.5	5646348.5	5169987	5483966	4812668.5	7158426.5	5798325.5	4407775	3987779.5	21895892	18639910	19785086	24769288	21804528	22664152	21012910	21494850	16194999	29138894	22111902
1.275	6492516	5049159	7438437.5	5545022	5179791	5439522.5	4839266.5	6858899.5	5618773.5	4418446	3854753	16374189	15294397	18630604	21677902	19353704	17447480	18855592	17801794	13392163	22074164	20252522
1.276	6586496.5	5151210.5	7479117	5526077	5395264	5582850.5	4938859.5	6808694.5	5697324	4521699	3983883.5	12111406	11356448	14319372	17657174	15707963	13223327	13412177	14507487	9949590	16649578	15438973
1.277	7067134.5	5524858.5	7962576.5	6127962	5669396.5	5879891.5	5360742.5	7253984	5987832	4734751	4192515.75	6380196.5	7188418	8312031.5	9572388	11152872	6526538	8169075.5	6837191	6218207.5	6935286.5	4067572.25
1.278	7440042	5668257.5	8317903.5	6292180.5	5963696.5	6144984.5	5700383.5	7527980	6205871	5044947	4567644	5571129	6717683.5	7906562	9958061	10223858	6561604.5	7473568	7733229	5501409	7301446	5646287.5
1.279	7731045.5	6033178.5	9044430	6643663	6237867.5	6717295.5	6022280	7915448	6601344.5	5251510	4791121.5	7217859	7196212	6165558.5	9247722	9849885	6638351	5242782	8534597	5520985.5	7902311.5	5985715.5
1.2795	8150422	6342609	9133507	6798554	6310560.5	6629058	6068201	8343962.5	6762047	5269823.5	4810379	6617167	7012531.5	6110106.5	7947435.5	9852418	5477858	5399589.5	6777250	5375564	5798848.5	2897626
1.28	8030433	6375929.5	9236131	7068675	6448350.5	6739025.5	6076225.5	8390079	6717684.5	5418808.5	4824751.5	4907004	6152477	7780510	8292043	9384918	5281130	7089617	6025943	5182813	4722352	2989730.5
1.281	7894774.5	6330536.5	9111156	6963882.5	6436327.5	6756648	5999660.5	8466130	6828257	5355737	4865938	5746205.5	5982592.5	7025682	8984287	7722108	6166867	5533923.5	7317018	5025491	6622471.5	5774641
1.282	7696170.5	6103858	8621171	6869475	6224831.5	6565594.5	5895938	8159322	6635295.5	5208027.5	4671118	4978013	6059674.5	6040447	7283860	7980832.5	5082244.5	5128116	5229793.5	4851450.5	4605644	2273452.5
1.283	7771444	6233331	8871269	6647804	6237101.5	6657474	5939104	8198055.5	6654740.5	5220314	4645055	4013528.25	5537658.5	7076823.5	8600435	7628819	5397570	6348760	6084285.5	4843204.5	5131435	3778577.25
1.284	7907425.5	6155077.5	9193301	6816384.5	6387414.5	6767450	6180499	8392089	6771762.5	5176215	4668139	5335486	6148832.5	5944729	8829973	6775708	6300132.5	4639787.5	7430592	5211060	6730036	5696850
1.2845	8035014	6364722.5	9252527	6995518	6394857	6893286.5	6285999.5	8502120	6979478	5292419.5	4872146.5	5968202	6438545.5	5239000.5	7644991	7218576.5	5617977	4120047.5	6419781	5320850.5	5561000.5	3827277.25
1.285	8109316.5	6500589	9405828	7171499.5	6496968	6992989.5	6216184.5	8632391	7034247	5465798	4720024	4587715	5817517.5	6553304.5	7711821	7781577.5	5216732	6032691.5	5537329.5	5177017.5	4343946.5	2768703
1.286	8245653	6591522	9598130	7319360	6608851	7146127	6209536.5	8535060	7095169.5	5406083.5	4912344.5	4616692	5900163.5	6955810	8706818	7229730.5	5647354.5	5784088	6823108.5	5221633.5	5804436	5150214.5
1.2865	8426879	6615798	9948955	7378618.5	7078947.5	7291916.5	6312072.5	8712041	7213128.5	5682451.5	5019300	6307713.5	6508942	5667034.5	8440741	6674822.5	6092278.5	4373850	7506289.5	5652537.5	6866333	5555573.5
1.287	8655419	7031284	10414765	7602256	7194130	7574033	6583257.5	9040688	7563314.5	5786095	5225118	6197070.5	6703834.5	6089006.5	8036736	7738075.5	5663535	5208117.5	6190497.5	6130541	5801788.5	3448505.25
1.288	8855034	6885183.5	10547989	7830590	7520045	7733394.5	6693895	9418707	7682583.5	5908221	5235759	5076471	6484053.5	7454485.5	9143717	7995357.5	6184553.5	7014909	6516668	6612799.5	6027623.5	4300942.5
1.289	9076106	7388153	11011827	8033366	7631885	8003921.5	6838135.5	9515758	7816852.5	6222589.5	5409184.5	7050410	7598074.5	7524392.5	10670637	7626406.5	7738241	6468194	8657548	7381991.5	8796653	7275916
1.2895	9475975	7388793	11367197	8323998	8035630.5	8329398.5	7066180.5	10051858	8246035	6315440	5543019	9382291	9364039	7254501.5	11236442	8284117.5	9149788	6139382	9579544	8920007	10566913	7648367.5
1.29	9659618	7726442	11935675	8562879	8427422	8794276	7345687.5	10569035	8695923	6738791.5	5949584.5	10279396	10591177	9439063	13085241	10206735	10523460	8908171	10130691	10589160	11731443	7889040
1.291	10114349	8071415.5	12306469	8884224	8930147	9140304	7907185.5	11303248	8981271	7048459	6258289	13071018	12761713	12263781	16448093	11747131	13846878	11718325	13625838	12744447	16375269	12829776
1.2915	10467940	8396686	12995051	9357235	9701803	9603628	8161110	12030961	9694441	7513136.5	6600645	16584435	14933628	13576989	19407532	13525378	16664731	12618121	17147238	14884968	20662202	16642476
1.292	11103731	8903443	13995641	9789279	10070806	10165529	8754983	13041702	10317176	7977631.5	7150517	18532312	16575800	14956611	20577390	16591191	18320142	14281375	18271880	16236052	22391528	17295516
1.293	11629021	9286212	14546948	10109313	10326557	10423904	8702883	13702916	11091695	8221824.5	7193807	17444994	17117938	17558228	21819234	18472802	18409004	17242922	17273744	16443368	20443362	18300178
1.294	11830524	9176614	14727402	9982449	9820516	10147393	8372740.5	13496656	10821670	8104935.5	7148416.5	19291512	19240238	19125000	24255712	18581352	20972714	18995726	19072396	16977758	22202276	22221238
1.2945	11631924	9195189	13907827	9835401	9609239	9906354	8281039.5	12825960	10312243	7750944	6867678	26437224	24647778	21144676	27350618	20007864	26476860	21774222	22415816	19739448	27115164	28075712
1.295	11493601	9002035	13465109	9721223	9304138	9850888	8185542	12197501	10056429	7630387	6963864	40978232	38063092	30992216	37642052	24481212	39043292	34081960	30895664	28712220	38229528	44249628
1.296	10959933	8974827	13006994	9530684	9055059	9747477	8006619.5	11759368	9697666	7378116	6632911	56957284	54794952	51239616	56131316	36333744	54391128	55340004	46218844	39801108	54487020	80665632
1.2965	10575955	8619814	12530178	9093795	8697731	9369472	7767708.5	11533880	9508130	7102188	6377967	34672656	34918668	60932080	53539596	54044792	42584296	62712936	38365984	29062736	40554588	59843328
1.297	10163429	8303288.5	12341821	8865948	8667983	9124725	7681316.5	11316327	9166506	6941467.5	6033781.5	19928130	19526716	31481590	29251034	34017956	21521350	29866104	20721174	16786604	21005792	28662180
1.298	10272635	8306325.5	12476747	8660199	8649603	9124405	7666283.5	11341413	9165316	6678535	6057947	12258481	12663013	18887376	17881078	20750554	12757164	17926372	12673991	12174694	11806913	14296715
1.299	10143708	8216431	12463026	8899696	8877970	9243545	7576435.5	11602461	9406216	6888602.5	6034037	8359169.5	9314543	13611226	14236640	14228087	9663349	12560599	10143215	9899872	9213291	9988678
1.2995	10137428	8306395.5	12490630	8929804	8804722	9037343	7634270.5	11785404	9492647	6921606	6025416.5	8217509	8531880	9534929	12300032	10428211	8650424	7482552.5	10057757	9342603	9599282	8935885
1.3	10328200	8430987	12864376	9031533	9027250	9328629	7770336	12171727	9722679	7114517.5	6224003.5	8032706.5	8282564.5	7773619	10716628	9881257	7734274.5	6146575.5	8876048	9602058	8117809	6226272.5
1.301	10386178	8448424	13449508	9126562	9564118	9656332	7980340.5	12745886	10305706	7333309.5	6354988.5	6770752.5	7971709.5	8772292	11006533	10547107	7584232.5	7743566.5	8539189	10287425	7506448.5	5350201
1.3015	10692587	8556196	14250178	9398861	9868303	9901952	8390238	13761704	10786426	7611613.5	6714133.5	7261428	7950752	9308080	12563894	10464092	8631460	7863376.5	10269709	11192182	9354654	7338993
1.302	10929503	8878485	14909528	9827461	10263999	10205234	8855455	14441622	11535932	7918406.5	6930657.5	8374511.5	8615291	8115363.5	12445642	9933371	9030299	6413570.5	10982087	11620332	10110259	7823246.5
1.303	10909816	8915135	14501301	9748584	9972546	10032602	8624979	14673253	11396556	7778445.5	6910575.5	7792209.5	8181794.5	8355075.5	11430396	10522740	8026308	7015466	9326394	10986378	8379248	5781603
1.304	10428953	8647898	13360035	9128961	9387153	9580125	8035523.5	13303709	10574793	7409659.5	6504712	6947815	7654616	8375470	11447004	9167142	7944063	6808803.5	9360528	9454511	9021708	7273489
1.305	10170642	8559861	13165099	8934125	9204783	9592532	7838412	12870698	10409497	7117857.5	6343270.5	7670261	8076206.5	7299480	10611311	8913910	7608102.5	5869307	9166636	9254449	8591969	6494950.5
1.306	10164134	8445225	12826671	8801664	9099503	9353753	7795964	12501238	10223222	7006493.5	6207491.5	6541092.5	7629760	8042430	10252822	9625995	7186142	6967639.5	7715819.5	8978189	7308376	5027401.5
1.3065	10113513	8385698	12638368	8773049	8977306	9323621	7619556.5	12329142	10045152	6949161.5	6167839	6139212.5	7562923	8802115	10808877	9375491	7222839	7620842.5	8263242	8921998	7982529	6392872.5
1.307	10017963	8390752	12794355	8717292	9002588	9384391	7945123	12295741	9843796	6986526.5	6255326	7616812	8232845	8108803	11617704	8736274	8270968	6774001.5	9631240	9351984	9350403	7927434.5
1.308	10351082	8555934	13217985	8824276	9528095	9419904	8177666.5	12744866	10245329	7254860.5	6508245	7823122.5	8612881	8050215	11028336	9601354	7992020.5	6791641.5	8933083	9922772	8663770	6362945.5
1.309	10897210	8893776	14609718	9359196	10518584	10316967	8882539	14480876	11512103	7989490	7054146.5	8302125.5	8954819	9727857	12670963	10305522	9151325	8482017	10262597	10905227	10034363	8511405
1.31	11308538	9152012	15720162	9607391	10679507	10476407	8928156	15468102	12221303	8226908	7303020	11368492	11365229	9732871	14078260	10881509	11725642	8599504	12246185	13229571	12891377	11197677
1.311	11679442	9280142	16206578	9628749	10924651	10469861	8915951	16000707	12506162	8375985	7197250.5	15809076	15928933	12883802	18103548	12982004	16437578	12583752	14483412	16399279	16408379	15240627
1.3115	11407865	9176515	15876420	9660111	10909170	10442583	9094905	15991014	12590748	8281527.5	7219322	23555044	23870852	20180034	26541012	16489112	24966490	21449164	20286128	21794250	24916264	25374788
1.312	11252359	9029027	15575295	9477632	10898173	10196799	9195616	15768727	12355453	8238430	7187180.5	37776368	36141104	30845274	38278716	21621896	39174108	33244742	30641142	29912212	38602776	42289992
1.313	11095149	9083637	16110065	9722319	11406959	10420328	9631386	15940103	12480008	8482494	7327247	69807688	62969156	49042444	61606992	31664146	68035912	55935052	52172308	48069296	66458872	78433080
1.3135	11609374	9184932	16626434	9717853	11666839	10574967	9830176	16523208	12939217	8741890	7530915	110260288	104307000	88276032	98820832	57419688	100760568	97427712	83199328	74986448	100983624	151949952
1.314	11919045	9435879	16905658	10134318	12024732	10946574	10174457	17317878	13599403	9031132	7792515	70462576	70419992	122171728	105784008	101449416	88367688	129105240	76628752	58950444	82668928	127118256
1.315	12026787	9828517	17427550	10187755	12232046	11225679	10361739	17904458	14221671	9388338	8226629	36115912	35293076	63787448	55148176	67445528	40997552	61693884	38098444	30640932	39339872	58246756
1.316	12332518	10015317	17818528	10332359	12256920	11252914	10610339	18569170	14680090	9331127	8503533	21135424	21049300	34040084	30250406	36316568	23250340	32955922	22280270	20230956	21851074	28746814
1.3165	12159014	9909237	17434946	10006129	11891864	11025726	10169524	18570124	14543908	9335236	8355079.5	12121949	13857765	21619768	20626048	23193698	14752054	21111886	14708055	14364907	13734338	15377850
1.317	11886096	9646316	16978068	9692098	11064002	10457631	9552100	17827898	14055475	8782855	7661564	9287541	10644694	14014951	15912104	15853392	11376025	12412742	12399312	11682177	11948254	12168977
1.318	11167510	9023170	15726175	8836075	10084836	9838967	8832245	16291866	12863728	8100416.5	7004151	8988950	9455066	9768399	12726064	12748083	9328723	8345744	10729258	10254830	10374558	9092316
1.3185	10563769	8676212	14649229	8395492	9505576	9075469	8601567	15023182	11673202	7476115	6474478.5	7900273	8623435	9465211	11195196	12054551	8449012	8792587	9119808	10022924	8664876	6580025.5
1.319	10315669	8423125	14201135	8199653.5	9289946	9057878	8571868	13962323	11153155	7246659	6387578	7158444	8413908	10541533	12072935	11748714	8936965	10121767	10127626	10326533	9160757	7316156
1.32	10142135	8647917	14145534	8247146	9488659	9027779	8731076	13814955	11213870	7475943.5	6584175.5	8678559	9115357	9769662	12775416	11277248	9853125	8871409	11509273	10778386	10981471	9164413
1.321	10142005	8939298	13973611	8478867	9342506	9117835	9100215	13776930	11123869	7457899	6720931.5	8980755	9343782	9525059	11843842	11593784	9645758	8933315	11103058	10781199	10431863	7529601.5
1.3215	10177275	9161653	13719763	8411010	9215708	9150265	9378649	13488026	11128247	7662823.5	6830693.5	7929675	8937896	10795238	11512065	12124869	9307913	10625348	10182515	10169657	9213607	5982647.5
1.322	10446958	9517259	13832091	8869396	9534565	9375073	9699822	13371840	11090798	7865834.5	6981469	8875513	9874975	11602960	12635846	12097468	10926546	11017715	12281212	10475452	10904808	8318127
1.323	10936183	10289433	14271962	9256342	9774217	10049160	10782560	13642242	11333297	8112116.5	7755332.5	11821418	11781773	12036550	13253026	13033198	13116146	11621762	14880788	11662146	13642838	10455526
1.3235	11165616	11906277	14951120	9639485	10107105	10340746	12588823	14056586	12372396	8858566	8484199	12955044	12796170	15177145	13996577	15107157	14545770	16103508	15797718	12699796	14292652	10188131
1.324	11088369	14730306	15307451	9574763	10086230	10688105	15459499	14443794	13281089	9441089	8809252	13811601	13308817	20192428	16323435	15270490	17416540	23851350	17652330	13914000	16589982	12783256
1.325	11084944	19692390	16404925	9418226	10177672	11744553	20557824	14921006	15246653	10341854	9957717	19460528	16390388	26151566	20355248	15814615	24212938	33810292	24208432	17020534	22931534	19780168
1.326	12775354	46296688	23696170	11292068	12360175	19171198	43873712	19152320	25751890	15270113	18144348	34185864	26637782	60706748	35181208	28608934	43600344	85337720	45560456	27114822	38160940	43964392
1.327	14875465	54140020	31590468	13056893	14076693	22981008	47832656	24252044	36786296	17743774	19022392	23469014	21426758	60001436	34435080	38184552	35298368	87448432	36210660	22070724	26831054	32526320
1.328	17066116	35994360	29359388	13467747	13602489	19243992	34962248	26711820	32465050	16306983	14419528	19087650	19853454	37578840	28330380	46164544	25929802	50017844	26855454	18503746	21966932	24591802
1.3285	17465796	23631932	23938440	11885339	11994720	14693414	22845150	24468770	23618218	12703381	10751589	19278134	20312000	26087020	23683828	38842700	22713802	32061754	22615634	17960156	20447012	20874378
1.329	14920118	16275869	19399176	10087317	10389122	11746491	15799837	20308500	17397726	9868029	8724387	22896274	25638114	25029526	24759720	29408034	24907354	28386300	23067146	20999188	22975572	23697254
1.33	12522541	12208159	16270216	8949249	9793437	10100276	12256279	16958982	14136037	8633228	7689083.5	27244148	29807144	29160952	30299272	27593172	30338754	30880414	27058054	23583290	29179028	31478696
1.331	10645182	9274519	13130369	7993468	9294098	9059459	9859174	14286856	11446819	7719293.5	6796772.5	57906732	56215964	47456624	52684416	36107464	53535672	52197904	44802612	40073532	53679380	75351808
1.332	10456697	8950492	12973299	8027772	9442474	9038493	9542817	14082764	11317887	7628530.5	6776388	41286824	42335600	66237836	59148508	55735448	50680792	70618544	44234652	33893396	48249960	70634720
1.333	10334180	8844409	12979399	7980545.5	9701535	9094829	9593204	14300414	11292780	7870908	6947085.5	21439162	22314780	39285736	34297528	42333084	25702346	38700476	23958626	18646848	25329950	34095252
1.3335	10379371	8670346	13176741	8105045	9808227	9161508	9427228	14623559	11349765	7849396	6946472.5	14018717	14487828	21302668	20579386	24142996	15734500	20764962	15601329	12744129	16121379	17911462
1.334	10363929	8330806.5	13473673	7867415.5	9701819	8952893	9163258	14792362	11408126	7586350.5	6715150.5	8731621	10165887	14465163	14527379	16978862	10599347	14202963	10302679	9425622	10589793	9417606
1.335	10216739	8033882	13283638	7420799.5	9363443	8565791	8870442	14476772	11095939	7295063	6199951	6659408	8351843	10848632	11989274	12814304	8615146	10222207	8931198	7823220	9605863	7368971
1.3355	9858105	7773769	12831553	7076873	9040362	8137573.5	8673081	13655756	10557550	7131198.5	6068367	6992717	7863790	8667238	10955477	10491443	8147777.5	7584893.5	8962101	7394913.5	9781923	6950417
1.336	9639316	7627841.5	12616045	6971738.5	9136331	8176239.5	8970300	13192782	10274345	6983208.5	5906693.5	7293327	8036225.5	8013122	10093034	10582340	8002620	7532364.5	8493942	7532860	9228458	5462866.5
1.337	9738397	7963290.5	12778913	6930450.5	9251586	8212872.5	9297911	13170380	10200428	7311371	6057677.5	6449057	7757531	9144950	10281773	10879397	7881608	9070611	8173650	7487433.5	8835573	4823905.5
1.338	9869185	8271578.5	13345002	7281803.5	9725317	8453209	10051259	13470168	10441246	7377465.5	6367786	6942319	8035536	9710849	11092695	10269686	8578657	9159699	9434242	7546848.5	10240820	6497718
1.3385	10364622	8902153	14510516	7527226.5	10612772	8996596	10906462	14467389	11106515	7965581.5	6872347.5	8356505	8781675	9284720	11162426	10425458	9173813	8486896	10314386	8167763.5	11160022	6741408.5
1.339	10975130	9543104	15720321	8068030	11639520	9523697	11589852	15728643	12074106	8453343	7399614	8124221	8800502	10329944	10804075	11327108	9112783	9783924	9867840	8485341	10462775	5283099
1.34	11662439	10282392	17155256	8335434	12014276	9998075	12231940	17049924	12940813	8822954	7845231	8183647.5	9386240	11984056	11522267	11880545	10170450	11416666	11068281	9312762	11219940	6597794
1.3405	12121757	11357767	18249596	8598817	12053836	10155416	13741622	17549382	13800275	9238693	8218957	11382364	11435881	14218403	13291212	11762477	13700544	14063870	14735669	11538798	14713436	10292040
1.341	12067038	13765217	18697032	8727156	11995822	10512422	16415920	17807958	14366318	9940485	9125662	16833280	15931595	18478914	16344150	13207521	19348786	20552740	19445030	15564279	19558048	13991006
1.342	12110241	18729712	20421280	9155094	12314805	12057190	21621276	18218578	16475391	11167622	10609129	24759626	23208966	27977144	22342248	16744358	28208392	34440260	27304358	22049576	27616924	21951800
1.343	12853819	26817616	23248754	10402962	13420531	14645248	30077892	20302116	20535892	13353307	14020989	37550492	32556984	42444852	32381452	23114224	43031852	54334668	41978044	30133012	42066740	36709144
1.3435	14066286	41189300	27503152	12558821	15176651	19403594	44075036	23903846	27227112	16814994	19608004	53762524	42895024	62792088	45372324	33462066	56720224	84528760	56769900	39349812	56396708	56034208
1.344	16345713	57658804	34669884	14699860	16848540	25687404	54195496	29218994	37729132	19271046	24180568	56220876	44056516	83636496	58124672	46508988	63296528	115370832	66668060	40153504	64594080	76302784
1.345	18342542	45019916	37190960	15631765	16145010	23044406	43204108	32975096	40156716	19499644	17939416	27677268	25332360	61191136	43701500	57437560	35896792	83053752	37353072	23214460	33752264	40840716
1.3455	19015738	26263118	26019754	12954612	13322670	16574631	26456364	27566952	26606436	14601486	11827903	15314333	15409957	32087514	26105942	48839848	19903670	41467720	21315832	13468450	19355396	22055544
1.346	15820636	16492117	18334204	9819637	11394184	12306584	17273374	19958314	17455768	10802911	8358126.5	10354366	10815638	17190068	16453059	28795756	12539744	21716644	13452668	9033941	12847996	12766298
1.347	13132023	10941927	14286117	7879859	9725215	9660475	12352631	15486657	12742633	8439929	6505444	7135840	8691944	11064072	11315381	18640316	8558325	12696856	8714772	7168611.5	8688031	6356844
1.348	10490796	7330956	11047880	6130829.5	8151690	7271989	8563087	11789361	9212739	6479229	5391920	6741022	8385032.5	7976521	9667262	10603894	7964974.5	7624736	8709304	6808048	8985967	6485966
1.349	9615322	6877881	10701441	5844347.5	8049986	7154960.5	8034398.5	11161240	8605836	6117080.5	5055191.5	8412302	10163413	7797244.5	9591773	10146312	8819255	7303346	9520481	7793262.5	9549983	6846848
1.35	9006421	6643702	10606149	5751746.5	7774991	6972220	7865957.5	11051085	8457940	5995982.5	5147588	8553966	11528799	9575348	10316618	11751789	9227869	8956244	9730087	8766597	9168710	6805520.5
1.3505	8931152	6438088	10687020	5715367	7924001	6899495	7601729	11089979	8529074	6171828	5113004.5	7026551	9798223	10592344	10820716	13146786	8873412	9526605	9721616	8036362	8986900	7231873
1.351	8768401	6416044.5	10715521	5759465	8005887.5	6908273	7551705.5	11182261	8370682	6166027	5177297.5	6434269	8115765.5	8268648	9736206	12569258	7613482.5	6897352	8585811	6507131.5	8368692	6257937
1.352	8714644	6338967	11073868	5840978	8141844.5	7152459.5	7542277	11654046	8451536	6206895.5	5251280	5634245.5	7016899	6675797	8151584.5	10539777	6370196.5	5704579	6765693	5730028	6795561	3811159.25
1.353	8259825.5	6102080	10480937	5856504.5	7773398	6858420.5	7349599	11315059	8196895	6052868.5	5090389.5	4375585.5	5856408.5	6471363	8273713.5	8152374	5902205.5	5589341	6412100.5	5140759	6977146.5	4230662.5
1.354	8214313	6075624.5	10376890	5876294.5	8098781	6831058	7383052	11201772	8092847.5	6012083.5	4891803.5	5136645.5	6092962.5	5529269	7940781	7558007	5812666.5	4635694.5	6494545.5	5195882	7324714	3779839.5
1.355	8265439	6074706	10782898	5927648	8281940.5	6922910	7583121	11188704	8169276	6089153.5	5222264	4838357.5	5914687	5832498.5	7642037.5	7989137.5	5489682	4859285.5	5593416	5221676.5	6635375.5	2208531.25
1.3555	8520495	6287285	11181050	6058223	8864587	7266214.5	7878765.5	11791009	8533244	6330477	5453180	4299926.5	5515828	6611478.5	8307876.5	8085418	5710788	5969344	5850404	5188018.5	6788744	2724661.25
1.356	8751058	6381465	11861681	6291985	9049841	7450196	8191539	12550495	8940214	6472345	5583423	4753183	5836784	6059933	8587902	7780045.5	6021803	5146944	6598322.5	5087403.5	7671990	4075493
1.357	9144223	6345603	12647299	6205413.5	8933609	7324275	7888405.5	13050658	9311415	6506208	5428164	5042962.5	5779430.5	5334193	7753729.5	7880911	5751416.5	4332516.5	5960319.5	4899468.5	6821179.5	3070329.5
1.3575	8898526	6205557.5	12244516	6036132	8414716	6918485	7596294.5	12575062	8895654	6194244	5182738	4272003.5	5481624.5	5752925	7247895	7960627	5252232	5355955	5190029.5	4953316	5801493	2191564
1.358	8479587	5932661	11417071	5666855.5	7961767	6684610.5	7312197	11905661	8266863	5834170	4979037	4756891.5	5768410.5	6355355	8097656	7554033	6041454.5	5914578.5	6072754.5	5139820	6952282.5	4107948
1.359	8198478.5	5837017.5	11001752	5723309	7746635	6664675	7719269.5	11415300	8191247	6006371	4993111.5	6950786	7129509.5	6343636.5	9092864	7004628.5	7833529.5	5853162	7770410.5	6358607.5	9268565	6064017.5
1.36	8123672.5	6009705	10915075	5954373	8014560	6888025.5	7740199	11465390	8138857.5	6132850.5	5372984.5	9465801	9241902	7800402	10360836	7960371.5	9627651	7805632	9055496	8314295.5	11253098	7298361
1.3605	8281325.5	6394381.5	11449824	6069209.5	8062658.5	7098116.5	7942087.5	11758029	8675378	6435196	5530180	13842006	12399002	11131566	13563445	9241471	13945156	11859237	12711641	11709781	16331117	11793601
1.361	8708302	6667950	11840121	6446492	7945784	7455380	7888417	11781425	8596629	6744362.5	5839170.5	23425424	19394990	16607169	19999304	11531159	20526494	18013936	20317768	17985886	25765176	23245848
1.362	8983376	7679475.5	12163153	7214455	8654576	8270444	8462120	11462397	8833418	7240401.5	6797014	27487658	22173574	24068378	26471132	15922296	25583314	25508116	26816262	20882940	32437518	34636572
1.3625	9773832	8384502.5	13286973	8018367.5	9326561	9479831	8719821	12365302	9944616	7821775	7299937.5	17007680	15968709	21266146	21550540	17873194	17605868	22415484	17628826	15430312	19758672	20480428
1.363	10573589	7215030.5	12359985	8252251.5	8796062	8633671	7899374.5	12465600	9398424	7585874	6235515	11020935	12943839	14633686	16251601	16133720	12525026	14364810	12433977	10942147	13080535	12615955
1.364	10938027	6579004.5	10605864	6780059	7614937.5	7256854.5	6955293	11167288	8507566	6540703	5460946.5	10036600	12491222	10775452	13149843	14334710	10876335	10108329	11399610	9528897	11632539	10423776
1.365	9282159	5592774	9334641	5836884.5	6684537	6333964	6217494.5	9913855	7495417	5620445.5	4721941	9963080	12845408	9552973	11195046	12534678	10287409	8419851	10628213	9383280	10215221	8800512
1.3655	7890759.5	5187166	8553281	5111034.5	6163159	5651394.5	5741492.5	8920546	6966363	4978737.5	4344136	7586589	10811296	10094032	10276419	13392190	8870469	8933289	9203355	8108348.5	8104117.5	6560204
1.366	7172940	5086746.5	8192779	4840902	5904017.5	5344648	5388231.5	8566302	6627042	4757806	4128793.25	5763940.5	8324088.5	8847015	9368907	12933798	7486139	7704775	7864022.5	6484062	7223611.5	5702915.5
1.367	6961886	4940415	8091042.5	4894987	5966920.5	5360598.5	5512852	8317023	6544185.5	4817321	4220536	6161765.5	7907505.5	6882974	8239774.5	10458278	7052681.5	5611181	7638433.5	5967855.5	7366118.5	5501790
1.3675	7073963	5135511	8213577.5	5048246.5	6380042.5	5557481	5735599.5	8433945	6587608	4928162	4430666	5665157.5	7381812.5	6411808.5	7372948	9868906	6195911.5	5335108	6428074.5	5722369	6501621	3592293.5
1.368	7291391.5	5593306.5	8749772	5493292	6797439	6083502	6248906.5	9150824	7124732	5314117	4987166	4343841	6226921.5	6875547	7341470	9572918	5611418.5	6187982	5731475	5110112.5	6057300.5	3185860.25
1.369	7764021.5	5967484.5	9435495	5893211.5	7448996.5	6683608	6497267	9682549	7698601	5761583.5	5423236	4118827.75	5502508.5	6304845	7389643.5	7944708.5	5588585.5	5186079.5	6019617.5	4532116	6771365	3892546.75
1.37	7672770	6022821.5	8950680	5877141.5	6877786.5	6284792.5	6143273	9830628	7729435	5551903.5	5154549	3379657.25	4587642	4879536.5	5797962.5	6606014	4228539.5	4197526	4084669.75	3725873	4920412	1533784.125
1.371	7080061.5	5689888.5	8236528.5	5643519	6465485	5774905	5840689	9071992	7201865	5012718	4627863	2718164	4116082	5180639.5	6097648	6029096.5	4246194.5	4671764.5	4234311.5	3445213.5	4886828	2136196.5
1.372	6633848	5120027	7541749	5081496	5900341	5357834	5415483.5	8215320.5	6475182	4623959	4305321.5	3353709.75	4327008	4529803	6155491.5	5269628	4475825.5	3978404.5	4793397.5	3338816.75	5480146.5	3003250
1.3725	6109346	4787287.5	7116647	4784225	5364064.5	5067222	5134825.5	7664739	6025921	4425722.5	3956474.25	3535039.25	4442674	4165911.75	5523500.5	5381686	4213927.5	3704444.5	4278422.5	3239066.75	4811956.5	2122904.75
1.373	5965700	4814365	6702959	4556221	5414471.5	4945660.5	4728818	7253267	5703758	4210530.5	3839231.5	3199504.25	4328924	5120027.5	5842227	5763047.5	4083611.5	5098396.5	3852467.25	3405522	4254988.5	1232943.375
1.374	5897959	4650316.5	6585986.5	4511378	5263885.5	4816016	4869340	7165565.5	5543742	4263102.5	3808420.5	3561100.25	4763204.5	6059349.5	6488600.5	5783930	4966293	6202983.5	5109680	3834948	5284838.5	3018066.75
1.375	6048661.5	4786667.5	6770246.5	4718587.5	5362654	4931199.5	4788001	7264630	5860236	4271279.5	4036607.75	5626240	6482309.5	7051122.5	7110861	7064541	6036694.5	7697240	6026039	5019364	6373371.5	3521540.5
1.376	5872040.5	4704784.5	6501307.5	4476455.5	4999011.5	4681158	4581077	7166997.5	5575353	4099757.25	3655608.5	5364629	6634032	7928979	7897132.5	7817727.5	6241536	8192476.5	6288815	5272330.5	6613374.5	4305087.5
1.377	5597757.5	4316908.5	6176037.5	4233266.5	4863426.5	4500587	4508296	6621086	5135389	3944045.5	3471695.75	5030420	5959996	7183917	8020887.5	7771101.5	6285820.5	7240966.5	6717109	4773531	6996786	5163994
1.3775	5530552.5	4253949.5	6119040.5	4145284	4849585	4351947.5	4435724.5	6481083.5	5036133.5	3872680	3476619.75	4819601	5538635.5	5585676	6842595.5	6850468	5544426.5	5218656.5	5786107	4296205	5963534.5	3471940.25
1.378	5531832	4172505	6166758	4075493	4976922.5	4425073.5	4565363.5	6594866.5	4973688.5	3795664.25	3394170.5	4043664.25	5160994	5465968	6127579	6892355	4810146.5	5024808	4781411.5	3988001.25	4786174.5	1898735.5
1.379	5545229.5	4217013	6198113.5	4204222.5	5102224	4514512	4417673	6504435	5241347	3991748.75	3475778.75	3418169	4853363	5688898	6353731	6632740.5	4976807.5	5437315.5	4926257	3853702.25	4932680	2394060.75
1.3795	5915741.5	4538474.5	6287184.5	4318551	5360448	4577879.5	4777942	6598224	5228407	4052864.25	3700628.75	4531391.5	5383044.5	5197114.5	6687439.5	6155476	5653214	4349292.5	5911896	4348361	5913896	3274664.75
1.38	6124426.5	4606229	6721969.5	4611356.5	5771793.5	4854322.5	5039122.5	6998001.5	5464794.5	4413523.5	3961141.5	5263857.5	6294130	5118172	6674508	6623576.5	6064323	4395325.5	6310957.5	5404832.5	5953617	2595072.25
1.381	6365533.5	4880441	7232598.5	4910777.5	6048131	5243349.5	5117570.5	7131567.5	5739885.5	4605088.5	4102989.75	5503576	7154677	6768704	7351333	8006139	6838851	5845271.5	7203522	6582030	6094705.5	2180382
1.382	6513103.5	4935235	7270061.5	4838020	6237587.5	4975142	5028120	7432036.5	5973930.5	4597374.5	4065735	6904479.5	8343900	7732702.5	8844102	8970167	8452785	6477637	9733919	8506698	8099910.5	3944253.5
1.3825	6415347	4646832.5	7047209	4741031.5	6294503.5	4803680.5	4862643.5	7376748	5752300.5	4361611	3871965.75	8560341	10185944	8326931	9609260	10913982	9896461	6219920.5	12346165	10265478	9123630	4878522.5
1.383	6264948.5	4504150	7241959.5	4529942.5	6023349.5	4691425	4686734.5	7568628	5806656	4119812.5	3717644	6941399.5	8857128	8669887	8876916	14167481	8568055	6770640	10147263	8719665	7225668	3387364
1.384	6185423.5	4348275	6907050.5	4239899	5615577	4635079	4503398.5	7181753.5	5498636	3969642.25	3494695.75	5448379.5	7466808	8135421.5	8199076.5	13151329	6840033	6809677	7566035	6476341	5956438	3217226.5
1.3845	5803736.5	4318614.5	6503891.5	4120136	5262828.5	4301702.5	4452611.5	6927247	5358419	3898711.5	3591167.75	4879401.5	6328837.5	6812158	7685222	10124890	6355026	5548786.5	7014436.5	5241495	6071417	4232922.5
1.385	5621716.5	4178221	6467254	4137105.75	5084340.5	4320213	4347146.5	6806210.5	5358696.5	3832385.25	3337411.25	4572678	5523701.5	5425797.5	6457568.5	8110525.5	5325638.5	4298904.5	5557740.5	4094766	5355110	3088238
1.386	5548634	4035815.75	6271202	4036799.5	4818201	4323708	4300935.5	6622399	5245845	3761894	3362246.5	3499027.75	4741453.5	5141554.5	5761645.5	7188248	4544082	4653830.5	4223473	3598142.5	4118181.5	1596514.625
1.387	5529990	4101484.25	6251638.5	4153888.25	4792735.5	4219449.5	4286157	6441550	5143215.5	3757150.75	3351624	2989551.5	4246549	5380719	6109356	6266118.5	4377228	4878105.5	4375067.5	3202801.5	4180784.5	2326922.25
1.3875	5393463	4171499.25	6173843	4118480.25	4738980.5	4421653	4264254.5	6534378	5232866	3787838.25	3441585	3438638	4345813	4653132.5	6025542	5756809	4429403	3955173.25	4679456	3107745.75	4944362.5	2774060
1.388	5587087.5	4185540	6041938.5	4124078.5	4769670.5	4222866.5	4377672	6402986	5083061.5	3807772.75	3383835.75	3377288.75	4241299	4158867	5371512	5652497.5	4106446.25	3571991	3976139.25	3037421.25	4207624	1658555.375
1.389	5354288	4226654	6089638	4123582.25	4863396.5	4350315	4400327	6422260	5161576.5	3848433.5	3539449.5	2805447.75	3967733.5	4753164	5383137	5800878	4009277.5	4494132.5	3585886.5	2931059.75	3620557.5	1247574
1.3895	5768698.5	4467973	6343961.5	4429036	5055798	4614793	4712620.5	6666264	5344591.5	4179994.75	3781311.75	3043947	4199910.5	4986273	6076145.5	5364944	4436448	4633630	4313900	3254230.25	4653249	2480863
1.39	6022067	4625431.5	6683777	4636189	5516308	4902561.5	5297650	7272165	5582707.5	4502841	3977009.75	4183976.5	4834096.5	4588289.5	6230307.5	5546716	4857576	4274514	4941989	3541699.25	5329724.5	2800015.5
1.391	6407538	4889635	7348801.5	4998124.5	6060411.5	5462470	5656909	8148241.5	6322243	4873372.5	4406614.5	4331756.5	5313080	5348455	6328142	6167455	4979271	5294700	4588482.5	4072585.5	4898460.5	1967301.375
1.392	7078577	5232193	8439758	5238691.5	6368545.5	5672612	5647930.5	9055082	7082849.5	5097938	4832853	4370275.5	5634704.5	6949403	7173135.5	7115453	5804734.5	7290944	5271443.5	4546639	5522605	3029010.25
1.3925	7316872	5354236.5	8955257	5285602.5	6039350	5689696.5	5309763.5	9221420	7244076.5	4908712	4555605	6195040	7067334.5	8022140	8339759	7086199.5	7244860	8491196	7138778.5	5508090.5	7510979	5370219.5
1.393	6892268	5230295.5	8518202	5185040.5	5602032.5	5210922	4787015	8606949	6800427	4712551	4223625	8435966	9160317	8952578	9236404	8379012	8607401	9826181	8617083	7140155.5	9050880	6631451
1.394	6489877	4727479.5	7166175	4762442.5	5147957.5	4651020.5	4417957.5	7530907	6192128	4187143.75	3744329.25	9158322	10221121	10580282	10399717	10270975	9319341	11322997	9452075	7957468	9775928	7691258
1.3945	5771341	4297853	6429210	4277256.5	4740640	4389444	4271580	6911793.5	5292086.5	3642388	3437615.75	7053170.5	8106992	10744414	10233951	11156624	8369418.5	11453792	8762482	6497191.5	8885193	7609749.5
1.395	5422583	4202988.5	6113768.5	4058536.75	4769579.5	4065418.25	4006496.25	6138297.5	4956611	3670854.75	3148818	5573429.5	6449861	7889481	8358321	8757120	6511971.5	7791046.5	6843508.5	4666235.5	7115978.5	5745931
1.396	5325362	3959439.75	5793029	4011184.5	4833293.5	4035190.25	4021816.75	5991509	4766425	3606115	3146640.75	4475758	5216954.5	5889447.5	6520163	6919469.5	5171178	5692392	5052213.5	3857199.25	5181232	3439186
1.397	5259417	4032204	5706833.5	3987642.5	5222556.5	4123887.5	4351454.5	6007476	4611112.5	3585946.75	3368541.25	3412653	4558858.5	5161321	6346353.5	5799488	4816640	5019484.5	4795202	3599867.25	4875388.5	2969436
1.398	5353391.5	4120387.25	5924472	4003906.75	5402497	4141418	4462335.5	5967904	4823298	3738192.75	3421123.5	4279286	5081917.5	4614143	6251174.5	5479832	5153178.5	3915785	5409790	4256215	5315293.5	2826685
1.399	5441970.5	4184877.75	5875649	4115405.25	5982625.5	4322527	4663918	6488283.5	4850047.5	3826627.5	3411376.5	4650264	5594766.5	5042117.5	6246338.5	6300264.5	5625036.5	4376882.5	5724687	5273154.5	5063686	1672928.75
1.3995	5695186	4200718.5	6307084.5	4123002.5	6361625	4442530	4623080	6537664.5	5134936	3871491.75	3627916.5	5253044.5	7011942.5	6503192	7372241	7467899.5	6912790.5	5752443	7872736.5	7083962	6154977.5	2303496
1.4	5879284	4266429	6498847	4353094.5	6829759	4440028	4719370.5	6717181.5	5122120.5	3973442	3391118.25	6846949	8343721.5	7610216.5	8841361	9048722	8721031	5911120	10692046	8870945	7953675	3988622
1.401	5928167	4321794	6661440.5	4137005	6935568	4314248.5	4541141.5	6747086	5154841	3926766.25	3471650.75	5625968.5	6853270.5	7365615.5	7972484	11874455	7339892.5	5440732.5	9079476	7260325	6460887	2883688.75
1.402	5600700	4248442	6193631.5	4157335.5	5936653	4292801	4450347	6412691	5143112	3833326.5	3420686	2860916.75	4014181.5	5659319.5	6066578.5	7608562	4540446.5	4652255	4730582	3755409.75	4303950.5	1852200.5
1.403	5658779	4258849	6220012	4140842.75	5619294	4365970.5	4304989	6484545	5089886.5	3823050	3483419.75	3288236.5	4119820	4341336.5	5938351	5871171.5	4349537	3586600	4617303	3260455.75	4551534.5	2434836.25
1.404	5659822	4179504.25	5955677.5	4243947.5	5237704.5	4429858.5	4539693	6432710.5	5090092.5	3757466.5	3555158.5	3133815.5	4070502.5	3994066.75	5158144.5	5509594	3886681.5	3374653	3766040.75	3079752.75	3963516.25	1342537.625
1.4045	5546210.5	4307332.5	6144372	4237382	5277483	4351472.5	4450761.5	6371668.5	5223945	4002309	3574843.5	2435544.75	3801883.75	4607578.5	5430266	5497204.5	3764616.5	4224532.5	3553299.25	3090677	3675127.5	995255.063
1.405	5799039.5	4300660	6292763.5	4387942	5219219.5	4534669	4574885.5	6655445	5170692	4066089.5	3503342.25	2837254	3683105.25	4573143.5	5895553	5204557	4075959.5	4038284.25	4242437.5	2978056.25	4229888	2165086.75
1.406	6055572	4463359.5	6394222.5	4452893.5	5386137	4624019	5028539	6914214.5	5497154.5	4328718.5	3882999	3423287	4042942	3875484.5	5667948	5116691	4168701.75	3336839.25	4228617	3043605	4771904	2156447.25
1.4065	6266726	4667192.5	6930080.5	4791406.5	6056377	5077611.5	5366399.5	7631394.5	5721375	4680109	4117428.5	3263407.5	4154833.5	4333361	5446464	5528717	4058618.75	3665876.25	3681219	3411410.25	4077883.5	972426.875
1.407	6830623.5	5022708	7698930	5123545.5	6701661.5	5596188	6003590	8509591	6488959.5	5051716	4628470.5	2747536	3973378.5	4992600	6201784.5	5736563	4075645.5	4512916.5	3940227	3368025.25	4302563	1352121.25
1.408	7222157	5370818.5	8882696	5495824	6833562.5	5820580.5	5935485.5	9543603	7372547	5209391	4788841.5	3342740	3881713	4626720	6236907.5	5514165	4351705.5	3820203.5	4554282	3177403.25	4967947.5	2525847.75
1.409	7578184	5298749	9693770	5287044	6339776	5609692	5376838.5	10002788	7487827.5	5046069.5	4458415.5	3418032.25	4123903.5	4180737.75	5661584	5524862.5	4129146.75	3510643.25	4128219.75	3340011	4546022	1763348
1.4095	7194484	4979793	8899826	4906496	5643780.5	5104377	4856754	8931076	6860827	4617444	4109261.25	3094609.75	4140109	4620485.5	5719823	5688513.5	3953260.5	4258353	3716788.75	3178953	4053876	1343310
1.41	6568492.5	4823149.5	7594467	4603713	5133463	4634118	4553680	7838587.5	5865529.5	4234254	3853645	3522876.5	4534219.5	5254408	6460300	5610656	4819338	5110665.5	4564829.5	3518620.75	5077175.5	2828038.75
1.411	5967103.5	4458920	6712594	4519590	4960447.5	4464994.5	4335916	7044670.5	5613811.5	4041011.75	3730485.25	5094269.5	5677929	5274329.5	7099994	5489477	5766343.5	4861778	5807138.5	4307327	6443389.5	4208982.5
1.4115	5893570	4487239	6429875	4484986	4883389	4585651	4289315.5	6723911	5312404	3965856.25	3847575.25	5697090.5	6355242.5	5960471.5	7204922	6705906	5975144.5	6087625.5	6027487	4980988.5	6389044	4146137
1.412	5890182.5	4543992.5	6496136	4589040	5052444	4585889	4338423.5	6594328	5250872	4087265.25	3629532.25	4292407.5	5420108	6925264.5	7338813.5	7556893	5696451.5	6713120.5	5519400	4361766.5	5622181.5	3765806.5
1.413	5933758.5	4521975.5	6320522	4617692	5023952.5	4551370	4283164.5	6708665	5398611.5	4067879.25	3814922.25	3536041.75	4474454.5	5821545	6930734.5	6406260	4926546	5684265.5	5197104	3496880.25	5361770	3733654.25
1.414	6001050	4619416	6417602.5	4661052.5	5159940	4616540.5	4541839.5	6686792.5	5383223.5	4144898.5	3874363	3631453.75	4292006	4589951	6001702	5559843.5	4517156.5	4162962	4379127	3247711	4850651.5	2907399.25
1.4145	5947830	4763636.5	6180609	4693693.5	5235237	4427762.5	4489172	6566313	5366326.5	3935575.75	3739993.75	2978322	3825296.5	4429003	5341923.5	5440765.5	4016932	4190074.5	3510670.75	2914854.25	3754363	1457826.75
1.415	5845953.5	4487608.5	6102117.5	4476150.5	5117388.5	4231766.5	4503092	6547463	5342273	4029610	3807453.75	2310870.5	3470820.25	4594517	5602172	5285591	3760935.25	4486765	3445574.25	2487964	3614680.75	1748811.25
1.416	5969658	4464320	6082813.5	4342310	5035034.5	4227287	4338777	6499586	5175637.5	3849369.25	3545667	2570804	3422350.25	4024614.5	5446229	4673863	3790482.5	3604963.75	3644905	2474343	4193384.5	2271267.5
1.4165	5608646	4267909.5	5856842.5	4063024.5	5002407	4123539.25	4405829.5	6266028.5	5106743	3827898.25	3482794.5	2870648.25	3479252.75	3527351	4866197.5	4535638.5	3645682	2952425	3392435.5	2480336.25	3689234.75	1521753.125
1.417	5696024	4256889.5	5758911	4112426.75	5318752	4105723	4359109	6334348.5	5015275	3607108	3254859	2300538.5	3196829	4049264.25	4789815	4925559	3169063.75	3725349	2703962	2259628.75	2971128.5	849167.375
1.418	5580721.5	4143920	5745480	4066874.5	5304593.5	4097807	4390083.5	6145376.5	4923639	3650011.25	3482052	1983204.125	2893945.75	4197211	5222931.5	4499224.5	3451385.5	3781946.75	3290616.75	2188813	3628806.25	1659459.375
1.419	5495322.5	4318608	5803686.5	4064112.25	5273367	4189022.25	4333557.5	6250599	4939020	3641691.25	3492715.25	2490250.5	3246557.75	3604921	4652897.5	4360756	3287201.25	3046542.75	2941387.75	2404047.5	3274984.25	902398.188
1.42	5450299.5	4411539	5930554.5	4067051.75	5324389	4152171.25	4364704	6164913.5	5203119	3715162	3506365	1979071.375	3255762.5	4233385	4856937.5	4756048	3415889.25	3865837.75	2960798.5	2290088	3123531	965750.875
1.421	5417448	4194812	5833612.5	4150339.25	5103205.5	4250465.5	4561432.5	6568083	5165040	3731936.5	3453880.75	2281450.5	3246487.5	4038146	5356038.5	4205591.5	3645105.25	3419265.5	3655194.25	2498383	3896934	1906465.25
1.4215	5539408.5	4283883	6096754	4161875.75	5103413.5	4364490	4723175	6668095	5252274.5	3947340.75	3656564.5	2894241.25	3496588.75	3549015.25	5118708.5	4356784.5	3725566.5	2742126.75	3564023	2640619.25	3986440.75	1545459.5
1.422	5763250	4541408	6174725	4508885	5515457.5	4568706.5	5071909	7117552.5	5703510.5	4175651	3788675.25	2602333.25	3466548.75	3870130.5	4956059	4672877.5	3525399.5	3308347.25	3115602.75	2850364.75	3508647	535374
1.423	6067777.5	4715075.5	6964325	4742134.5	5733113	4933474.5	5489713.5	7810957	5982653.5	4619597.5	4257870.5	2322163.75	3561110.5	4434397	5710221.5	4985442.5	3772435.75	3837764.5	3512780.75	2899720.5	3735938.5	1327960.125
1.424	6848799.5	4923032.5	8544353	4829195.5	5845323.5	5132588.5	5268476.5	8960735	6782757	4650900.5	4166225.75	3138586.5	3800840.25	3736178.75	5302408.5	5256864.5	3973593.25	3055462.5	3658737	2971441.5	4174060.5	1301901.75
1.425	6713494.5	4499875	8250149.5	4694454.5	5354320	4841231.5	4862981	8556928	6466864.5	4263686	3761841.25	2519008.25	3509551	4384362.5	5191274	5471827.5	3645093.25	3906130.5	3192160	2818817.5	3381058.25	1044723.75
1.426	6265462	4475115.5	7291824	4293004	4949079	4430577	4705113.5	7865390.5	5903160.5	4075429.75	3620708.75	2214617	3287697.25	4290479.5	5440943	4944224.5	3769568.25	3907908	3713711.25	2661989.5	3944601.5	1779604.375
1.4265	5681414.5	4234193.5	6540053.5	4111139.5	4505156.5	4100048.75	4403503	7181371.5	5438005	3719047.25	3502536.75	2700868.25	3243609.75	3519355	5037295.5	4144671.25	3760678.5	2915522.25	3629654.25	2396383.25	3942038	1800175.625
1.427	5349610	3968623.75	5987852.5	3965233.25	4367336	4057144.25	4295044.5	6491756.5	5086875	3626093.75	3262724.75	2177749	3180178	3271215.75	4393895	4301355.5	3174527.75	2885965.25	2823803.75	2309248.75	3139450	761725.375
1.428	5207480	3885990	5840909	3857496.5	4221722.5	3936558.75	4138264	6327108.5	4868996.5	3510990.25	3220267.5	1700819.875	2815618.75	3875100.5	4677589	4325449	3126765.5	3568979.5	2625784	2039783	2765442.25	738964.5
1.4285	5093777	3868889.75	5635858	3914535.5	4174906.5	3951064.25	4152028	6061818	4741632.5	3500809	3189495	1988275.5	2863329.75	3567008.75	4841499	4005370.5	3313273	3121849	3212329.5	2209365	3544589.75	1740977.125
1.429	5092772	3915184.75	5730444.5	3943180.25	4074207	3980523.5	4139197.25	6141913	4742450.5	3512188.5	3170298.75	2505336.25	3184676.25	3090005.25	4456522.5	3966953.25	3443650.75	2612227.75	3114716.25	2231206.25	3604461.5	1419256.125
1.43	5289357	4029715.75	5807287.5	3949942.25	4284946.5	3963139.75	4305027	6081965.5	4956744	3517001.75	3331032.75	2087921.5	3036724.25	3517293.75	4431356	4247105	3077164.75	3085366.25	2627752	2229337.75	2975837.75	616075.5
1.431	5289761.5	4028415	5834583.5	3982122	4195951.5	4132465.75	4374657	6241051.5	4904952.5	3576818	3313312.5	1786698.125	2884965.75	3824207.75	4795701.5	4314510.5	3262209	3656460	2933088.25	2187655.75	3139377.5	1309127.625
1.4315	5397354.5	4054506.75	5817049	4004039.25	4148485.5	3955009.75	4428133	6239659	4832646.5	3589019.25	3337927.75	2263005.75	3067847.5	3493974.25	4964754	3868255.25	3589726	2835350	3580629.5	2274436.25	3941275.75	1928072.5
1.432	5239119.5	3834971	5768239	4042271.5	4369717	3918350.25	4396367.5	6293780	4835345	3366243	3187329.5	2465517.25	3207476.5	3152421.25	4582019	4183235	3273087.75	2758080.5	2864484.25	2414939.75	3483885.75	1048679.5
1.433	5210180.5	3938209.5	5714172.5	3980828.75	4135006.25	4073980.75	4419417.5	6242255.5	4878454	3603630.75	3252238	1926620.5	3016478.5	3651029.5	4671102.5	4446527	3199237.25	3496808.25	2667498	2111906.75	2916536.75	707323
1.4335	5359466	3930825.5	5777707.5	3957673.5	4206490	3904150.5	4433279.5	6385272	4904125	3497570.75	3294530.25	1936859.375	2940405	3916498.75	4950174	4095606.5	3400053.25	3491464.25	3284822.25	2213838.75	3518278.25	1631559.75
1.434	5182771.5	3933418.5	5815200.5	4120966.75	4249688	4115973	4350936	6387333.5	4997757	3580681.5	3204323.75	2592668	3282009.5	3402891.75	4863780	4120297.5	3594059.25	2720067	3383884.5	2329669.75	3811904.5	1733252
1.435	5392761	3941007.25	5851925	3961014	4322473	3999969.5	4538386.5	6416529.5	5036712.5	3631743	3312774.5	2254475.75	3218803.5	3445652.5	4608455.5	4305957	3281396	3131188.5	2902133.5	2410302.25	3125241.5	711213.188
1.436	5367948.5	4110468.75	5863082.5	4084611	4383619	4047927	4484977.5	6521500	5016299	3711584.75	3502739.5	1820334.875	3014710	4018451.5	4948641	4497293.5	3330391.5	3730265.25	2819978	2397680.5	3098983.5	1075042.75
1.4365	5486616.5	4245958	5913078.5	4091233.75	4368854.5	4164180.5	4585091.5	6654924	5249384.5	3750212	3336941.25	2234961	3079440.75	3779043.75	5291102	4143264.25	3642299.25	3413810.5	3434399.75	2568576.5	3777431	1853843.5
1.437	5671084	4165514.25	6058693	3927829.5	4485857.5	4163635.75	4597820	6694928.5	5335080.5	3697542.75	3526799.75	2494758	3284791.5	3182794.75	4879105.5	4367432.5	3501400.75	2855768.75	3325769.5	2507235.75	3639345.25	1290823.25
1.438	5766545.5	4120106.75	6033742.5	4159085.75	4492057.5	4246996.5	4716310	6847171	5383662.5	3897637	3455743.25	2197684.5	3140578.25	3622355	4525060	4638695.5	3345243.25	3206664.5	2692340	2533453	3110422.75	380100.313
1.4385	5964812.5	4154020	6239487.5	4197438	4740386.5	4384209.5	4941582.5	7121734.5	5557760	4089527	3643170	2000927.875	3107907	4122755.75	5100606.5	4398904	3650348	3695153.75	3219916.75	2526490.25	3513332.5	1294443.625
1.439	6156557	4433542.5	6852911	4530313.5	5233987.5	4734398	5291790.5	7541432	6015762.5	4255131.5	3980649.25	2626564.25	3488588.25	3769953	5186439.5	4382648	3888475.5	2903969.75	3844691	2997941	4134716.75	1955741.875
1.44	6332743	4477048.5	7527167	4582192.5	5288134	4916555.5	5293305.5	8265529	6449565.5	4547056	4074162	2820709.5	3597045	3591620.25	4827022	4660853	3761804.5	2979550	3390269.75	2952600.25	3799503.75	1163370.125
1.441	6521242	4414302	7596028.5	4528880	4911131.5	4720842.5	5143117	8048953.5	6308945.5	4248086	3811593.25	2558913.25	3597864.5	4263200.5	5580578	4903293.5	4183019	3571758.75	3975060.75	3377009.75	4163823	2007625.875
1.442	6085481	4196786	7070783	4331551	4766947	4440398	5254347	7890163.5	5966306.5	4041212.75	3669367.5	3118654	3722983.75	3772490	5443329	4829569.5	4266548	3109704.75	4044161.75	3258118.75	4453032.5	2146471.75
1.443	5874899	4117211.25	6663369.5	4186429.75	4679644	4424853.5	5180841.5	7682319.5	5805606	3902846	3518990.75	2762210	3628734.25	3845667.75	4946599	4899250	3873548	3483757.75	3233989.25	3023375.75	3728699.25	1059800.125
1.4435	5710140	3996766.75	6500620	4091272.25	4626967.5	4287917.5	4890887.5	7359649.5	5450236	3698061.25	3433790.5	2149849.75	3377897	4348902	5247748.5	4963103	3812982.5	4002330.75	3284124.5	2814665.5	3573823.25	1323793.625
1.444	5404576.5	3931483.75	6176622.5	4011170.5	4461098.5	4208673	4884501	7208169	5304307.5	3770619.25	3317561.25	2380049.25	3190815.75	3921645.75	5280361.5	4423830.5	3847642.75	3469516.75	3764952.25	2672443.5	4167350.5	2042739.375
1.445	5056301.5	3756490.5	5861947	3865790.5	4304719	3915858.5	4641499	6954350.5	5154637.5	3528333.5	3060757	2498859.75	3165440.75	3272648.5	4643696	4181269	3552074.5	2725069	3187432	2490629.75	3717357.25	1307800
1.446	5011568	3466004.25	5770777.5	3612466	4070479	3765326	4507187	6379659	4802748	3383890.75	2974026.75	1516297.125	2645356.75	3649898	4674261.5	3883728.75	3052397.25	3231153	2837586.5	2206449.5	3306786.25	1210635.125
1.447	4972816	3509677.25	5810028.5	3663113.25	4194772.5	3871368.5	4734379	6339659.5	4869774	3424124	3019325.5	1992594.5	2848376.25	3159621.75	4653195	3511864.75	3344506.5	2568822	3097499	2149789.25	3590759	1612816.375
1.448	4928644	3376752	5926804.5	3723054.5	4201951.5	3724070.25	4652547.5	6345439.5	4657649.5	3294729	3109607	2134984	2911642	2879308	4170810.5	3893353.75	3025861.5	2551586.5	2719384.5	2181356	3158752.25	626801
1.4485	4851819.5	3602152.25	5908036	3726824.25	4000967.75	3792535.75	4683700.5	6325299	4840822	3397338.5	3006221.5	1481170.375	2555422.5	3487293.25	4311408.5	4094557.75	2869363.5	3200783	2348659	2047934	2785423	484697.594
1.449	4962775	3493726.5	5963896	3804705.25	4188784.5	3906536.25	4626018	6366132.5	4694541	3324567.5	2954820.25	1620195.875	2685166.5	3380551.25	4618056	3814358.75	3123203.75	3024254.25	3034011	1927736.375	3397336.25	1330093.625
1.45	5056414	3508490.25	6090908	3854606.75	4205763.5	3919192.25	4701268	6459604	4904948	3292743.25	3074607	2068984.25	2832653.5	2771103.75	4307953	3627037.75	3174503	2392055.5	3001430.5	2293372.75	3487962.25	1316891
1.4505	4961048.5	3553790.5	6156076	3836045	4340066	3876072.75	4753891.5	6428392	4813789.5	3480643.75	3144438.25	1851808.125	2836914	3076663.5	4053188.5	3906456	3007489.75	2587928.25	2446817.75	2200925.75	2791954.25	434071.344
1.451	5069042.5	3595270.5	6138802	3888222.5	4134632.5	3860202	4778363.5	6464458.5	4956267	3415339.25	3182158.5	1429953.125	2584071.5	3498331	4358620.5	3902222	2885681.75	3245455.75	2560775.5	2346042.75	2969881.5	860512
1.452	5199110	3566823	6151924	3829015	4210453.5	4032544	4877754	6478168.5	4923173	3443580.5	3163476.25	2065703	2809273.5	3461441.75	4811614	3598266.75	3380111.75	2739114.25	3185434.75	2369106	3642756	1591714.625
1.453	5173771	3427053.25	6323384.5	3892337.75	4334091.5	3911969.75	4979689	6662139	4930490	3465977.75	3207114	2335853.5	3008332	2912446	4336058.5	3741814.75	3346348.5	2477222	3006953	2504532	3515201.5	1258498.75
1.4535	5208400	3688761.25	6305654	3870089	4248617	3953938.5	5083936	6887990	5111082.5	3537115.25	3193192	1997941.25	2932686	3645247.25	4583288	4135129.25	3322939	3305192	2692100.5	2475465.5	3238734.25	897166.688
1.454	5319152.5	3639113.75	6524454.5	3845082.5	4342473.5	3993572.25	5282429.5	6974826.5	5061186.5	3517938.75	3194934	1797725.625	3013935.25	3749749	4855476	4247062.5	3488586.75	3575818.25	3110447	2436749	3486837	1513817
1.455	5465025	3699486.75	6466056	3987429.25	4286431	3909333	5240020	6986477	5163609	3501271.25	3261841.75	2324934.75	2960833.75	3396836.75	4765969	3991214.25	3540808.75	2736166.25	3363107	2552902.5	3878842	1834638.125
1.4555	5359905.5	3619354.25	6546176.5	3837323.75	4368250.5	3884438	5161298	6934808	5141631	3622158.75	3122827.5	2277239.75	3089061.5	3250500.75	4459170.5	4045696.75	3286447	2762878	2776490.25	2543255	3476418.25	852876.25
1.456	5498212.5	3614226.75	6623214	3908250.25	4350787.5	4006794	5185063.5	6931942	5065881.5	3652862.75	3145230.5	1767435.25	2916318	3736897.5	4661649.5	4177915	3274977.5	3436744.75	2656750.75	2713971.5	3028179.5	708251.813
1.457	5370275.5	3818990.75	6735711.5	3973686.75	4457302.5	4031810.5	5213871.5	6825375.5	5273060.5	3634429	3295796.5	2112448.25	3035373.5	3579862.5	4839959.5	4080264.5	3528371	3180544.75	3458977	2827793.5	3830350.75	1684903.625
1.458	5660469.5	3595187.5	6868916.5	3929750.5	4624239.5	4196928	5123276	7152040.5	5182367.5	3909901.25	3408441.25	2808334.25	3475565.5	3381720	5036136	4240799	3872306.75	2629559.25	3475466.5	3088135	4081820.25	1709910.75
1.4585	5797365.5	3742877	7047741	4216944.5	4742803	4321914.5	5295672	7267889.5	5555593	3925028	3597528.5	2634059	3677979	3725084.25	4885264	4689380	3971935.25	3208346.25	3365417	3342322.25	3754829	941648.312
1.459	5908198	3975538.25	6874747.5	4193164.25	4882278.5	4457989	5476216.5	7491969.5	5654555.5	4039412.5	3504653.75	2458019.5	3647758.75	4483151	5393343	4914058	4163093.75	3867173.5	3661069.25	3505547.5	4039553.25	1659417.875
1.46	6055561	4000731.5	7269872.5	4389273.5	5213528.5	4575102	5601645	7856815	5833123.5	4133439.5	3750072.25	3047643.5	3807157.5	4227741.5	5717178.5	4800288	4570557	3456766.75	4292183	3595335.25	4938321	2469337.5
1.4605	6040492.5	4068641.5	7255673	4383252	5029355.5	4487853	5768160.5	8017073.5	5792471.5	4056510.25	3679124.5	3124976.5	3917817.25	3963430.25	5352303	5000709	4536713.5	3194615.5	4075689.5	3522545.25	4557531.5	1896287.125
1.461	5670650	4020809	7262465.5	4231449	5048797.5	4558738	5783845.5	8038583.5	5989260	4103687.25	3563436	2452753.5	3541169.75	4328310	5162829.5	5066897.5	3970686.75	3782372.25	3346181.75	3275474	3773649.75	1130179.75
1.462	5601473.5	3872074.25	6964200.5	4050118.75	4935004	4274667	5521238	7841626	5700589.5	3785845	3627088.25	2110764.5	3162711.25	4354245	5298178	4604881.5	3891892.5	3723981.25	3579297.5	2921327	3956644.75	1817702.875
1.463	5464783.5	3670502	6948680	4157371.25	4673018.5	4208735	5344593.5	7536920	5456170	3803276	3396643.25	2381322	3151468.75	3696472	5065982	4310160	3919517.5	2833333.5	3574466	2807084	4029120.75	1912951.375
1.4635	5424551.5	3723075.25	6738102	3892009.5	4729327.5	4147700.25	5204281	7454545.5	5666812.5	3770039.25	3396321.75	2179082.25	3224269.25	3356963.75	4509996.5	4276347.5	3423207.75	2791608.25	2969475.5	2804330.5	3565008	953633.25
1.464	5294766	3716044.25	6749296.5	4034287	4838656	4245789.5	5345129.5	7390104	5360786	3756550.75	3386403.25	1788369.75	2872447.25	3788160	4687516	4223523	3377751	3362251.75	2773792.75	2680877.25	3303725.5	951548.125
1.465	5450715	3697822	6910767.5	4155185	4666427	4222945	5392040.5	7306037	5445550.5	3801845.25	3399616	2040924.625	2908662	3644932.25	5097554.5	3970981.75	3525358.5	3179439	3262347.5	2778140.5	3854489	1750659.875
1.4655	5510208	3634788.25	6978779.5	3989431	4829637	4225732.5	5323668	7244047.5	5453979	3797953.5	3295109.75	2344642.5	3207631.75	3298529.5	4575998	4056634.75	3638570.75	2540701	3239049.5	2783581.75	3977233	1642256.25
1.466	5410462	3805869	6826517	4095177.75	4728375	4312790.5	5279697	7168954	5431724	3734531.5	3272058.75	2145894.75	2976709	3470220.25	4543501	4282197.5	3361069	3159642.75	2759338.5	2681564.75	3233791.5	808589.75
1.467	5400489	3618329	6883565	4205654.5	4799594	4146535.25	5386773.5	7432938.5	5618609.5	3904012.75	3418204	1813269.5	2884073.75	4084485.75	4988887.5	4500761	3655892	3560898.5	2960250	2742414.25	3390872.75	1314177.25
1.468	5449211.5	3782022.25	7074064.5	4282307.5	4937202	4568499.5	5670900	7845871.5	5890258	4076573.5	3461065.75	2620230.25	3238854.75	3668189	5042991.5	4456552	4169300.25	2940428	3287242.25	2853327	3738758.25	1572028.875
1.469	5505878.5	4138501	7381989	4405213	5147407.5	4651656	5824539	8334417	6293790.5	4109804.5	3633386.5	2454237.5	3199654.5	4609001.5	5290960.5	4906349.5	4297412.5	3884945.5	3277889	2974016.5	3360442.5	1298871.5
1.47	5674898.5	4153481.25	7449969	4597793.5	5097469	4916662	5951168	8818512	6708835.5	4388099	3785490.25	2650941.25	3489071.25	4993206	6031840	5017047.5	4660931	4194861.5	3854184	2986620.75	3965258.25	2259890.5
1.4705	5537323.5	4281693	7770751	4767608	5260951	5003472	6376471.5	9387763	6983317.5	4441481.5	3868412.75	3251784	3648327	4805025	6225447	5207721.5	5074313.5	3850935.25	4264347.5	3124029.25	4538244	2667422.75
1.471	5654613.5	4343811.5	7979570.5	4854880	5231465	4859874.5	6508702.5	9648914	7205329.5	4462648	3758796.5	3210127	3878981.75	4857541	5926189.5	5593285.5	4839496.5	4091280	3646812.25	3152412	4089427	2172105.5
1.472	5737927.5	4207344	8105667.5	4716378	5290861.5	4826840.5	6708783	9562398	6887015	4322952.5	3860665.25	2586458.75	3608492.5	5388020	6083931	5761807.5	4600997.5	4701205	3734705	3199017	4049997.25	2149030.5
1.473	5850804	4195303	8378882	4883123.5	5324263.5	5011986	7441965	9760298	6901309	4575628	3807853	3375981.5	3981339.5	4665644.5	6152847.5	5254831	4957106	3793791	4259919.5	3529860	4577848.5	2414411.5
1.474	6218051.5	4516600.5	8609054	5078555	5723110	5420200.5	8040087.5	10402301	7277837.5	4873247	4346492	3253406.75	4234492	5343921	6770470	5553211	5447073.5	4948987	4377650.5	4070774.25	4400837.5	1970837.25
1.475	6746518.5	4985664.5	9149817	5671163	6222959.5	6293598	9342941	11902781	8010884	5450890	4616806	3747923.75	4832505	6903090	8340434	6128699	6846687	6169857.5	5489046	4693712.5	5440586	3189251.25
1.4755	7429796.5	5975704.5	10494697	6858319	7008022.5	7623334.5	11775850	14575279	9589931	6412888.5	5765230	5551159.5	6211512.5	8262951.5	10410196	6949306.5	9036770	7488611.5	7470088	5908737.5	6956245	5023733
1.476	8556449	7510386.5	12542688	8313993.5	8199836	9984752	14608250	19053554	12322942	7649893	7330798	7291067	7949758	11038847	13117512	9039423	11054844	9931723	9318231	7466569.5	7922372	6330492
1.477	9896349	9207573	15290571	9726270	8927839	11289054	15540231	25251650	15984523	8465797	8117567	6153858.5	7481414.5	13872581	14447204	12344778	11119232	12368879	9484467	7451149.5	7463023.5	6097895.5
1.4775	10744608	8198364	16534964	9368331	8131508	9776832	12712104	27912554	16225612	7968625.5	6948112	5025968.5	6164017	11791654	12378940	13716796	9044454	10359619	7939221	6106232	6790575.5	5289960
1.478	9852220	6788061	13868002	7646805.5	7248425.5	8000714.5	9988066	23170902	12999158	6667628	5597297.5	4613500.5	5290662	8246262	9569058	11033259	7523223.5	7341771	6549658.5	5318849	6196913	4249073
1.479	8450589	5588299.5	11320775	6404013.5	6668270.5	6714592	8307551.5	18188626	10623577	5733177.5	4922492.5	3734767.5	4821224	6668848	7729179	8416341	6157503.5	5855579.5	5097092	4524436	5113376.5	2573156.5
1.48	7468689.5	4897125.5	9869525	5661382	6188335	5904528	7281575	15122127	8957578	5081457	4506526	2843645	4058616.75	5892753.5	6746472	7063935.5	5198250.5	5476096	4302572.5	3952437.75	4592452.5	2175886.75
1.4805	6809261	4530856	9060697	4948278.5	5935611.5	5262198	6724102.5	12439705	7919569	4669290	4092695	2873078	3780764	5016515.5	6431662	5830035.5	4893336.5	4396604	4484779.5	3741411	4847589	2525586.5
1.481	6716528.5	4338940	8771712	4845951.5	5865083	5228557	6570866.5	11146656	7295018	4739150.5	4085960.75	2979822.25	3674217.75	4302209	5639597.5	5343656	4325170	3647662	4046645	3757142.25	4594912.5	2067224
1.482	6625708	4245214.5	8507542	4691301.5	5760475.5	5006022.5	6336882.5	10050747	7152347.5	4478629	3879946	2359868.75	3555268.75	4474417	5385828	5425270	4043454	3913461.25	3381111.5	3438451.25	3964188.75	1182154.625
1.4825	6618323.5	4161240.75	8469689	4502432.5	5648833.5	4946925	6276273.5	9606259	6849711.5	4534527	3843696.5	2203087.5	3149245.25	4400260.5	5542581.5	5171853.5	3887031.5	3945886.75	3562120.75	3372363	4211203	1582218.375
1.483	6536369.5	3910025.5	8272651	4465579.5	5754597.5	4907614.5	6184231.5	9243364	6591703	4357334	3768767.25	2496692.25	3525715	3983414.75	5548997	4805491	4203753	3326617.75	3964142.5	3441502.25	4745432.5	2275276.5
1.484	6328133.5	4044034.25	8226573	4557369	5702676	4963807	6350808	9164410	6657823	4515255.5	3763919.25	2634982.75	3439797.25	3757997	5186556.5	4669460	3966933	3290553.25	3508067	3372925.25	4352112	1441518.75
1.485	6240983.5	4207596	8201709.5	4541946.5	5762824	4822880.5	6453643	8993374	6457014	4443997	3851039.75	2130844.25	3335251.5	4204367.5	5192361.5	4898584.5	3858838.25	3992051	3373246	3153863.5	4098614.75	1238333
1.4855	6349538.5	4282667	8332367.5	4698925.5	5798467	5078418	6655422.5	9042733	6491531.5	4560022.5	3897399.25	2343666.25	3377643.75	4303886.5	5514625.5	4717805.5	4015461.75	3877478.75	3967133	3284080.75	4633107.5	1977855.375
1.486	6548853	4111653.75	8516681	4693007	5711889	5048904	6703441	9293901	6610510.5	4601266.5	3927554.5	2913471	3738782.25	3877673.25	5447424.5	4651020.5	4276453	3309986.5	3998557.25	3312804.25	4747885	2162949.5
1.487	6621877	4196428	8636843	4765115	5953797.5	5009655	6882990	9207318	6614129.5	4592041.5	3941705.5	2595640.75	3662734.25	3971187.75	5431593	5038058.5	3999569.5	3496700.75	3433707	3284250.25	4410598.5	1274700.625
1.4875	6804458	4178760.75	8696801	4829795.5	5775741	5178815	6975817.5	9143768	6436567	4711263	3957862.75	2274175.25	3655996.25	4463995.5	5673198.5	5136839.5	4108278.75	4030326.25	3616862.25	3361736.25	4235425.5	1732285.875
1.488	6792774.5	4155901.75	8819269	4884755	6051275	5001646	7155217	9452911	6630770.5	4630482	4100564.25	2823561	3897406.75	4431983.5	5958184.5	5024419	4421180.5	3803795.25	4222572	3546331.75	4986107.5	2545695.25
1.489	6876743	4218617.5	8951962	4846327.5	5926955.5	4983204	7216111	9365740	6691805	4672233.5	3901071.75	3088530.5	3955951	4054789.75	5697028.5	4935207	4447941.5	3531824.75	4037124.25	3569944.75	4827036.5	2268989.75
1.49	6685062.5	4035008.5	8840865	4683537	5722812	4937890	7136204	9395922	6718495.5	4539641.5	3801782.25	2391814	3560120	4688801	5868843	5253727.5	4256030	4233875.5	3882627	3479832.75	4545762	1970374.25
1.491	6429090	4203662	8995982	4745484.5	5859870.5	5121356.5	7250049.5	9479965	6830078	4561189.5	3932724.75	3054476	3980896.25	4409497	5939690	4997002	4773338	3791120	4362068	3966164.75	5074845.5	2508208.25
1.492	6650198.5	4519076	9336413	4882074	6166788	5401283.5	7873763.5	9979949	7470857.5	5022315	4371676.5	3394480.75	4314021.5	4981662	6362875	5351899.5	5270244.5	4232101	4457488	4278163	5064948	2082000.625
1.4925	7165811	5039185	9910479	5462084.5	6620786.5	6072883.5	8957155	10982710	8399894	5534074.5	4748942	3708098.25	4920263	6590666.5	7455221	6085151.5	6152630	5856321.5	5079184.5	4843458.5	5159263.5	2383566.75
1.493	7881003.5	5776999	10727928	6054484.5	7041359	7004011.5	10692992	13173251	9854642	6065660	5439398	4378784	5587550	7955011.5	9323256	7060024.5	7597905.5	6993261.5	6466013.5	5619397.5	6472774	4004424.75
1.494	8928797	6622629	11944382	7131604.5	7643144.5	8364488.5	13121387	15809594	11246135	7096716.5	6339668.5	6100881.5	7089100.5	9264589	11322449	8625563	9472476	8196218.5	8196239	6516415.5	7317032	5320507.5
1.495	10895396	8567166	16518113	9124958	8451220	10316182	14413379	25532278	16144393	7986185.5	7196009.5	4965356.5	6585042	12877994	13143623	13581798	9300817	11348265	8313052.5	6724265	6926219.5	5307124.5
1.496	10626511	7048259.5	15044224	7852083.5	7292871.5	7958192	10790165	24105912	13641659	6677792	5611871.5	4090238.5	5234193.5	9360656	10179967	12040118	7122062	7878301.5	6805848	5192002	6189739	4247298
1.497	8714117	5673383.5	11976373	6166667	6355760.5	6434973.5	8554633	17788478	10331511	5673261.5	4724173.5	3444939	4423766	6466961.5	7525136	8977818	5460343.5	5446762.5	4944606.5	4609612.5	5184971	2810877.5
1.4975	7487699.5	4733999.5	9996512	5129211	5957995.5	5365231	7374253	13627740	8337827.5	4917499.5	4050631.5	2506785	3642399.25	5307318	6069960	6998435	4480449.5	4724227	3887857	3789381.5	4380409.5	1537540.25
1.498	6781602.5	4211949	8873073	4801700.5	5603865.5	5004003	6651211.5	11114990	7250388	4461774.5	3719889.5	2111112.75	3288751.5	4726248.5	5873392.5	5626580	4031957	4010461.5	3714457.5	3222842.5	4365016.5	1930022.25
1.499	6502556	4047129.5	8263294	4322703.5	5346136	4700407.5	6027760	9818905	6696875	4127304.75	3720497	2445248.75	3477736.5	3941861.75	5387810	4859734	4043886	3233351	3810435	3137860.75	4506588	1951486.25
1.4995	6327717	3789136.75	8046222.5	4192425.75	5488467.5	4666119	5924775.5	9050593	6299924	4194596	3479729	2442484	3323988	3582391	4932587.5	4730743	3731520.25	3262032.5	3186859.5	3066489.5	4077491.75	1126386.375
1.5	6216022.5	3883221.5	7891514.5	4175328.25	5413168.5	4587147.5	5866267	8687055	6196129	4109818.5	3665606.75	2029296.125	3190273.25	4152963.25	5202137.5	4797057.5	3768552.75	3730478.75	3243438.75	2933200.25	3906453	1091485
1.501	6246351	3876116	7692337	4043715.25	5277665	4519592.5	5832487	8786168	6262743.5	4014363	3468662.5	2240135.75	3324270.75	4101969.5	5482285	4532083.5	3857638.5	3641649.25	3625508	3098840	4412324.5	1945000.125
1.502	6115945	3916550.75	7771660.5	4230748	5441442.5	4612781	5869305.5	8596368	6273834.5	4142606.75	3647522.75	2696056	3545992	3663586.25	5276273	4607536.5	4169005	3461011.75	3719065	3200616.5	4698540	1805468.25
1.5025	5999589	4035929.5	7652898.5	4088662.75	5516393.5	4574969.5	5771725	8642056	6315010.5	4174218	3634310	2543678	3409307.75	3817814.5	5205646	4899741.5	3799798.75	3745809.5	3568660.5	3199667.5	4175926.25	1061340.125
1.503	5983393.5	3764385.25	7655298	4101771.25	5277899.5	4542392	5625684.5	8467297	6135077	4008358	3422947	2166586.75	3327181.25	4301775.5	5407192.5	4920108	3932871.5	3977267.25	3427062.5	3192290	4092528.25	1452667
1.504	5935344.5	3791920.75	7425161.5	4168308.5	5270735.5	4472435.5	5590593	8226639	6049689.5	4065714.75	3490974.75	2617100	3423296.75	4051657.25	5587885	4789986.5	4146971.75	3548316.25	4009150.75	3269339	4811158.5	2002987
1.5045	6020028.5	3605981.5	7397784.5	4063549.5	5267814	4456665	5432900.5	8152957	5927077.5	4066283.25	3523845	2788774.5	3689679.75	3565146	5440428.5	4796108	4158386.75	3215781.25	3770621.5	3220859.75	4687515.5	1623401.875
1.505	6041102.5	3704846.75	7467759.5	3999256.75	5295549	4533365	5439325.5	8071188.5	5921570	3950579.5	3400653	2450372	3611094.25	4101456.75	5325010.5	5014484.5	3853490.75	3755592	3368019.5	3301518	4186414.5	1215711
1.506	6038563.5	3770564.75	7444514	4005816.5	5221960.5	4407058.5	5541855	8222047.5	5912880	4025641.25	3498936.75	2510764.75	3495028.5	4208308	5767666.5	5166737.5	4253501.5	3903504	3745846.5	3296147.5	4485654.5	1895679.125
1.507	5916268	3686430.75	7477226.5	3998052.5	5191571.5	4590891.5	5687885.5	8261859	5785187.5	4155292.25	3638634.5	2947180	3683828.75	3839500.75	5661309.5	4764268.5	4229991	3351103.5	4133612.5	3361614.25	4999750.5	2149191.5
1.5075	5737673.5	3664250.5	7439867	4020149	5268027.5	4530762	5588540.5	8163375	5909222	3861058	3399994.25	2662925.25	3686276.75	3772621	5387235.5	4968036.5	3953493.5	3374207.25	3652234.25	3384083.5	4236879	1268675.75
1.508	5865054.5	3677827	7549104	3981923.5	5152591	4334557.5	5569288	8104809.5	5793613.5	4027768.25	3428050.5	2188117.75	3232290.25	4132677.25	5276408	5129891.5	3688366.75	3916504.75	3270378.75	3200213.25	3967433	1122031.5
1.509	5811258.5	3615883.5	7389401	4076913.5	5076840	4311478	5491258	7886466	5867208	3896460	3340345.75	2245286.75	3377618.5	3789861.75	5497256.5	4641247	3848032.25	3532275	3625741.75	3179269.5	4352547	1898518.625
1.5095	5757062.5	3613797.5	7388987.5	3934192.25	5028670.5	4306298	5565801.5	7865988.5	5764200	3906928.5	3340288.25	2603811.25	3380784	3485900.25	4975080.5	4468344	3684356	2983158.75	3560024.75	3277389.25	4392186	1748398.625
1.51	5765632	3584748.25	7418826.5	3942933.5	4923589.5	4216680	5458217.5	7677481	5655186	3884873	3286369.5	2297907.5	3237217.75	3593226.5	4958584.5	4661913.5	3596423.25	3211850.75	3018102	3203110.5	3838554	941447.938
1.511	5827107.5	3637423.25	7297520.5	3843996.75	4907200.5	4218078.5	5316630.5	7677990	5614851	3823721.75	3237079.25	1962053.125	3312070	4021320.5	5115270.5	4768705.5	3611017.25	3569438.75	3160047	3125249.25	3838558.25	1304586.375
1.512	6368732	3638239.5	7268755	3853629.25	4950503.5	4172772.75	5409256.5	7574143.5	5569244.5	4024921	3296430	2471118.5	3495604.75	3493330.25	4941172.5	4541098	3656638.75	2959270	3366765.5	3265070.75	4133337	1443965.5
1.513	6599994.5	3627963.75	7268409	3895633.5	4977906	4200327.5	5243283	7554086.5	5666397	3848225.5	3481171.75	2116553.75	3274412	3865197	4832548	4892900	3666319.25	3360543.25	3079375	3134758	3763717.75	912331.875
1.514	6130887.5	3682616.75	7126604	3847230.75	4903538	4303018	5250985.5	7688532.5	5722544	3990863.5	3207602	2100047.5	3151879.5	4021633.25	5280290.5	4806982	3778662.75	3565826.75	3424348	3124509	4156505	1626633.25
1.5145	5922940.5	3662864	7218043.5	3840256	4821460	4241989.5	5209595.5	7600606.5	5593547.5	3845578.5	3467133	2591889.25	3379681	3584198.75	5240164	4461065	3906092.5	3139530.25	3581044	2999539.75	4419055	1981230.875
1.515	5604691.5	3914533.25	7025955.5	3972483	4927806.5	4224349	5252461.5	7500173	5691986.5	3985799.25	3298261.5	2413974.25	3377176.5	3527842.75	4736658.5	4620354.5	3700104	3126830.5	3305688.25	3100969.75	4002348	1197078.875
1.516	5559538.5	3948695.25	7116927.5	3917669.25	4874425	4278021.5	5150820	7500979.5	5680628	4004913.5	3476863.25	2109087.25	3161778.25	3954985	4913267.5	4993418	3707117.75	3694164	3202568	3013694.5	3650016	1242782.125
1.517	5536173.5	4448564	7139321	3900127	4947732	4285163	5162040	7533560.5	5819702.5	4180498.5	3624255.5	2699417	3402000.5	3345743	5085175	5106324	3857402	3047169	3517728.5	2957155	4194843	1583339.375
1.518	5523819	4047138.25	6931244.5	3850035.75	4672810.5	4214413	5180061	7348134	5711047.5	4023410.25	3365741.5	2268055.5	3346516.75	3661803.25	4983695.5	5077169.5	3530185.5	3311687.5	3140455	3006518	3608574.25	993760.688
1.519	5239016	3869633.25	6820949	3702293.5	4745002.5	4076745.75	5254886.5	7181501	5423182.5	3819719.75	3283605.5	2127717.75	3171991.5	3952659.75	5198081	4870263	3710821.5	3613120.75	3119443	2867815	3836982.25	1486594
1.5195	5195705	3618599	6620733	3812704.5	4810076.5	4163893	5242347.5	7215775	5385353.5	3768634	3326522.5	2447671.75	3374866.25	3705657.5	5429244.5	4619827.5	3890341.75	3139233	3604424	2874144.25	4366805.5	1880649.25
1.52	5234742.5	3570076	6605040	3758215	4617263.5	4008056	5146742	7189337	5280164	3712009.5	3174945.5	2625355.75	3556722.25	3375541.75	5146384.5	4650671	3824009	3101568.5	3390505.25	3092926	4106461.25	1392786.75
1.521	5133434	3516924	6585512	3632168	4686364	4221287.5	5116984.5	7154614.5	5320837.5	3613811	3133692.75	2483828.5	3489449.25	3965063	5407324.5	4968261	3946876	3670848	3217272.75	3128024.25	3947551	1226403.625
1.5215	5278933.5	3422862.25	6627486	3726155.75	4687252.5	4342827	5054987.5	7216376	5212532.5	3581927	3320311.75	2479136.25	3436839	4248388	5812495.5	4919238.5	4165617.25	3902790.75	3733627	3233423	4468961.5	1878238.125
1.522	5280163.5	3604329	6605275.5	3780077	4747288.5	4212225.5	5188691.5	7250997.5	5410728.5	3666055.75	3405675.75	3206439.75	3934294.25	3985781.75	5850445	4764427.5	4351282	3611533	4050213.75	3404099.5	4917668	2163065.5
1.523	5309526	3710703.5	6581370	3875422.5	4909051.5	4231062	5064966.5	7378995.5	5490353	3698115	3206286	2973197.75	3824021	4010820.75	5748896.5	5168284	4136133.25	3972307	3840936.25	3535851.75	4473971.5	1628783
1.524	5544110.5	3632884.5	6838454.5	3986671.5	4810980	4306377.5	5091889.5	7361415.5	5534836.5	3865822.75	3419093.75	2749554.75	3891581	4529354	5939226	5377074.5	4257058	4459401.5	3747061.5	3396556.75	4383175.5	1729909
1.5245	5464821	3775864.5	6745242	3931156	4919793	4309984.5	5016575.5	7339932.5	5624170	3720393	3429358.75	3013037.75	3863830.5	4374006	5976644.5	5318655.5	4368138	4013068	4151839.5	3412734.25	4846160	2510649.75
1.525	5467091	3694733.5	6616297	3763770.75	4884215	4242512	5002564	7132237.5	5499140	3745388	3304834.25	3138416.25	3901908	3917352.75	5778473	5167679	4316523.5	3578632.5	3971328.25	3304400.25	4753628	2122510.5
1.526	5473251	3695090	6519106	3839697.5	4633832	4176746.75	4774852.5	7134154.5	5487780.5	3749678.75	3277258.75	2901805.25	3797823.5	4149538	5420912	5468703	4121778.25	3859259.75	3568049	3327381	4168297.5	1440094
1.5265	5441278	3741040.75	6489210.5	3783613.5	4680580	4234429.5	4780382	6973911.5	5311384	3645437.75	3441105.25	2607385	3595041.25	4460566.5	5892957.5	5369470.5	4247672.5	4029047.25	3694140.25	3322787.5	4350055	1954847.375
1.527	5404428.5	3604267.25	6413605	3681740	4561368.5	4168969.5	4772619	6916840.5	5237807	3630346.5	3189867.25	3066354.25	3767131.25	4159302.25	5855487	5154155.5	4324620	3603531.25	4009089	3421886.5	4769063	2341473.75
1.528	5040317.5	3735858.25	6464245.5	3828524.25	4690812.5	4178325.25	4737399.5	6862015.5	5262692.5	3684374.25	3186342.75	2910612.5	3863417	3758193.5	5643873.5	5223694.5	4141210	3598964	3647957.25	3416891.75	4490318	1778734.625
1.529	5231697.5	3615110.25	6474149	3751462.75	4535360	4340440	4754999.5	6774631	5305664.5	3738447.75	3324526.25	2705194.75	3773067.5	4321475.5	5644851	5514387	4047051	4050472.5	3584048	3517992	4064638	1624058.625
1.5295	5168177.5	3782675.5	6576651.5	3884217.75	4700602	4289530	4849145	6724461	5265737	3795364	3455012.75	2693617.75	3683310	4406808	5883192	5452590.5	4332476.5	4207573.5	4039849.75	3582491	4690929	2315935
1.53	5173873.5	3951160	6703535	4057443.75	4833533.5	4443536.5	4998363.5	7204512.5	5439026	3961996.25	3412825	3391554	4246040.5	4176257.25	5975174	5223729.5	4536443.5	3631811	4181359.25	3900008.25	4901355.5	2537384.25
1.531	5238483.5	3900678	6935681	4139878.5	5053579.5	4604919.5	4975988	7157467.5	5534815.5	3978720.75	3587078	3046636.25	4098931	4205697.5	5658375.5	5589354.5	4416473	3955767.75	3952117.5	3973205	4532208	1929033.625
1.5315	5511372	4238247.5	7082477.5	4217680	5030934	4627017	5013145	7239627	5750971	4061221	3641379.25	2648331.75	3728421.75	4695500.5	5832103.5	5917098.5	4175220.75	4363891.5	3797628.75	3678130	4420483.5	2109860.25
1.532	5491923	4140705.25	7050794	4105221.25	5005143.5	4458461.5	4977353	7446094	5652889.5	4162230.5	3528570.5	2689602	3697914.25	4280427	5920096.5	5734565.5	4219885.5	3916201.25	3909620.25	3526087.25	4529262.5	2425691.75
1.533	5508242	4406115.5	7056094.5	4247893	4801521	4613388	4995379	7195430	5726871.5	4327559.5	3601014	2954878.75	3719976.75	3807990.5	5375720	5469387.5	4121294.25	3474810	3691870.5	3384407.25	4340870	2153866.25
1.534	5464650	5774507	7271994.5	4226723	5097548	4603630.5	5095915	7216199.5	5805185	5096613.5	4115545.5	2394970.75	3485711.25	4333940	5430160.5	6030510	4091278.5	4071848.5	3576137.75	3274661	4237751.5	1992619.25
1.535	5378005	6914615	7118567	4128254.25	4833472.5	4580838.5	5218752.5	7434195.5	5834246	5482905	4291574	2761736.75	3666112	4163865.5	5768792.5	6634123	4163670.5	3766038	4000057.5	3477764	4482849.5	2410084.75
1.536	5519986.5	7090458	7131438	4101253.25	4921559	4519815	5248540.5	7439918	5700181.5	5468946	4174188.25	2732329	3643120.5	3905267.75	5273302.5	7334812	4057135.25	3650416.25	3394145.75	3201983.25	4171229.75	1646564.375
1.5365	5282663.5	6186206.5	6976740	4038513.25	4687396	4360770.5	5205001.5	7139689	5769003.5	5016432	4040067.5	2217713.25	3445570	4134420	5466938.5	6928896.5	3729562.25	4092006.75	3355936.25	3116312.75	3826520	1472168.625
1.537	5290602.5	5155883	6664657.5	3898410.75	4641466	4223545	5079624	7213203	5355825.5	4317491.5	3595367	2556894	3298497.25	3990796.75	5595632.5	5867867.5	3977873.25	3867403.5	3472894.75	3114158.75	4186780.75	2161475
1.538	5133056	4343110	6562257	3847140.5	4587384	4390939	4958183.5	6878042.5	5302015	4141779	3295357.25	2618068.75	3660276.25	3631327.5	5512516	5156893.5	3996433.5	3194298	3688471	3098229.75	4518121	2151169.5
1.539	5130524.5	3841950.5	6622881	3845357.5	4658396.5	4360562	4999776.5	6962126	5193451.5	3605435	3237633.75	2496823.25	3608243.25	4219849.5	5671720	5016805.5	3928627	3919194	3359830	3285144.75	4108006.5	1817721.25
1.54	5195053	3829412.25	6683864	3802970.25	4748825	4293126.5	4908861.5	6944590.5	5418183	3790810.75	3417000.5	2878427.25	3698568.75	4171136.25	5842369	4871399	4166308.5	3706165.75	3985057.5	3452909.25	4660128.5	2413305
1.541	5304988	3777535.5	6693602.5	4029915.25	4864612.5	4430200.5	4966213.5	7029449	5464446	3703523.5	3397702	3086740.25	3848032.5	4065531.75	5677944.5	5072052.5	4301433	3524997.25	3847196.75	3464370	4653222.5	2277013.25
1.5415	5294837.5	3943360.75	6889162.5	3896108.75	4827366.5	4579980.5	4882465	7051707.5	5522166	3944772.75	3518595.5	3134027.75	3932407.25	4422634	5852064	5380541.5	4291531	4061996.25	3658768.25	3696004.5	4518991.5	1578921.375
1.542	5312722.5	3996604.25	6781223.5	4052018.5	4953285	4512767.5	4996587.5	7060342.5	5581532	3869946	3470866.25	2878518	3974450.75	4765715.5	6169982	5432935	4521258.5	4302690	4025924.75	3832132	4813649	2478266.5
1.543	5354032	4065890	6827679.5	4163663.75	4925473	4438816	4961793.5	7035781.5	5567000.5	3671232.5	3589908.25	3547720.25	4266710	4536843.5	6540927	5656708	4656725	4030128.25	4531185.5	3920760.75	5223739.5	2830249.75
1.5435	5397377.5	4066488	7054479	4134183	5004861.5	4646910	4922830.5	7196383	5542155	4082340.75	3510669.75	3425429.75	4294124.5	4519864.5	6017222	5672446	4632726.5	3988596.5	4095431.25	4093108.5	4870593.5	2223047.25
1.544	5424921.5	4109978.25	7094282	4246048.5	5054093	4683475	5030755	7137931.5	5688428	3890145	3575127.25	3116519.25	4129410	4907528	6237330	6010699	4503667	4557784	3887615	4014889	4731664	2210221.25
1.545	5558283	4237110.5	7072229.5	4345745	5058808.5	4734099	5134204.5	7344894.5	5691383.5	3994410	3670956.75	3061279.5	4033511.5	4693505.5	6500632	5760807.5	4689288	4241613	4219980.5	4105434.75	5061281.5	2818274.75
1.546	5593548	4183518.25	7209575	4231165.5	5082696.5	4899517.5	5038393	7353436	5798303	4170414.75	3651171.5	3285076	4114634.25	4462416	6075445	5510487.5	4562555.5	3715748.5	4209014	4093091	5274094	2696838.25
1.5465	5552223	4162755.5	7039126	4430399.5	5197418	4907459	5158775.5	7406805	5782925	4149736	3738244.75	3070105	3911214.5	4362833	5959117.5	5531929	4449581	3977288.75	3774384.5	4024995.25	4771451	1992397.125
1.547	5593056	4368936	7093103	4284869.5	5193652.5	4813317.5	5125793	7432290	5814728.5	4220992.5	3696095.25	2800206.75	3726698.5	4689162.5	6023700.5	5516705	4301500	4190228.25	3697490.5	3770531.75	4684553	2378342.25
1.548	5576817	4380310.5	7144672	4454274.5	5134281	4910206.5	5194592.5	7314748	5711661.5	4196011	3785586.5	3076417.5	3867735.25	4495891	6181842	5309938.5	4552243	3879279.75	4034275.5	3840906.25	5174503.5	2743638
1.5485	5683910	4436830	7403195	4426462	5261694.5	4977773	5278929	7682081.5	5995175.5	4335622.5	3849826	3204988.25	3904246.25	4230915.5	5890073	5291815.5	4386775.5	3751754.25	3859165	3881278	5081407.5	2496021.75
1.549	5878497.5	4545559.5	7553672	4590039.5	5365457.5	5047226	5278073	7802946.5	6028805.5	4325289	3904795.5	2878113.75	3868993	4523774.5	5929331.5	5604463	4362626.5	4183230	3678759.25	3999920.5	4544648.5	2033543.5
1.55	5853938.5	4707813.5	7666726.5	4688945	5434682	5196241	5405725	7914164.5	6132648	4574206.5	3895742.75	2676791	3739123	4672399	6186406	5680659	4409786.5	4237710.5	3852235	3872767.75	4818866	2462687.75
1.551	5851642	4986589	7699781	4528612	5377044.5	5039380.5	5322751.5	7995165	6145354	4779592.5	4008064.75	3002750.75	3895627	4310581	6007451.5	5408270	4467192	3818419.5	4128331.5	3874606.75	5010996.5	2726153.25
1.5515	5833820	5421008	7605324.5	4564789.5	5411566.5	5094554.5	5409177	7885900.5	6115842.5	4972880.5	4130387.75	3030957	3879826.5	4319698.5	5664036.5	5778814	4414392	3939666.5	3771975.25	3958606.75	4640079	2116689
1.552	5812761.5	6499868.5	7889466	4729169.5	5359571	5037471	5490923	7998336.5	6268317	5780588	4353976.5	2585821.25	3732349.75	4584897.5	5934925.5	6530339.5	4176298	4361252.5	3835815.5	3847230	4416443	2137100.5
1.553	5902209	8391959	7741989.5	4725302	5409546	5226096	5558851.5	8323127.5	6524069.5	6360014	4937490.5	2790180.5	3848763.75	4770947.5	6133911	7274390.5	4689464.5	4318129.5	4212153	4000982.5	4885252.5	2665774
1.5535	5872312.5	10237848	8117648.5	4790842.5	5620314.5	5192291	5655367.5	8535174	6891772.5	7303237	5414962	3146562.25	3871830	4340572	5930640	8866870	4582112.5	3973288.75	4346728.5	4084132.5	4924033	2511440
1.554	5802645.5	10478359	7924275.5	4644081.5	5499061	5049254	5571314	8719521	6796855	7240144.5	5182927.5	2874386.75	3890469	4418374	5761116.5	9867181	4301620.5	4147184.5	3859820.75	3925618.75	4389184	1859206.75
1.555	5720837.5	8975443	7682735	4519107	5180290	4890459	5416036	8478463	6620486	6449737.5	4764598.5	2626043.5	3712222.5	4716921	5884384	9032739	4362307.5	4347762	3792853	3903170	4475675.5	2074856.125
1.556	5762451.5	7044265.5	7532302	4477222.5	5326020	4903637	5287359.5	8219484	6231808	5520454	4181023.75	2947916.25	3769793.5	4418644	5950332	7405096.5	4384254	3761068.5	4034365.5	3804311.25	4930616	2759204.25
1.5565	5769365	5587625	7306204.5	4225454.5	5142594.5	4736686	5111737	7816215	5970405	4878182	3871384.25	3131400	3887583.75	3956210	5707670.5	6291921.5	4287741	3578747	3846319.25	3871548.25	4789690.5	2107137
1.557	5702976.5	4881357.5	7252837.5	4333792.5	5169455.5	4661283.5	5078818	7556015	5662187.5	4468063	3763261.5	2907942.75	3864042.5	4414887.5	5615659	5981409.5	4283878.5	3978591.5	3600355	3906037.25	4478564.5	1822218.375
1.558	5689349.5	4544322	7207315.5	4323870.5	5198926	4626615.5	5060215	7448531.5	5713320.5	4219768	3664644.75	2992607	3789166	4666545.5	6022649.5	5620839	4386097	4037239.5	3909225.75	4056250	4917634.5	2421066.25
1.5585	5637291	4335589	7107996	4315760.5	5181161.5	4826569.5	5182743	7471276	5903532	4149034.25	3609906	3265959.75	4083652.5	4398154	5890066	5282345.5	4555907	3643453	4241365	4036841.5	5219183	2729698.5
1.559	5588007.5	4313197	7186140	4420741	5209177	4704460.5	5134061.5	7479519.5	5786559.5	4036152.75	3705941	3383486	4142791.5	4268762.5	5820653	5550020	4444480	3778046.25	3927978.75	4081840.75	4977708.5	2025867
1.56	5698769	4277084	7269844	4375847.5	5268589.5	4697027.5	5168729	7441821.5	5823098	4137968.25	3760285.75	3025907.75	4008660.5	4831176.5	6103553	5672068	4522381	4370747	3852661.5	4069983.5	4889377	2031600.625
1.561	5827531.5	4500314	7480124	4421139.5	5545026	4930375	5271720.5	7591633.5	6069057.5	4230052.5	3905764.75	3815523.75	4557944.5	4474917	6192864.5	5744976.5	4991392	3931162	4517557.5	4494760.5	5682876	2680748.75
1.562	5919691	4370626	7693677.5	4551410	5658198	5110704.5	5436539	7920392.5	6259399	4397949.5	3942015.75	3356405.75	4260559	4891693.5	6281182.5	5975292	4954479	4248292.5	4077803	4576449.5	5247786	2155703.75
1.563	6123616.5	4421197.5	7719419	4741549.5	5703898	5023211.5	5389966.5	7959808	6298423.5	4503512	3867702.25	3351417.25	4186301.5	5116663.5	6358049	6030184.5	4983178.5	4533621.5	4374148	4703954	5478977	2540738.5
1.5635	6100968.5	4504090.5	7724444	4578927.5	5750655	5237146.5	5521020.5	8064370.5	6309933.5	4500603	3987606.75	3781146.5	4417716	4989610.5	6587220	5793526.5	5206660.5	4191029	4682865.5	4776278.5	6064375.5	3056323
1.564	6141617.5	4628472.5	7797773.5	4775150.5	5775851	5076011.5	5626460.5	8174483	6439847	4484687	3945185.5	3617115.5	4429976	4706766	6315639.5	5983550.5	5175061.5	3948593.5	4376936.5	4858630.5	5665183	2548973.5
1.565	6288388.5	4690100.5	7963003	4760271	5583695	5336592	5496538.5	8121322	6358221.5	4695393	4080912.25	3401210.75	4214637	4995987.5	6350132	6012884	4929500	4595861	4129916	4747765.5	5403118.5	2307680.25
1.566	6406524	4630104	8223878.5	4877705	5899714.5	5331785	5747089.5	8228145	6359376.5	4733843	4148514	3689751.25	4449319	4675856	6517660.5	5881395.5	5148518	4050576.5	4614760	4847026.5	5863182.5	2982181.25
1.567	6443298.5	4861607	8280820	5011826	5878318.5	5420973.5	5545124.5	8410939	6626119	4933908	4326339	3530171.25	4437625.5	4787140	6294909.5	6174493.5	4941066	4244053	4341159	4929155	5333813.5	2369504.5
1.568	6701273	5032468.5	8446983	5054398.5	6143438	5614922	5763807	8568824	6709001.5	5031549	4337043.5	3246011.75	4355853.5	5117533.5	6511270.5	6357458.5	4835587.5	4555309	4357642	5007992	5464228.5	2467068
1.5685	6700112	5051365	8584003	5198640	6188716.5	5612126.5	5770350.5	8824397	6833033.5	5076397	4345972.5	3615277	4393578	5004495	6693861	6040118.5	5178493.5	4250160.5	4759539.5	5027761	5684286	2980693.25
1.569	6556198	5285651	8527551	5059853	6135980	5400072.5	5844858	8775206	6786918.5	5337277	4447905.5	3605892.5	4483207	4787173	6414764	6215649.5	5180801.5	4107266	4718421.5	4867837.5	5594900	2824209.5
1.57	6581773.5	5981282	8519333	5131028	5993985.5	5476907.5	5818322.5	8759364	6763008	5621309	4511974.5	3414882	4421858.5	4956646	6233825	6510974	4904043.5	4358008	4375705.5	4743094.5	5153217.5	2201795
1.5705	6616602	6953035.5	8698409	5147382.5	6084408.5	5381962	5852005	8867838	6922162	6108998	4791518	3395110.5	4220727	5338176	6479734	7009684	5321628.5	4651232.5	4727929	4957828.5	5517609	2601476.75
1.571	6666568.5	8563064	8771619	5121519.5	6099555.5	5485907	6073451	9156770	7214042.5	6916866.5	5348541	3700005.5	4441506.5	5059208.5	6644483	7939264	5335759	4403408.5	4902239.5	4943356.5	6057479.5	3008233.75
1.572	6782118	10667630	8917045	5174741.5	6315943	5589633	6067360.5	9480833	7482200.5	7732825	5780608.5	3963278.5	4538695	5005549.5	6490985.5	9788973	5547591.5	4246982	4897784	5186152.5	5881604.5	2400760.5
1.573	6764616	10779991	8870594	5126175.5	6042043.5	5543729	6028737.5	9598325	7525994	7804503.5	5616979	3604954.75	4408514.5	5355919.5	6474074	10721091	5344888	4853255	4704184	5169873.5	5801568	2285351.75
1.5735	6540418	9144524	8462081	4980959.5	6109071.5	5363799	5879899.5	9324821	7205904.5	6942740	5100934	3607537	4332981.5	5362473	6858789.5	9771956	5481534.5	4746073.5	4845231.5	5103787.5	6149062	2841801.75
1.574	6546957.5	7277898	8283798	4895182.5	5982351	5314034	5698565	8875642	6856393.5	6000562.5	4623251	4124577.25	4610056	4973244	6751442	8377253.5	5647033.5	4297231.5	5043412	5277867.5	6282453.5	2796537
1.575	6568893	5991296	8137187	4911330	5926835	5132562	5728552	8713741	6668900.5	5429983.5	4316414	4016017.5	4630468	5053575	6694748	7409984	5472265	4437440	4705841.5	5190337.5	6154995.5	2369838.75
1.5755	6583627.5	5302429.5	8128111.5	4689135	5959727	5216576.5	5580070.5	8383590	6508677.5	4919563.5	4207244	3737200	4407446	5385934.5	6667288	7024350.5	5452487.5	4739683.5	4656928.5	5151737.5	6108774	2479855
1.576	6522272.5	5006530.5	7895702	4772214	5869962	5053184.5	5595177.5	8398489	6450197.5	4774779	4214043.5	4049094	4552608.5	5343293.5	6844826.5	6345276	5621446	4513634	4861517.5	4888852	6572249.5	2969755.75
1.577	6528799	4621028.5	7828784.5	4644279.5	5815415.5	5030370	5434760.5	8351235	6510666	4654509.5	4046141.5	4163207.25	4637355	4969404.5	6468998.5	6390514	5577902	4236356	4807148	5048585	6457100	2757569.75
1.578	6490154.5	4572712.5	7744534	4777928	5850373.5	5117178	5553169.5	8337985.5	6436442	4618784	4053088.75	3910830.5	4525743.5	5181925.5	6278264.5	6499008	5370710	4563705.5	4523029.5	4835976.5	6072987.5	2311434
1.5785	6461065	4500342.5	7932736	4682349.5	5783712.5	5089745	5311958	8367743	6459429.5	4527924.5	4029029	3643927	4429825.5	5354803.5	6406822.5	6314858	5318867	4603952	4601383.5	4993508.5	6039372.5	2524936.5
1.579	6471552	4418416	7954569	4719469	6082108	5077803	5547881	8344920	6507299.5	4572711	4073098.75	3984310.25	4451187	5045859	6541877	6099022	5411246.5	4289438	4804345.5	4994939.5	6435927.5	2908573.75
1.58	6571112.5	4518520	8190969.5	4803055	5988132.5	5119689.5	5505500	8348015	6398018.5	4698130	4017150.75	4072315.25	4650575	4841630.5	6393503.5	6226911.5	5460230.5	3957265	4805390	5099202.5	6123676	2471393
1.5805	6628922	4613160	8119984	4849817	6056115.5	5278862.5	5409526.5	8490986	6581208	4837227.5	4096976.25	3720922	4564557.5	5390210.5	6493011.5	6462762.5	5384083	4574467.5	4458245.5	5263058.5	5886188	2210813
1.581	6814943	4494050.5	8313047	4867105	6168375	5331827.5	5678208	8625720	6653098	4863166	4174387.25	3910345.5	4608631	5436079	6749826	6450024.5	5635554	4524607	4907401	5409345.5	6336604	2928568.75
1.582	6722266.5	4620127.5	8426409	4945608.5	6132858.5	5267045.5	5636541	8690214	6852035	4861504.5	4133621	4197927.5	4792986	5112817.5	6657493.5	6279051	5852106.5	4248940	5288844	5726756.5	6633386	2954425.5
1.583	7096028	4691389.5	8668702	4980041.5	6408602	5428094	5810483.5	8950990	6920310.5	4959959	4307172	4109108.5	4872600	5903847.5	6959135.5	6834007.5	5939194	4785766.5	5234201	6320997.5	6501294.5	2699649
1.584	7133311.5	4832383	8815044	5194471.5	6449645	5552464	5793288.5	9142532	6983845	5224885	4444432	4551267	5147630.5	5715303.5	7248837.5	6848762	6291620.5	4614991.5	5805329	6484987.5	6953596	3308088.75
1.585	7320540.5	4997943	9043120	5304664	6696460.5	5743385.5	5883212	9294326	7179221.5	5332702.5	4554880.5	4945694.5	5507782.5	5760248.5	7218842	7172055.5	6585484.5	4580734	5972537	6987609.5	7177892.5	3181834
1.5855	7461334	5054901	9354928	5482153	6877730	5926325.5	6110028	9710560	7404560	5505361.5	4611388.5	4978586	5734995	5867697	7470651	7798453	6522958	5091227	5800238.5	7118079.5	7056289	2730949.25
1.586	7778698.5	5206138.5	9584454	5670067	7135528.5	6002937	6187851	10059599	7708993.5	5562087	4855676	4797721	5899142.5	6166436	7925682	7905736	6506437.5	5240517.5	6027549	7157999	7349070.5	3140384.25
1.587	7619868.5	5250001	9412756	5690733	6999757	6007125.5	6187750	10067040	7744184	5698198	4852278	5178864.5	6085842.5	5789035	7799452.5	7908980	6712732	4709314.5	6030820	7083305	7680937.5	3540113.25
1.588	7409955.5	5588880.5	9287290	5531523.5	6853570.5	5806854	6092006	9880610	7579771.5	5919711	4798756.5	4675931.5	5537092	6241187	7521032.5	8336922	6564689	5122835	5691614.5	6592635	7182426.5	2739034.25
1.589	7447272	6093668.5	9222646	5558849	6889581	5789646.5	5983299	9799923	7660770	6079388	4956037	4929026	5445742	6223818.5	7692733.5	7996742	7002685.5	5294331	5956468	6546426.5	7853894	3481121.25
1.59	7466869	6918792.5	9269171	5533485.5	6797270.5	5848490	6176037.5	9885769	7636225.5	6519443.5	5161680.5	5443109	5749908.5	6054585.5	7689069	8508366	7183825	4893563.5	6198269.5	6956199	8035633.5	3418941
1.5905	7654588.5	8206766	9667960	5811635.5	7237978.5	6013641	6263915	10094820	7914127.5	7000592	5668233.5	5333497	5779994	6214063	7828329	9809427	7169995.5	5367003	6141025	7094655.5	7914824.5	3087260.75
1.591	7797420	8500459	9665702	5776548	7215433.5	6032627.5	6297330	10488421	8180972.5	7230632	5685790.5	4996938.5	5862429	6597962	8329358	10690801	7246817	5905779	6276642	7364632	7899019	3255161.5
1.592	7908431	7562251.5	9675288	5888240.5	7205346	6121215	6446635.5	10553351	8100837	6900514.5	5278238	5561172.5	5925116.5	6453070	8867568	10144573	7452040	5608785	6862032.5	7942139.5	8605133	3861360.25
1.5925	7858558	6528328.5	9786401	5906229	7345655	6198304	6373056.5	10477608	7990429	6515568	5432671.5	6217469.5	6462853	6422968	8897425	9610701	7821118.5	5560962	6943029.5	8681000	8735730	3968446.75
1.593	7930291	6081839	9771723	5963548	7271448	6247370	6478481.5	10658608	8085847	6145651.5	5297281	5910342.5	6295728.5	6937351.5	9307458	9629760	7593693.5	6186652.5	7041169.5	8594798	8633800	3739029.5
1.594	7782994.5	5695904.5	9537763	5842175	7095588	6064328	6214600.5	10539284	7931799.5	5803193	4953732.5	5466632	5874433.5	6956404.5	8883640	8884147	7390743	6157891.5	6758228.5	7966529.5	8572349	3959902.5
1.595	7527446	5330729	9024537	5543392.5	6773133	5841385	5938430.5	10122640	7681841.5	5480272.5	4782227.5	5495411.5	5733753.5	6274284.5	8387386	8187900	7130572.5	5394656.5	6448806.5	7120029.5	8507171	3976357.5
1.5955	7409251.5	5030078	8674974	5335387.5	6625403.5	5648638	5853278.5	9777411	7409774	5423084	4649637	5047309	5413309.5	5897833	7612096	7680098.5	6719300	5085580.5	5867091.5	6576882.5	7477441	2940256
1.596	7330436.5	5005960	8725483	5197958.5	6596304	5519545	5732073.5	9515383	7262576.5	5183770	4617726	4525997.5	5166376.5	5925758	7287547.5	7561345.5	6194590.5	5123362	5268506.5	6321487.5	6991959.5	2858395.75
1.597	7107977	4896108	8447640	5083025	6342433	5523292.5	5620000.5	9385420	6992104	5323639.5	4520224	4409973.5	5113972	5875535.5	7387396	7194946	6235034.5	4900697.5	5729139	6149864.5	7144661.5	3116275.75
1.5975	7137774.5	4969287	8582873	5241098.5	6519440	5502321.5	5678030.5	9407734	7130183	5203207	4465316	4661150.5	5003067.5	5421633.5	7088254	7149162.5	6317326.5	4436647	5508096.5	6096783	7097295.5	3218664.75
1.598	7132550.5	4895008	8470731	5148014.5	6614947.5	5528228	5661329	9359576	7222417.5	5213229	4682112	4550221	5105920.5	5619864.5	6961525	7063435	6101261	4704458.5	5227607	6134904	6552128	2567400.5
1.599	7221499	4991136.5	8648343	5118396	6564746	5583518	5756614.5	9423033	7271208.5	5181454	4569157	4243525	5081820	5947755.5	7244803.5	7148936	6314871.5	5088324.5	5468927.5	6263615	6998418.5	2852789
1.6	7180765.5	4908190.5	8505375	5282168.5	6613323	5582697	5636318.5	9577607	7245953	5325249.5	4622970	4858541.5	5023297.5	5947727.5	7285118.5	7058063	6565551.5	4825456	5892882.5	6318313	7374078.5	3425167.5
1.6005	7272157.5	4979660	8711047	5315082.5	6720953.5	5706604.5	5706529.5	9564350	7190866	5359117.5	4559841	4798456.5	5336233.5	5958092	7137361	7203551.5	6606934.5	4616320.5	5973431	6806570.5	7423336.5	3022394.5
1.601	7158115	4944713	8759610	5317344.5	6861156.5	5686455	5794482.5	9644166	7443790	5408970.5	4631615.5	4876700.5	5405702.5	6225721.5	7467572	7545917.5	6711952	5103947	5699894.5	6990796	7053765	2808821.5
1.602	7414142.5	5007816.5	8915750	5480572	6733603	5740819	5767746.5	9870575	7474472.5	5428975	4739156	4958189.5	5583968.5	6182960	7773929.5	7740473.5	6897914.5	5136120.5	6259049.5	7089006.5	7434184	3296105.25
1.6025	7311538	5009776.5	9090017	5449307.5	6938776	5701892.5	5706609	9881297	7535641	5444678.5	4644055	5376013	6050575.5	5828226	7894495	7886967.5	6898536	4868157	6188079.5	7234071	7715899.5	3456721.25
1.603	7430564.5	5054420.5	9242240	5525046	7089653	5900516	5885957	10159402	7597251.5	5601099.5	4854786.5	5383616.5	6385825.5	5707818	8029946.5	8559977	6805747.5	4908328	6040689.5	7600433.5	7711361.5	2922724.25
1.604	7633303	5079091.5	9614725	5654722.5	7122361	5935429	5986356	10507649	7780863	5779189	4932859.5	4996140.5	6133579	6462329.5	8204523	9063935	6971526	5416117.5	6292121	7950755	7601458	3081812.75
1.605	7790901	5241371	9847223	5807976.5	7292705	6184681.5	6217450.5	10918708	8159166	5868396	5125874.5	6189105	6344202.5	6594100	8566731	8636973	7832658	5201472.5	7214498.5	8493591	8987519	3878215
1.606	7692591.5	5441113.5	9903945	5907537	7499927	6148300.5	6153171	10961811	8208470.5	5965533.5	5066855.5	6091628	6419149.5	6975246.5	8716545	8805155	8057916.5	5778463.5	7113816.5	8574041	9009508	3515055.75
1.607	7624286	5534431.5	9676859	5858495.5	7296956	6217599.5	6312880.5	10707782	8062811	5967143.5	5306305.5	6182287.5	6376908.5	7586687	8862858	8975167	8463217	6177475	7190150	8285904.5	9547785	3867097.25
1.6075	7499102	5606228.5	9552198	5853682	7303642.5	6088928	6156693	10621007	8254348.5	6022236.5	5304161	6568779	6427821	7443853	9006752	8956071	8680633	6095511	7460449	8132950.5	10114399	4346383.5
1.608	7851039	5798810.5	9643430	5783370.5	7480443.5	6244730	6255224.5	10579700	7969124	6126459.5	5252704.5	6845114	6728806	7407616	9064907	9371569	8782293	6121523	7327193.5	8575343	10206100	4042023.75
1.609	7955921	6229697.5	9953460	6120039	7594864.5	6375382	6449778	10751325	8175231.5	6298140	5430246.5	6715083	6987569	7861480	9401629	10283452	8979809	6547794	7476228	9060462	10289627	3918777.5
1.61	8663715	6424501	10689726	6504124	8348437	6874373.5	6933065.5	11421201	8581010	6777305	5774851.5	8378669	8135387.5	8342007.5	10985706	11088528	10375035	6988344.5	9115920	11572865	11993320	5217569
1.611	9047695	6454244.5	11646537	6857849	8778522	7358665	7182347	11842895	9037029	7001704.5	6164289	9135877	8911411	9177973	12056000	12318137	11123896	7914035	10021674	13268592	12885288	5588444.5
1.612	9223291	6692680.5	12445538	7279517	9025497	7518789	7477626.5	12536766	9567092	7157880	6543580	9262300	9016257	10144521	12848260	13239918	11409440	8840590	10370172	13279725	13587659	5824714.5
1.6125	8959516	6594724.5	12343732	7078177	8883583	7244431.5	7348321.5	12412275	9441827	6956670	6189456.5	8949238	8684981	9893042	12636416	12814471	11242209	8508872	10126312	12164890	13493382	6362354.5
1.613	8759890	6159963.5	11627133	6791882.5	8348348	7011815.5	6955158	11977710	8986904	6728524.5	5957504	8125692.5	7955566.5	8949983	11413010	12131218	10257858	7691028.5	9011597	10544375	12514513	5380978.5
1.614	8241461	5874902	10572460	6305147.5	7833323	6391280.5	6426984	11253800	8607238	6331195.5	5416479	7076417	7332347	8245346.5	10117295	11402551	9237593	7149192.5	7605781	9115739	10776382	4302565
1.6145	7998810.5	5698159.5	9780773	6102286	7526133.5	6301052.5	6305890	10755082	8069739.5	6004216.5	5413769.5	6534883	6943954	8173412.5	9750625	10846353	8752673	7035707	7402024	8227145	10452475	4237388
1.615	7888532.5	5564634.5	9332825	5865074.5	7339639	6139001	6324020.5	10311733	7834595.5	5855727	5158410.5	6592026.5	6758234	7640346.5	9387906	10045568	8764219	6278654.5	7357230.5	7954014.5	10308424	4589577.5
1.616	7757715.5	5644285.5	9238413	5829387.5	7213804	6069806.5	6060156	10246234	7816190	5778309.5	5073624	6726827.5	6769276	7347454.5	8997666	9936161	8646618	6376659	7155213	7951771	10121536	4123961
1.617	7670203	5465400.5	9128159	5845663.5	7316598	6079328	6216044	10220028	7707291	5709513.5	5225377.5	6389940.5	6637256	7857138	8961831	9842397	8522754	6694089.5	6839152.5	7821545	9916747	3838661
1.6175	7834650.5	5665544.5	9116336	5730799.5	7309308.5	6067655	6119209.5	10145458	7853514	5796276	5137897	6182024	6437286.5	7804729.5	9097063	9920681	8565411	6644231.5	6955375.5	7620803	10110112	4236353
1.618	7768733.5	5403011	8968659	5738280.5	7215082.5	6033124.5	6123946.5	10087657	7798396.5	5875178.5	5081448	6210443	6543206	7091459	8918314	9620981	8145252.5	5847469	6794101.5	7422862.5	9811194	4181236.75
1.619	7606205.5	5420275.5	9069955	5620389.5	6965996.5	5848904.5	5923687	9976947	7743936	5574502	4983576.5	6007165	6441886.5	6983058.5	8297185.5	9442429	7744376	5843689.5	6315053.5	7283502.5	9073290	3302025.5
1.6195	7409403	5317308	8829036	5480365.5	7120841	5877292	5951292.5	9888365	7916294	5730830.5	4931508.5	5577656	6086941.5	7365051.5	8351451	9153152	7890311.5	6115218	6351101.5	7223048	8931020	3508132
1.62	7703778.5	5310576.5	8948555	5628669.5	6950358	5824930	5945732	9856940	8099995	5683193	5124806	5819694.5	6258462	7009203.5	8616457	9118559	7916955	5816090.5	6823194.5	7444568	9428392	4026986.75
1.621	7653291.5	5522734	9126394	5512231	7192377	5996591	5933649	10022090	8194711	5618439	4923283	6378404.5	6547756	6811873.5	8633116	9220507	8019068	5762179	7068508	7678760.5	9498725	4023810.25
1.622	7635622	5687523	9017959	5815967.5	7220784	5969296	6058728	10053938	8024071	5786711	5171035.5	6201300	6697058.5	7249300	8621123	9707415	8200320.5	6157770	6916191	7986236.5	9477891	3643410.75
1.6225	7705607	5829053	9287056	5719508	7459633	6115603.5	6084744.5	10148104	7989278.5	5877630	5237281.5	6422508	6842905.5	7545197.5	9248335	9949255	8594922	6460334.5	7576643.5	8483631	9960994	3977715.75
1.623	7841060.5	5860394	9493827	6176361.5	7400212	6271798.5	6164708.5	10448167	8062977	5935068	5325224	7134072	7354606.5	7684519.5	9646628	10170959	9160327	6489322.5	8279593	8978929	10725474	4486148
1.624	7818051	5882276.5	9424603	6248416	7633236	6330888.5	6336103.5	10647937	8080503.5	5969916.5	5620737	7146606	7536108.5	7801585.5	9481852	10367638	9062495	6678426.5	8065202	9298757	10707371	4194234.75
1.6245	7895755.5	5556302.5	9628942	6320799	7513670.5	6317661.5	6241570.5	10754053	8086258	6174436.5	5611826	6850121.5	7251149.5	8235233	9566117	10410285	9004339	6906105.5	7835310.5	9048700	10625229	4181755.5
1.625	7773885	5788618	9313994	6452497.5	7364553.5	6386380.5	6309566.5	10758643	8003142	6208657.5	5753617	7010018.5	7218061	8368529	9572927	10087893	9414224	7044345	8097775.5	8883435	11210000	4587971.5
1.626	7733398.5	5632826	9406992	6328303.5	7510216	6633676.5	6295066.5	10678579	7861145.5	6237973	5507662.5	7546639.5	7389379.5	8237955.5	9491333	10242747	9575938	6651772.5	8150870.5	8813638	11720129	4814539
1.627	7867556	5572406.5	9358462	6215190.5	7594570.5	6778480.5	6310573.5	11086103	7997326	6318330.5	5551380	7469474	7625577	8301208	9458665	10882021	9392266	6923691.5	7752674.5	8915168	11530325	4206374.5
1.6275	8067744	5723302.5	9337603	6061688.5	7626130.5	6612163	6526066.5	11292175	7832411.5	6535022	5534409	7620798.5	7736590	8605665	9906728	11028059	9637703	7274031	7888636	9280280	11856018	4574627
1.628	8370117.5	5647067.5	9596845	6258833.5	8149456.5	6761751	6757638	11383344	8002029.5	6431014	5460504	8271651	8313066.5	8870160	10635038	11122004	10376961	7602602	8879453	10262918	12942471	5418231.5
1.629	8586886	6023164	10200026	6374159	8660879	6834743	7093511	11414166	8213588.5	6792834.5	5837487.5	9449173	9218703	9372083	11670621	12051155	11122026	7934599	9654261	11857972	13700067	5654639
1.6295	9130343	6286930.5	10830990	6964646.5	9024948	7208325.5	7512010	11723665	8579977	6973338.5	6286635.5	9984887	10074423	10099241	12880837	14040179	12007340	9032033	10505137	13543602	14473217	5994781.5
1.63	9591337	6600320.5	11460576	7167709	9239037	7531613.5	7650487.5	12113607	9229134	6997077	6501273.5	10108516	10240256	11041896	14180173	15113346	12462991	9958902	11126584	13866217	15242748	6668423
1.631	9418933	6647758.5	11086674	7052725.5	8891085	7315347	7567966	12480513	9278937	6911562	6351044	9778143	9779304	10673393	13638760	14547431	11933602	9334559	10788908	12693571	15037299	6673550.5
1.632	9097231	6301388	9659879	6371871.5	7760216.5	6552804.5	6701913	11058194	8426454	6328792	5588447	7964401.5	8027112	9400567	11363009	13062742	10258229	8572566	8353024.5	9582939	12717445	4868342
1.633	9177201	5843962.5	9208671	5945493.5	7596210	6265764.5	6345352	10667426	8024498.5	5946119.5	5516472	7620832	7745885.5	8867422	10650170	12409416	9858221	7949043.5	8027511	8608622	12306461	5049798.5
1.634	8462697	5824458	8879112	5950972.5	7351417.5	6007033.5	6223737.5	10306655	7799552.5	5706252.5	5203723	7073153.5	7446114	7952759.5	10106139	11722565	9177624	7201954.5	7384174.5	7835625.5	11631543	4650860.5
1.6345	8167878.5	5598441	8714293	5581688	7133919	5775121	6053578	9999973	7572267	5653392	5094800	6493302	6858537	7528335.5	9290592	11065799	8442844	6813741.5	6698058.5	7114424	10304459	3757189.25
1.635	7760597.5	5642372	8441060	5416678.5	6838688.5	5831639	5828882.5	9598811	7299119	5413239	4905098	5798078	6432608	7353590	8712750	10136635	7996573.5	6746076.5	6355087.5	6595852.5	9771681	3693017
1.636	7407870.5	5386417.5	8315965.5	5451804.5	6745407	5491029	5792205	9277742	7148895	5408525.5	4803119.5	5659135.5	6136523	6758932	8669492	9355932	7503366.5	6070220.5	6321085	6249139	9678010	3855310
1.637	7128907.5	5132382.5	8168815.5	5220082	6569204	5469410	5568203.5	9025657	6953420.5	5168936	4807326	5007271.5	5734840.5	6415368	7847046	8633931	6639766.5	5656623	5572787.5	5803653.5	8379593.5	3035032
1.638	7169795.5	5248293.5	8146730.5	5308385.5	6533410.5	5362286.5	5626280.5	9027324	6847896.5	5178097	4607598.5	4809631	5639574	6359731	7938477.5	8414930	6899141	5762927.5	5632430.5	5762365.5	8337803.5	3308367.75
1.639	7056633	5090550.5	8223574	5085959	6556357	5418269	5613904	8934677	7066107	5164525	4604544.5	5272880	5764283	6189423.5	7826846	8094207	6794698	5381250.5	5929886	5755033	8524456	3547401.75
1.6395	7011048.5	5202189.5	8156774	5214253	6557887.5	5468648.5	5516857	8974593	6918491	5148903.5	4672711	5167938.5	5937702.5	6066539	7647201	8123861.5	6886182.5	5543291	5752968	5950555	8372732	3112226.75
1.64	7077071.5	5279831	8095990	5157293	6525861	5485590.5	5638001	9041086	7069719.5	5180699.5	4725741	5184195.5	5861273	6616684.5	7867269.5	8424525	7011966.5	6081169	5809453	6267849.5	8482289	3100033.75
1.641	7053514.5	5331798	8066670	5286326	6498507	5494536.5	5586001.5	9016345	7011709.5	5174484	4850035	5571215	6038797	6718039.5	8197860.5	8408171	7268574	6132680.5	6352808	6414524.5	9056523	3745019
1.6415	7037645	5334091.5	8251803	5333649	6425645.5	5561779	5487584.5	8902152	7031841.5	5272058.5	4654784	5989661	6249462	6721649	8350255.5	8509569	7590404	5966309.5	6569953.5	6615830	9260969	3891020.5
1.642	7229529.5	5400079.5	8253619.5	5403835.5	6476542	5614948.5	5700785.5	9137922	7086937.5	5130121.5	4748359.5	6073553	6459252.5	7011686.5	8234899.5	9151598	7735557	6441708	6605600	6932019.5	9402114	3632452.25
1.643	7142868	5383814	8230977.5	5339918	6745325	5524985	5551723.5	9061115	7239015	5299250	4855160	5903724.5	6410414.5	7601129	8746161	9332913	7957442	6721161	6573600	6799233.5	9687519	3746958
1.644	7155374	5467398	7817842.5	5366929	6337377	5572723.5	5588807	8930352	6860923	5145037	4839802	6007478.5	6320359.5	7008161	8772115	9078359	7791402	6484246.5	6602148	6299285.5	9676579	4127046.25
1.6445	7004128.5	5296053.5	7747492.5	5262044.5	6407986.5	5414313	5517173.5	8814298	6991374.5	5131524.5	4739800.5	5869685.5	6144888	6560328	8387461.5	8799362	7402603.5	6147346.5	6136484	5925700.5	9179043	3618110.5
1.645	7055481	5604773	7473344.5	5093610.5	6046464.5	5223702.5	5250548.5	8440674	6607409.5	5042974	4714445.5	5153542	5894784.5	6546275.5	8100691.5	8909114	7014944	6426277	5609349.5	5869905.5	8166204.5	3260977
1.646	7119093	5386968.5	7611089.5	5179155	5980144	5405263	5527059	8336641.5	6634293	4979731.5	4783544.5	5116287.5	5699170.5	6802076	8451799	8474801	7088469	6647459	5968093	5930183.5	8295984.5	3676309.75
1.6465	7133436	5611942.5	7627557	5124456.5	6131131.5	5295570	5462968.5	8404116	6588317	5096520	4881657	5658652	5995020	6566315	8556052	8352290	7309958	6343709	6335686	6526655	8827463	3887426
1.647	7363190.5	5811454.5	8039153.5	5317533	6552418	5643847.5	5613245.5	8709222	6974949.5	5396049	4881271	6136192	6419729	6942941.5	9027768	8909454	7906635	6847101	6541426.5	7587894.5	9088009	3647768.5
1.648	7588956.5	6079430.5	8530430	5632451	6612748.5	5865390	5958972	9095194	7068599.5	5411010	5248386.5	6620423	6871946.5	7683218.5	9802406	9836387	8534013	7755144.5	7300250	8539604	10053976	4100119
1.649	8004121.5	6235833.5	8989969	5654155.5	7015503	6094577	6234088	9583342	7599895	5747175	5534425.5	7100911.5	7323242	8211792	10775400	10782174	9045218	7925844	8070048	9075603	11009972	4916091.5
1.6495	7983835	6298020	8821673	5978879.5	7017490	5950987	6225316.5	9926712	7670014.5	5722321	5419340	6862014.5	7033986	7850416	10496122	10682523	8638352	7610154.5	7646164.5	8490435	10545795	4564238
1.65	7719403	5874627.5	8433158	5614572	6707040.5	5799330.5	6015571.5	9772851	7489391	5430513.5	5071608	6061968.5	6460489	7398723	9449333	10228396	7843827	7309007.5	6618994	7403855.5	9234475	3678440.25
1.651	7734799	5780945	7899720.5	5329188.5	6359906	5581288.5	6042946	9192687	7139577.5	5317430.5	4824404.5	5316352.5	6170763.5	7034419.5	9010092	9597249	7096596	6889498	6184383	6447372	8619814	3634086.25
1.6515	7615488	5700355	7862493	5302757.5	6144847	5326078.5	5684732.5	8847584	6999874	5216589.5	4809898	5353928.5	6001886	6468091	8435792	8976357	7035468.5	6223597.5	6240042	5966114	8189946.5	3809645.25
1.652	7461817.5	5595388	7635865	5189780	6102755.5	5333796.5	5766780	8747904	6757213	5041028.5	4811814	5099555	5857925.5	6045973	7855847	8621528	6705092.5	5819544	5903187.5	5742547.5	7717771.5	3204785
1.653	7379284	5570977.5	7736569.5	5137668.5	5973234	5419631	5765999	8378556	6615898	5083259.5	4866096.5	4793377	5729113	6312303	7648260	8368894	6366511	6042036	5540218.5	5408606.5	7310128.5	2979238
1.654	7078383	5441443	7522741	4935979.5	5666227.5	5117427.5	5597722.5	8220203.5	6527093.5	4862658.5	4529882	4740154.5	5456380	5887272.5	7531626	7912106.5	6491188.5	5651900	5554407	5202705.5	7514787.5	3342614.75
1.655	6740132.5	5504520.5	7209022	4914049	5629790.5	5004300	5354656.5	7925388	6486311	4792429.5	4571346	4532869	5304625.5	5885285	7546188.5	7931575	6252951	6042564	5066847.5	5032109.5	7122850	2839498
1.656	6672193	5502793.5	7017400.5	4732626	5517046	4986798.5	5457624.5	8004150.5	6196191	4640408.5	4415651	4293897	5136268	5932564	7608621	7971065	6128581	6106602	4812015	4903277.5	7037308	2735661.25
1.6565	6714858.5	5418915	6928653	4726786.5	5426967.5	4935712.5	5545597	7859253	6226686.5	4645867	4358692.5	4350889.5	5077214.5	5834709.5	7617007.5	7465630	6351221	5892483	5158987.5	4811604	7280216.5	3233480
1.657	6497911.5	5245388	7016026.5	4685621	5505034	5005616.5	5453251.5	7772136	6239142	4499264.5	4326653	4663388	5202573.5	5635719	7438510	7462084.5	6305155.5	5553281	5110725.5	4784800.5	7112101.5	2986689.75
1.658	6673415	5442026.5	7088059.5	4760933.5	5790741	5004873	5673242.5	7944522.5	6303900.5	4743273.5	4519346.5	4433038.5	5132155	5815615	7368187	7704771	6131754	5804389	4868258.5	4886212	6793028	2696393.25
1.659	6907412.5	5708063	7443999	4978098.5	5740975.5	5201502	5811445	8181627.5	6376750	4845392	4550042.5	4519363.5	5294596	5890166	7614157.5	7555213.5	6263970	5605368.5	5279790	4905808	7093855	3190384.75
1.66	7015183.5	5850694	7581046	5177009	6086520	5402847	6378663	8156236	6557241.5	5025830	4923677	4531935.5	5233132.5	5755484	7285831.5	7353720	6043699.5	5754728.5	5285851.5	4814889.5	6920631	3059667.25
1.661	7168322	6338791.5	7708654.5	5432219	6220311.5	5710395.5	6631437	8243548.5	6861027.5	5122389	5013950	4301031	5102530.5	6103180.5	7498483	7349264	5913925	5819421.5	4814470.5	4978018	6586245.5	2666533.5
1.6615	7249593.5	6360173	8151149	5567514	6482263	5889176.5	6700574	8380033.5	6898249.5	5159815	4988155	4251290	5211103.5	6034319	7776055	7218183.5	6100809	5942318	5265017.5	5040964	6957952	3254553
1.662	7359324.5	6095818	8487566	5628106	5946278.5	5887208.5	6711433	8728658	6913984.5	4888496.5	4702702	4635238.5	5242680	5813526.5	7952868	7089768.5	6071846	5751951.5	5423117.5	5053980.5	7066054	3430669
1.663	7885614.5	5894078	8275319	5341035	5842867	5384833	6430785	8629097	6688387	4933240	4584715	4300284	5225124.5	5654566.5	7628631	7255645	5778013.5	5828966	5088484	5194958.5	6679215	2892509
1.6635	7787903.5	5677181.5	7933779	5182999.5	5802566	5453138.5	6012642	8515101	6362625	4849205.5	4504083	4007073	4795610.5	5849198	7615871	7369658	5618088	5777730.5	4853289.5	5035999	6574105	2848828.5
1.664	7586669.5	5524173	7780015.5	5021672	5917244	5216779	5633507	8410636	6459376.5	4768814	4367913	4241016	4936526.5	5655947.5	7603730.5	7165370	5908833.5	5578133	5325554	5323636	7096367	3191617.5
1.665	7323828	5644326	7480818	4942171.5	5778125.5	5186680.5	5584795	8299393	6301297	4775952	4380002.5	4649762	5064986	5340884	7501407	6976626.5	6108893.5	5430980.5	5370176	5503021	7218133.5	3108183.5
1.666	7296429	5404617.5	7553523	5092853.5	5956224	5105125.5	5436964.5	8306334	6318745.5	4900924.5	4627266.5	4534895.5	5133225	5815900	7696919.5	7427166	6221062.5	5608780.5	5178881.5	5656520.5	7106950.5	2767510.5
1.6665	7249209.5	5451806.5	7683324	5049472.5	5957053.5	5317081.5	5590504.5	8462482	6451614	4832579	4708556	4660889.5	5184760.5	5905126	7875285	7592822	6424836	5924012.5	5616877	5922669.5	7487009.5	3127614.5
1.667	7111328	5425619.5	7711683	5090374.5	6028322	5284018.5	5697344.5	8480180	6712209.5	4980658.5	4474878	4906352	5350395.5	5785546.5	7957935.5	7625391	6573097	5578351.5	6048474	6078352.5	7791342.5	3355414
1.668	7139925	5288721.5	7855934	4854284	5890726.5	5126824.5	5447655	8510311	6488318.5	4795569	4610110.5	4643157	5210778.5	5654831	7556077	7577495	6346554	5361969.5	5628724.5	5719542.5	7387635	3118505.75
1.6685	6740635	5109208	7440293.5	4895214	5729442	5075365.5	5411648.5	8183218	6425872	4719688.5	4305723.5	4277975	4917103	5681941	7408310.5	7252439.5	6034018	5367154	5154488.5	5354859.5	6925331	2653771.25
1.669	6907502.5	4991793.5	7486121	4656264.5	5608173.5	4840762.5	5407053.5	8095713	6289705.5	4656486.5	4350502	4429246.5	4861430.5	5779069	7266617	7071307	6188653.5	5344707	5408266	5229910.5	7130046	3165287.25
1.67	6687875	5007301	7538885.5	4622220.5	5456117	4845816	5346711	7781979	6096939.5	4526327	4178634	4564960.5	5008356.5	5538970	7173745	6991236.5	6318943	5069135.5	5357948	4979032	7332364.5	3311430.25
1.671	6501314.5	4852529	7347555.5	4420021.5	5159350.5	4604686.5	5195394	7656700.5	5963846	4398633	4049047.75	4136168.25	4637994	5488769	6657736	6966815	5797005	4972579	4756361.5	4724820.5	6704453	2371368.5
1.6715	6397543	4775213	7336657	4365306.5	4946618.5	4520901	5109786	7320828	5779187	4203667.5	4020996.5	3766749.75	4684742	5360448	6587619.5	6766083.5	5527578.5	5158907.5	4463378.5	4420103	6282799	2507951.25
1.672	6191311	4594367.5	7761822	4322379.5	4863910.5	4354205	5122330.5	7217108.5	5676740.5	4228132.5	3804239	3768265	4423459	5235778.5	6695199	6494111.5	5503739.5	4785942.5	4620110	4269620	6492918.5	2769516
1.673	6226779	4619579.5	8383707	4317583.5	5028202	4412721	5292945	7349941.5	5798920	4181692	3900833.5	3889114.75	4610299	4828288	6419377.5	6386058	5434681	4375973	4499816	4127169.75	6114712.5	2548483.25
1.6735	6199428.5	4664687.5	8483367	4325565.5	4939227.5	4586896	5472325	7464180.5	6088071.5	4346734.5	4031332	3735234.5	4731879.5	5225735.5	6362230	6593004.5	5366922.5	4772476	4368358	4354345	5814635.5	2237752.5
1.674	6442207	4926961.5	7887752	4570751.5	5200528.5	4790832.5	5487529	7715209.5	6304648.5	4448040.5	4143397.5	3705313	4623365.5	5605456.5	6717873.5	6649105	5580406.5	4985438	4607137.5	4305963	6134161	2684484.5
1.675	6495116	5166080	7456465	4662363.5	5238329.5	4724018.5	5861634.5	7967574	6749553.5	4609500	4362581	4042484.75	4766223	5421155.5	6987012	6700125.5	5786969.5	4721168	4967706	4434881.5	6576870	2885805.25
1.676	6755224	5403706.5	7106830	5055424	5485386	5190568	5993759.5	8478380	6981353.5	4873832.5	4786917.5	3795864.5	4795859	5303067	6700024	6846228	5518837	4977074	4459410.5	4174496.75	6048019.5	2490043.25
1.677	6600115	5199203	7048740.5	5091485.5	5532753.5	5291486	6228503	8682268	6439279	5033477	4922995	4029715.25	4582527.5	5265819	7008308	6526780.5	5578847.5	5009417.5	4738031	4151053.75	6491017	2699363
1.678	6692947	5068893.5	6912201	4978270	5990335	5396258	6480216.5	9113974	6231870.5	5299642.5	4545989	4250997	4836034	5108739.5	6991055.5	6392169.5	5662564	4763048	4629021.5	4019064.75	6606770	2738161.25
1.6785	6947575.5	4836327	6819073	4898739.5	6147958	5042872	6739676.5	9226544	6034884.5	5122800.5	4378384.5	4036310.5	4830477	5104868	7018115.5	6743646	5597058.5	4703316	4321302	3959999.75	6350506	2329665.75
1.679	7292988.5	4917993.5	7055814	4609579	5751627	4884812	6545167.5	8805427	5780126.5	4812255.5	4217402.5	3897026.25	4593402	5321373.5	7138566.5	7073055.5	5488239	5206926.5	4399396	4000576.75	6346655	2386710.25
1.68	7600763	4864477	6860001.5	4562339	5537801.5	4805869	6389638.5	8334182.5	5923043	4552132	4160961.5	3935219	4454983	5291987.5	7114812.5	7036802.5	5667865.5	4942273	4658772.5	3907030	6592582	2808055.5
1.681	7069614.5	5168298	7309970	4779863	5141896.5	4665883	6558107	8087854.5	5906907	4438077	4168517.75	3629451.75	4267337.5	5010880.5	6777794	6951539	5272952.5	4909189	4312793.5	3855736	5986283	2187267.5
1.682	6777066	4992276.5	7273354.5	4693454.5	5146945	4616637.5	6572834.5	8150429	6082159	4557938.5	4057524.75	3521942.5	4273969.5	5104727.5	6824014	6682521.5	5416931.5	5043167	4304495	3761616.75	5910697	2528169.25
1.683	6608715.5	5034728.5	7528701	4730842.5	5110292	4639913	6990495.5	8313369.5	6004565.5	4360496	4087557.25	3669913.5	4455614.5	4872396.5	6995234	6299354	5239030.5	4840927	4533981	3963430.75	6294881	2797200.25
1.6835	6747576	4986099	7816394.5	4868603	5105245	4854089.5	7241414.5	8415106	6117559	4550880.5	4185226.5	3683988.5	4443351	5005103	6613804.5	6511660.5	5457047.5	4475714.5	4389918.5	3895734.25	6047917.5	2436707.25
1.684	6686021.5	5035028	8135854	4926676.5	5370975.5	4925184.5	7296230.5	8691126	6340776.5	4642558.5	4178653	3640121.75	4507130.5	5167672	6700724	6526472.5	5437297.5	4847123	4467566.5	4184657.25	6120020.5	2433621.75
1.685	7006322	5050702.5	8351175	5045222	5449697.5	4929731.5	7296646.5	9027273	6494885.5	4665559	4427584	3963758.25	4669126	5314838	6918333.5	6394951	5815558.5	4835783.5	4862708.5	4254983.5	6781908	3114873.75
1.6855	6848819	5168017	8303069	5096719	5622250.5	4992160	7010580	9065776	6543378.5	4764267.5	4254003	4140238.25	4750199	5151352	6777239	6618732.5	5749451	4465076.5	4970138	4282828	6847378.5	3074636.5
1.686	6693613.5	5089566	7984102	4926405.5	5317721	4701117.5	6631946	8754793	6236940.5	4512737	4259270.5	3647496.5	4483230	4910534.5	6330980.5	6368612	5413658.5	4453210	4246581.5	3882092.25	6113954.5	2344987.75
1.687	6425903	4672818	7614077	4624976	5029264.5	4497439.5	6470449	8478610	6010512.5	4566340.5	3963896.5	3365605.25	4223449	4937481.5	6277516	6086935.5	5106139.5	4536073	4210513	3575083.25	5726851	2478965
1.688	6390744.5	4722592	7384376	4488589	5098210	4560549.5	6278100	8252044	5905701	4477644.5	4031638	3704476.75	4404252.5	4864170.5	6433884.5	5759596	5443359.5	4331155	4623201	3796788	6212455	2834254.25
1.6885	6417074.5	4749121	7556464	4571957	5157967.5	4653273.5	6215417	8334951	6220776	4363868.5	4038346	4007613	4646978.5	4806693.5	6395419.5	6049975.5	5499723	4399533	4701656.5	3928677.25	6197501.5	2653217
1.689	6545310.5	4752624	7577934.5	4486421	5145142.5	4596285.5	6212779.5	8440939	6246460	4381548	4067793.25	3629490	4456963	5045094	6308203.5	6336151.5	5343546.5	4768312.5	4299702	4004866.75	5790385	2416229.25
1.69	6337362	4821516.5	7203446.5	4461650.5	5062585	4477973	5939311	8453960	6388883.5	4409393	3909697.5	3582833.5	4198813.5	5094090	6492710.5	6048171.5	5379817.5	4675702	4463722.5	3708672.25	5941721.5	2594363.5
1.6905	6164999	4767537.5	7116365	4430768	4899329	4460684.5	5899945.5	8553553	6339007	4264458	3878615.5	3621402.75	4233278.5	4776966.5	6260819.5	5867731.5	5408960.5	4393022.5	4353521	3797928.25	6244443.5	2690439.5
1.691	6087856	4699601	7058611.5	4272124.5	4903610.5	4509905.5	5962861.5	8607221	6357062.5	4277242.5	3833068.75	3746888.25	4280079.5	4763764	6145367	6027943	5437515.5	4296757.5	4330969	3765122.5	5920933	2301009.75
1.692	6189964	4875400.5	7139615.5	4413891	4871049	4431945	5967990	8766111	6614158.5	4450702.5	3917556.25	3533484.75	4259938.5	5097802	6370374.5	6221197.5	5375293	4866185	4330899.5	3811412	5673925.5	2262511.25
1.693	6146543	4766191	7186503	4229442	4831077	4542227.5	6119141.5	8974183	6492781	4249738	3954887.25	3570676.25	4165790.75	5066029	6480383	6057011.5	5443829	4711014	4443134.5	3655588.25	6124679	2690126.5
1.6935	6112738.5	4797752.5	7076658.5	4506640	4912620.5	4480785	5886004	8907456	6592603	4363535	3843515	3788724	4391810	4743682.5	6363360	6141576	5378214.5	4426762	4529301.5	3866514.5	5948970	2603318
1.694	6015672.5	4594124	6914665	4376589	4904521.5	4473268.5	5787635.5	8947999	6399795	4287440.5	3862945	3529971	4264021	4972347.5	6360634	6245243.5	5287856	4308263.5	4305516	3581859.25	5574561	2245281.25
1.695	6143457.5	4677476	6993129.5	4321582	4748119	4306836.5	5619667.5	8794743	6328832.5	4215112	3819898.5	3510426	4008423.25	5131385.5	6499599	6178925	5388319.5	4593057	4293386.5	3719586	5832643	2408632.5
1.6955	5912473	4681949	6997866.5	4382606.5	5016887.5	4410498	5655502.5	8696656	6350209	4230086.5	3792756	3633226	4282653	5057370.5	6658375	5962942.5	5386494	4283012.5	4659663.5	3731699	6008732.5	2688806.25
1.696	6092812	4648737	7058616.5	4349016	4752773	4413980.5	5860233	8559176	6175063	4358026.5	3729568.25	3701450.25	4317071	4583365.5	6277684.5	6081291	5250135.5	4200748.5	4277376	3656989.5	5768405	2371589.5
1.697	5978598.5	4580397.5	7005334	4473494.5	4936642.5	4343539.5	5907404	8343215.5	6113869	4252849	3919403.5	3356804.25	4146630.75	4788782.5	6205431	6242380.5	5064768	4360793	4027635.75	3523487.25	5416549.5	2030772.875
1.698	5922839	4469813	7290094.5	4607315.5	5072749	4431543	6571667.5	8365606	5925028	4297123	3811700.25	3702499.5	4323989	4659878	6506978	5812898	5458106	4055493.25	4603130	3575098.5	5911549.5	2677544.5
1.699	6176121	4719404.5	7755568.5	4712082	5124018	4503216	6791007	8305299	5985463	4394792.5	3914537.75	3795424	4379776.5	4722199.5	6335273	6075637	5269420	4338377	4337391	3691050.5	5663692.5	2429182.25
1.7	6184277	4834771	7899801.5	4926862	5218959	4661945	7197786	8560090	6176710	4605516	4008512.75	3765776.75	4494665.5	5311494	6661138	6088232.5	5511456.5	4681457.5	4476801	3907928.75	5866473	2551778
1.7005	6239372.5	4945697.5	8369872	4877844.5	5301784.5	4705585	7500883	8723644	6132265.5	4567197	4132796.75	4137460.5	4434823.5	5415255	6992044	6187937.5	5885631.5	4728654.5	4886896.5	4254070.5	6441762.5	3120888.5
1.701	6399496.5	5000461.5	8593059	5097299	5472696.5	4767660.5	8005743.5	8886941	6194174.5	4728138	4198958.5	4298718	4831506.5	5290861.5	7016721.5	6579248	6125340	4665298.5	5031365.5	4139654.75	6706611	3078559.75
1.702	6530881.5	5056415	8851773	5156556.5	5510926	4944682.5	8489318	9232257	6343772	4799556	4337973	4215940	4696942.5	5391486.5	7046511	6984803	5806151	4822022.5	4586157.5	4240260	6133447	2717335.5
1.703	6903404.5	5141386	9664516	5406719	5814482	5120902.5	9094673	9857510	6545829	4997977	4427994	4457389.5	4982702	5413643	7354174	6913278.5	6233749	4701482	5304843.5	4377426.5	6599889	3369084.5
1.704	6991373.5	5440206	10108732	5639510.5	5843655	5107436	8789677	10031520	6856682	4996018	4649279.5	4611143	5191920	5479508.5	7314961	7089305	6269360	4916990	5275253.5	4555240.5	6670779	3380317.25
1.705	7006124.5	5216496	10103824	5414303	5742938	5062223.5	8590753	10062642	6813043	5018304.5	4423519.5	3896865.25	4660921	5674163.5	7101471.5	7072040.5	5752243.5	5122738	4689728.5	4068168.75	5944723.5	2956412.75
1.7055	6456594	4962394.5	9493162	5153669	5348232	4611138.5	7991694	9515113	6444078	4594790.5	4205531	3435542.5	4333440.5	5215899.5	6712937.5	6356358	5391891	4604791	4508313.5	3642708.25	5675104.5	3028484.75
1.706	6343647	4949926.5	9388101	4905943.5	4984654	4636820.5	7807638	9008747	6263703.5	4558925	3991084.25	3618604.5	4134370.75	4812453	6483422.5	5910447	5188580	4047109	4503319	3489357.75	5421304	2749873.75
1.707	6048170	4629231	9126817	4717190.5	5116945	4521475.5	7940460.5	8848233	6027967	4441245.5	3783776.5	3504173.25	4183313.25	4701004	5974354	5835096.5	5209465.5	4091214.75	4110746.5	3453329.75	5194276.5	2474551
1.7075	5984540.5	4665126.5	8952493	4717062.5	4798907	4380666	8116152.5	8815056	6101126.5	4356493.5	4086164	3273619.5	3944188.75	5105142	6354541.5	5975532	5224886.5	4367554	4266556.5	3515461.75	5020047	2490758.5
1.708	5936322	4653676.5	8953570	4684935.5	4792655	4424170.5	8139009	8970928	6207553.5	4328178	3823983	3491477.5	4240626	5137606.5	6453453.5	5849491	5512863	4284830	4592783.5	3711392.75	5510877.5	2795189
1.709	5957792.5	4756995.5	8856005	4632767.5	4913656	4557497	8198354	9032264	6267345.5	4571458	3987246	3758245	4271552	4910339.5	6283155.5	5691913.5	5595225	3969587.5	4543656	3555719.25	5402939	2748875
1.71	5831939	4708140	8839575	4822015.5	5107801	4459888.5	7969768	9079060	6439154.5	4503174	4125969	3788160.5	4189540	5187186	6477562	6027720	5716609.5	4427455.5	4539373	3799436.5	5369218	2407966.5
1.7105	6103682	5182173	9032409	4749809	5152275.5	4775648	8144978	9020751	6468108.5	4657723	4067645.75	3865630.5	4456573.5	5495261	6614696.5	6068007.5	5954948	4620617	4879372.5	4080791.5	5824849	2747126.5
1.711	6146076.5	5180321	9592200	5238529.5	5424249.5	4910259	8483784	9596714	6615159	4913600	4432817	4358360	4417528.5	5534917	7073771	6462491.5	6557546	4698540.5	5243445.5	4223518	6431451.5	3299084.75
1.712	6347509.5	5397761	10524381	5293018	5884324	5308535	9026340	10541792	6810380	5146356.5	4761994.5	4329379	4651773	5497336.5	7171399	6901777	6236592.5	4699165	5018494	4151004.5	6180733	2876485
1.7125	6579578.5	5492124.5	11560798	5632903.5	6264637.5	5494570	9390444	11463612	6914505	5335160	4902359.5	3845428.5	4620739	5501651.5	7210011.5	7152276	6224840	4744897.5	4828491	3797056.5	5564068.5	2562960.75
1.713	6711650.5	5492120	12433345	5800930	6537656.5	5862337.5	9550974	12479980	7237558	5594769	4761490.5	3862574.5	4338287.5	5338817	7382977.5	6825556.5	5892988	4678204.5	4661240	3448981.5	5598262	2924307.75
1.714	6678690	5592568.5	13192636	5928875	7308333	6016893.5	9243941	13521916	7426211.5	5691242.5	4851554	3855660.25	4339467	4871903	7055050	6432023.5	5979450.5	4326989.5	4781665.5	3408446.25	5394350	2765273.5
1.715	6765607.5	5533314	13238155	5828743	7510188.5	5895750	9056475	14251982	7532518	5919197.5	4843777	3666066.5	4290195	4857459.5	6942897.5	6286622.5	5773566	4298276	4237258.5	3373144.5	4885474	2190536.5
1.7155	6829620.5	5565578.5	13167323	5850506	7691009.5	5871775.5	8864438	14242716	7538862	5838902	4770459.5	3507262.5	3997616.5	4899878	6876213	6230422.5	5571149	4471942	4390890.5	3343038.5	4839685.5	2319022.5
1.716	6893690.5	5285995	12903973	5769414	7585896	5828438.5	8709067	13998538	7442954.5	5875367.5	4701324.5	3630329.25	3951454.5	4816989.5	7012693.5	6074519	5541349	4257246.5	4507678	3401744	5116518	2555571.25
1.717	6926584	5443171.5	12802968	5791266.5	7508973.5	5667326	8606863	13707048	7506800	5821417	4665291.5	3491937.25	4184183.25	4485382.5	6915162.5	6184315	5687213.5	3968106.75	4642753	3391085.5	4910839	2331166.25
1.7175	7076561	5264237.5	12862849	5697296	7453050.5	5658287.5	8691767	13359959	7306926	5676184.5	4671458	3569188	3887735.25	4835969.5	6607043	6114635.5	5544284	4275341	4170289.75	3405133.25	4881683.5	2066325.5
1.718	6924745	5350110	12429427	5789035	7514373.5	5633697	8983528	13445228	7448914.5	5668203	4868540	3521121.25	4001160.5	5041604	6918221.5	6189866	5847099.5	4536251	4430026.5	3654724	5278013.5	2417884.25
1.719	6979213.5	5462154.5	12094078	5775940.5	7466455.5	5823064.5	9122010	13359735	7420879.5	5693092.5	4856120	4187121	4397320	5252631	7135564.5	6114768.5	6139501.5	4384605	5151131.5	4069710.5	5946305.5	2900596
1.72	7112484.5	5743313.5	11571228	6040170	7627897.5	5955763	9448600	13227413	7588744.5	5874959.5	5069305.5	4158366.25	4670389.5	5194089	7089320	6636202.5	6192667.5	4605323	4994700	4322768.5	6192736.5	2925911.25
1.7205	7320568.5	5779253.5	10960529	6271302	7350122	5879506	9439732	12820364	7625043	5849574.5	5206196.5	3946424.75	4309755	5450030.5	7141844.5	6883965.5	5942209.5	4853776.5	4580294.5	3990795.25	6091529	2600578.5
1.721	7320491.5	5854664	10501491	6261337.5	7033952.5	6088545.5	9420535	12265919	7697168.5	5868812.5	5333862	3601481	4151313.25	5228806.5	7009225	6496721	5450790.5	4604593	4629906.5	3725178.5	6009495	2732281.25
1.722	7142506.5	5793405.5	10097580	6267315	6902659.5	5761672	9460437	11667995	7421341	5744993	5168162	3591606	4211125.5	4703253	6725666.5	6229956.5	5377726.5	4184960.25	4329670	3434780.75	5697018.5	2755245.25
1.7225	6996695.5	5676545	10130709	6260141	6627744	5602185.5	9521989	11335483	7492842	5517675	5109173.5	3512460.25	4150827	4538818	6655800	6160243	5111020.5	4111533.5	4182068	3571369.75	5316207.5	2403846.75
1.723	6744546	5564036.5	10285334	5945153	6222928.5	5328749.5	9576554	11140561	7539545	5204031.5	4834226.5	3085048.5	3921306.75	4942264.5	6659176	6163132.5	4947524.5	4489488	4110942.5	3391717.75	5156811	2531270.25
1.724	6404797	5160005.5	10117986	5614508.5	5823858.5	4989594.5	9568867	10726117	7111130.5	4785029	4391254.5	2793149	3645157.25	4662536.5	6347106	5572249.5	4721290	3969315.5	4039661.75	3064845	4935816	2522686.25
1.725	5843096.5	4533455	9458320	4934825.5	5369369	4512186.5	8911218	9670048	6403506.5	4416606	3987241	2635302.5	3442590.25	4314878.5	5473039	5168057.5	4545986	3778936	3470305.25	2875852.25	4336825	1640309.5
1.726	5894516	4419111	9274295	4776010.5	5147710	4399666	9057546	9353572	6139129.5	4367579	3838100	2629086.75	3475492.75	4515496	5788415	5203810.5	4683153	4083809.25	3718983.5	3071288.25	4772608.5	2161639.5
1.727	5816810	4381030.5	9278513	4601140	5361647	4389898	9324575	9209077	5945733.5	4246696	3871653	3161864	3701249	4519682	5969587.5	5165157	5108033	3805888.25	4108273.25	3143421.75	5129974.5	2548089
1.7275	6027745.5	4564878	9670518	4590310	5480217.5	4472232.5	9750976	9266849	6077519.5	4350618.5	3813785.75	3307526.5	3907629.25	4622219	6052839.5	5566652	5353482.5	4038023.75	4204421	3515007.5	5244253.5	2293437.75
1.728	6185696.5	4665428	10286820	4895535	5824842.5	4641453.5	10582234	9656124	6410374.5	4553761.5	4123436.25	3511761.25	4071891.5	5246749	6522808.5	5989239	5562099	4563340	4227195.5	3785402	5502192	2376229.75
1.729	6575585	4907378.5	10883117	4936807	6272042.5	4884674.5	11063703	10312859	6501550.5	4662162	4318472	3533726.25	4245315.5	5564962	6863623.5	6308083.5	5966936.5	4745070	4693252	3948573.5	6159904.5	2849626.5
1.73	6915756	5082878.5	11148303	5230661	6782290	5043759	11112188	10937124	7021631.5	4873952.5	4409776.5	3778104.25	4515088.5	5409404.5	6911767	6785896.5	5914099.5	4584329.5	4397215	4032092.25	5954393.5	2546626.25
1.731	7032637.5	5096240.5	10621733	5200555	6804275	5105376.5	10532376	10893957	7011048	4897356.5	4444470	3337965	4266339	5482235	6892635.5	6708320.5	5774649	4688286.5	4540191.5	3715631.5	5785017	2525799.75
1.732	6842949	4961104	10516439	5182182	6624821	5157331.5	10143093	10740470	6872633	4916875.5	4367646.5	3603863	4401674	5155821	6869802	6414527.5	5725491.5	4368584	4610215.5	3788319.25	5778223.5	2834890
1.7325	6802237.5	4971196.5	10357853	5064808.5	6636689	4952773	9841020	10738720	6826465	4799397.5	4348087.5	3479369.75	4281744.5	4995907	6583519	6281749.5	5607181.5	4178592.25	4439826.5	3696587.25	5472305	2622149.5
1.733	6905019	4897121	10256855	4967695	6668893	4982167	9561308	10675306	7026162	4914027	4406168	3375058.25	4123030	5187526.5	6526024	6257508	5366191.5	4449405.5	4142561	3725770.5	5363188.5	2148823.25
1.734	6776186.5	4858285.5	10186482	5037657	6594945.5	5035774.5	9464412	10725226	6837535	4805202.5	4169664.5	3072853.75	3890845.75	5069816	6521400	6114727.5	5411975.5	4338510.5	4316944.5	3624539.5	5278615.5	2509915.25
1.7345	6751474.5	4874533.5	10064069	5117589.5	6472526	5080430	9072778	10632479	6993921	4904375.5	4298527	3212488	4051915.5	4727510	6433039	5845306.5	5205309	3895804.25	4363568.5	3543761.75	5453772	2513906
1.735	6869744.5	4848520.5	9904241	5173241	6620739	5123396.5	8375437.5	10595976	6944068	4902790	4448507.5	3161168.5	3818551	4558021	6133451.5	5744029.5	5036608	3959806.75	4087337	3561780.75	5049829	2141630
1.736	6905534	5001117.5	9865503	5395044.5	6687850.5	5308733.5	8213772.5	10622812	7237648	5025578	4504363.5	3014279	3821294.25	4888714.5	5950938.5	5864639	4895802	4189250.75	3895068	3572953	5362929.5	2080306.625
1.737	7105747	5052447	9939078	5495562.5	6739372	5548784.5	7865752	10714398	7319571	5337904	4750422.5	3078036.25	3958520.25	4961769	6426026.5	5633816	5388846.5	4103879	4360414.5	3636582.25	5616033	2448782.25
1.7375	7409138.5	5412350.5	10309083	5782477.5	7065605.5	5826636	8027872	11132026	7666253.5	5558157	4883951	3766495.25	4153610.75	4889023	6385761.5	5953878	5651640.5	4075908	4655568.5	3893538.75	6340100	2595684.75
1.738	7534930	5749806.5	10735321	5915430.5	7298840	6153489.5	8401506	11437842	8066828	5676417.5	5275397	3913996.5	4391197	5426756	6344571	6264628	5994092	4423700	4801275.5	4372107.5	6598198	2613245.5
1.739	7687454.5	5870028	10904240	6162153	7487612.5	6204274.5	8625017	11789195	8177977.5	6013869.5	5415289.5	3953190.25	4402419.5	5603948	6915403.5	6711348.5	6092627.5	4886876.5	4818383	4329916.5	6848318	2829935.75
1.7395	7709166	5726216	10922626	6307236	7570985	6127767	8413391	11927268	8235944.5	5819729.5	5371578	3794015	4300156.5	5144642.5	6894112.5	6684374.5	5733176.5	4554835.5	4783725.5	4122828	6795491.5	2983641
1.74	7700629	5555504	10728808	6178471.5	7348081.5	6218894	8517388	11684186	8139031	5878340	5362671.5	3732496.5	4249574	4922400	6278484.5	6383847	5274285	4147893.25	4347950	3588913.75	6466050	2366233
1.741	7588772.5	5713992	10680467	6204427.5	7424493	6148454	8443281	11634030	8163156.5	5939333.5	5317126.5	3119171.5	3927218.5	4644206.5	6291489.5	6346349.5	4931619	4256593.5	3805592	3510215.75	5868586	1974425.75
1.742	7537642.5	5504564.5	10398812	6161363.5	7117468.5	6032643.5	8137672.5	11246995	8066854.5	5630885.5	5217358	2990230.75	3842116.5	4577809	6262697	5845451.5	4704432	3960409.75	3864426.25	3456623.5	5827053	2186301.75
1.7425	7128040.5	5280716	10139941	5721318.5	6667098.5	5680095.5	7967312.5	10806551	7809924	5481331.5	4984001.5	2898510.75	3695326.5	4247046	5934787	5428027.5	4650693	3735771.25	3770453.25	3148482.25	5609131	2206415.5
1.743	6745103.5	5081256.5	9469559	5505636.5	6248885.5	5220936.5	7662503.5	10203893	7392139	5024848.5	4547974	2748453.5	3658173.5	3975534.75	5525567	5323241.5	4475230	3388918.5	3450315.5	3114075.25	5024785.5	1695826.25
1.744	6393418.5	4805800.5	9186928	5152582.5	5882717.5	5035892.5	7382116.5	9805870	6973758	4865778.5	4351764	2546697	3390395.25	4086106.25	5591679	5165317.5	4332451.5	3760863	3378354.75	2982155.25	4826514.5	1619402.625
1.7445	6256445	4623721	8945372	4951991	5855163	4838537.5	7182470.5	9325826	6771832	4820430.5	4244518.5	2717739.75	3392827.5	4113968.75	5546144	4950043	4343753.5	3600029.25	3625274.25	2933083.5	5131751	2104335.75
1.745	6242476	4524848	8815853	4921215.5	5881397.5	4777445	6985744	9328114	6796571	4708004	4234373.5	2588556.25	3409310.5	3739906.75	5378760.5	4892239	4253980.5	3312973.75	3525225.5	3038249	4990786	1874424.875
1.746	6211123	4659703	8646645	4871677.5	5811603	4968869	7001335	9273312	6801067	4702401	4359912.5	2554493	3392161.25	3826861.75	5150025	4925567.5	4248442.5	3507429.25	3238254.75	2949575.5	4640952.5	1593612
1.747	6185390	4571743	8533218	4843701	5776436.5	4909280.5	6752717	9239103	6776566	4794041	4227355	2686965.75	3445334.25	3995087.5	5486397	5007050.5	4578054	3341849	3638899.75	2874554.75	5112151.5	2031138
1.748	6165600	4588637	8791034	4609757.5	5858911	4941019	6942848	9582139	6793723	4642645.5	4204286	2839558.75	3571652	3904133	5362186.5	5156023.5	4614835	3477595	3513393.5	2958534.25	5102978.5	1794202.375
1.749	6324819	4474336.5	8833169	4854622	5855232	4956595	6900903.5	9741088	7075159	4870837.5	4117450	2738025.25	3584148.5	4314150.5	5551256.5	5176732	4833605	3750944.25	3570913.25	3124460	5027302	1727606.375
1.7495	6273707.5	4619565.5	9052360	4651974	5955338.5	4941898.5	7058119	10153461	7115914	4754539.5	4252173.5	2950857	3567777	4586549.5	5935668	5420313.5	5059624	3959725.75	4056825	3249924	5336933.5	2142286.75
1.75	6541922.5	4772116	9005974	4922019.5	5993363.5	5047324	7249683	10567761	7515395	4771022.5	4362967.5	3184498.75	3786869	4598570.5	6069872	5446881.5	5269916.5	3831100.25	4311201.5	3436084.5	5516370	2369756
1.751	6527368.5	4836790	9302126	4869260	6047126	5274507.5	7292144	11008873	7800230	4931641	4482288.5	3189039	3768235	4694533	6041140.5	5692390	5247642.5	4089719.25	4092165.5	3535567.5	5336700.5	1973500.875
1.752	6628324	5055865	9432742	4996140	6164410	5360754	7735134	11726130	8278833.5	5028399	4576823	3165419.5	3726947.75	5034699.5	6373290.5	5778013.5	5395558	4318751.5	4533265.5	3433140.25	5289643	2437720.25
1.753	6973537.5	5150235.5	9668620	5218122.5	6293272.5	5400668.5	8154916	12037790	8628508	5393170	4677471	3174235.75	3754113.25	4967941.5	6380673.5	5822926.5	5611482.5	4187432.75	4416675	3439613.75	5333567	2411587.75
1.754	6968509.5	5383675	9613420	5171595	6513809.5	5439007	8240627.5	12325498	8685662	5496044.5	4687419	3224631.75	3905239	4970646.5	6408236	6332296	5638425.5	4373400	4312256	3569367	5194450.5	2002956.875
1.7545	7301716	5521947	9614160	5301371	6686790.5	5635642	8081838.5	12597008	8956697	5601785.5	5008666.5	3271438.5	3834203.25	5403605.5	6597347	6539630.5	5791434.5	4624337.5	4584525.5	3676446.25	5258694.5	2301641.5
1.755	7653458.5	5737009	9761018	5618046.5	6977200	5799986.5	8117712	13082597	9315901	5981166	5220453.5	3387996.75	3954052.5	5311265	6647501.5	6735401	5949623	4522822	4724548.5	3713634	5605946.5	2571800.25
1.756	8003847.5	6226639	10335092	5764014	7398623	6108198.5	8267292.5	13814273	9835883	6238167	5613808.5	3446096.25	4025897.25	5108038	6340491.5	6857010.5	5774035.5	4379878	4475802.5	3615505.5	5151137.5	2255689.75
1.7565	8241865	6541841.5	11196774	5964976.5	7262131.5	6127215	7858560	14220552	10387808	6304144	5625721	3142019.75	3795541.75	5181781.5	6073818.5	6657911.5	5426417	4449628	4250697.5	3582694.75	5173041	1896666.125
1.757	8089750	6288371.5	11679774	5703294	6976540.5	5684662	7552185	13904145	10372124	6048051.5	5227848	2920072.25	3806066.25	5076660.5	6217254	6286574.5	5431007	4339133.5	4236859.5	3630513.75	5129827.5	2306282.75
1.758	7784233	5840546	11152275	5472238.5	6710331	5634707.5	7372238	12761983	9495497	5983869	5027249	3324768	3770558	4620744.5	5860689.5	6075227	5312429.5	4054011.75	4253958	3546180.5	5451386.5	2243279.75
1.759	7672260.5	5546518	10357877	5412044.5	6707979	5590227	7120636	11943935	8721345	5589995	4877080.5	3064917.25	3844487	4360217.5	5686273.5	6088004	4943297.5	3935753.75	3817667.5	3494857.5	5160264.5	1740240.75
1.7595	7956219.5	5339254	10237036	5537347	6847761	5556382	7336895	11464454	8462679	5880242.5	4907179.5	3005697	3663976.75	4620446	5912028.5	6087096.5	5005582.5	4067611.25	3704553.5	3593533.25	5353701	1703955.625
1.76	8359787	5760758.5	10641208	5799965.5	7304511	5997958	7582395.5	11690576	8571044	6110861	5327323	3300673	4042042.25	4599870	6143350.5	6093646	5197648.5	3903893.5	4154526.5	3641822.5	6022980	2122298.25
1.761	8777302	6082874.5	11441471	6216293	7783127.5	6296091.5	7993321	12012041	8949765	6397742.5	5804015.5	3415839.5	4113160.25	4356347.5	6019288	5977300	5272550.5	3940063.25	4076027.25	3928759.25	5993156.5	2186311.75
1.7615	8993609	6477343	12274957	6548407	8187539.5	6739413	8414243	12572115	9259884	7021396.5	6037360.5	3327671.75	4062858.5	4607114	6057043.5	6316870	5357569	4094859	3869700	4022797	5834794.5	1759683.75
1.762	9164351	6794705	12623690	6885365	8350181.5	6918190.5	8623132	13023961	9506633	7119225.5	6316346.5	3179908.5	4075431	4733160	6358511.5	6263097	5288004	4254679.5	4123639	3950814	5713509.5	2032230.75
1.763	9243849	6985489	12953919	6881789	8647604	6988680.5	8604830	13290033	9563915	7276207.5	6295898.5	3501374.25	4038297.25	4354750.5	6175170	6337837	5476154.5	4075489.5	4203621	3859422.5	5928413	2246511.75
1.764	9232578	6962785.5	13772206	6881400	8635455	6934159	8634127	13698895	9650477	7440065	6327941	3576915.25	4213500	4400511	6126611.5	6721495.5	5429423.5	4019271.25	4061514	3936658.75	5509420.5	1838916
1.7645	9490006	7184148.5	14765514	6980500	8931415	6971648	8580307	14298461	9879534	7547378	6210168.5	3560818.5	4174226.75	4531437.5	6318993.5	6889593	5600709	4178895.5	3987544.25	3841896.5	5435386	1763561
1.765	9542753	7213450	15787946	6917253	9176751	7007241	8697087	15098637	9993229	7620842	6449803.5	3611966	4297466	4902466.5	6624007.5	6921429.5	5972690	4394438	4505085	4037412.75	5912809.5	2270088
1.766	9539597	7264553.5	16651799	7018200	9566394	7242600.5	9057051	15341719	10192583	7689490	6462447	4235525	4370952.5	5014241	6766222.5	7194265.5	6283824.5	4401501.5	4666676.5	4208831	6083773.5	2453956.25
1.7665	9489579	7410897	17311330	7034073.5	9686160	7128257.5	9192800	16083308	10360430	7746424	6472090.5	4419499	4628045.5	5154596.5	6806262	7331665.5	6492794.5	4725851.5	4695141	4303526	6045124	2192194
1.767	9554110	7326700	17044282	6921937	9734494	7077961	9315704	16200671	10409503	7812086.5	6428497	4204931	4776633.5	5949194	7145167.5	7529712	6689895	5303885	5008913	4462763	6149458.5	2447217
1.768	9285903	7350929.5	16645991	6913842.5	9652982	7121205	9033001	16244572	10336293	7785872	6266124.5	4637512.5	4955889.5	6390506	7386005	7551723	7037607	5405608.5	5590180	4656049	6526315.5	3096687
1.769	9238024	7947133	15743544	6886245	9676149	7237531	8815395	16179638	11236067	7919355.5	6760456	5156695	5382660.5	6769839.5	7639019	8177526.5	7525383	7263308.5	5679226	5554806.5	6779178	2606767.25
1.77	9447436	7330074.5	15235402	6848945.5	9788031	7122560	8858326	16275210	10317076	7928948.5	6273946.5	5053989.5	5553971	6230748.5	8383301.5	9302654	7519069	6727622.5	5662276.5	5416664.5	6978759.5	2942736
1.771	9603945	7018869	14604234	6807824	9928730	7116302.5	8961960	16079405	9749223	7913615	6353352.5	5388041.5	5702163.5	5868056	8559310	10515715	7930956.5	5712591.5	6048911.5	5863830.5	7411851.5	3274207.5
1.7715	10032710	6962701.5	14370229	7185098	10180587	7132607.5	9294580	15794677	9734370	8144965.5	6245101.5	5594932.5	5781682	5839474	8510552	9891001	7941694.5	5624945	5961453.5	6138471.5	7349616	2858112.25
1.772	10743440	7191915	14469021	7363482.5	10550176	7510031	9653858	16239134	9987202	8523038	6677687.5	5545903.5	5902714.5	6195516.5	8994308	9693648	8280845	5866617	6167283	6566593.5	7344577.5	2928101.25
1.773	11510275	8041055	15211755	8156905.5	11890684	8262910.5	10526080	17374478	10732455	9436663	7392338.5	5987322	6055169.5	6354969	9427236	10317012	8982803	6002799.5	6822696	7240766	7897059.5	3295427
1.774	13965426	10793640	19861218	10133116	14318124	10059603	11974919	22325768	14253545	11173800	9591168	6097836.5	6142957.5	6799988.5	9745540	12055225	9385475	6360030.5	7210818	7754037.5	7829195	3312182
1.775	14181576	11243460	22527240	10146332	13727776	9853701	11470235	23368230	15536014	11073978	9636357	5510516	5973812	6881839.5	9439101	11613794	8833472	6287315.5	7074081	7209269	7386981.5	3211824.75
1.776	13234494	10503985	22876840	9526656	12859578	9065214	10753838	22242874	15023138	10129653	8379004	5643107.5	5889594.5	6490738.5	9226405	10625457	8770865	6044444	6914757.5	7130895	7710447.5	3517633
1.7765	11912515	9161852	21434556	8412981	11803891	8221899.5	10097787	19957996	13346541	9153336	7466195.5	5936437.5	6160242.5	6323073	9026535	10339594	8834340	5897226	6951051	7248441.5	7657052.5	3346320.25
1.777	11102301	8171933	19318718	7794079	11212937	7675125.5	9718965	18215858	12133685	8325305.5	6990232	5847831	6107560.5	6593587	9339030	10828385	8803969	6258525	6965936.5	7240619.5	7669534.5	3213425.5
1.778	10358832	7359305	17414006	7248190.5	10659026	7389945.5	9385915	17062982	11002177	7821073.5	6385604.5	5585479.5	5709128.5	6645296.5	9252212	10454907	8488913	6179681	6633699	6682756.5	7455917.5	3413165.5
1.7785	9924608	7070286.5	16291645	6935263.5	10152369	7044820	9170595	16081237	10300931	7391685	6229073.5	5459385.5	5762703.5	6145621	8587574	9991038	8146937.5	5876480	6367974.5	6163555.5	7188939.5	3265101.75
1.779	9525433	6811090	15174295	6767852.5	9756968	6791329	8904017	15090110	9833016	7342074	6069294.5	5234180	5571889	5870100	8233654	9492268	7647966.5	5577041	5889890	5962677	6820272	2809537.75
1.78	9518120	6715462	14607200	6608978.5	9505351	6780974.5	8829184	14734448	9603841	7113408	5986064.5	4756809.5	5319572	5906835.5	7953581.5	9169078	7290358.5	5646709.5	5628793.5	5491774	6345937.5	2650254.25
1.781	9479318	6672641	14206848	6589250	9340367	6547679.5	8690506	14453823	9486153	7117909	5965181.5	4378122.5	5135312.5	5660405	7552280.5	8808051	7136731.5	5335742.5	5456340.5	5043094	6456000.5	2874536.5
1.7815	9302631	6616871	13840296	6437098.5	8987827	6486459.5	8632501	13919478	9359481	6877869.5	5910183.5	4375441.5	5025724	5215341	7122489	8036543.5	6608206	4787025.5	4999854.5	4719078.5	6161710.5	2513591.25
1.782	9391001	6531511.5	13121976	6344245.5	8694048	6352823	8468471	13205478	9165330	6863523	5844338.5	3811896.25	4753401.5	4813197.5	6692385.5	7668922	6027805.5	4757850.5	4309976	4536147	5501842.5	2098531.25
1.783	9300405	6603764.5	12809383	6092311	8505092	6261804	8468849	12769274	9077958	6711368.5	5909766	3393870.75	4599217.5	4989617	6287779.5	7297270	5761154.5	4559584	4194564	4319052.5	5472861	2148676
1.7835	9391137	6506659	12878580	6181472	8373084.5	6171436.5	8382902	12747636	9078661	6757834	5775884.5	3565862.5	4611569.5	4642710	6356218.5	6773484	5760015.5	4127912.25	4348500	4337902	5668839	2292000.25
1.784	9275678	6451687	12904871	6094800.5	8318602	6212504	8347457	12499014	8988299	6641513	5719146.5	3664177.75	4710188.5	4481328.5	6059792	6738691	5598081	4071642.5	4209697	4464575	5584227.5	2130961.75
1.785	9140277	6521454.5	13022940	6092154.5	8336772	6148683	8222853.5	12374101	9037491	6582038.5	5646712.5	3512563.75	4686508	4740095.5	6056406.5	6833891	5488121.5	4197366	4260630	4442812	5261596.5	1812220.5
1.786	9075630	6249870	12913513	5947569	8039160	5984650.5	7780412.5	12135189	8872393	6305445	5529206	3499872.75	4723171	4880080.5	6157169.5	6744418.5	5510270.5	4311059.5	4269269	4405988	5459541.5	2215570.25
1.7865	8517744	6039934.5	12464997	5714366.5	7646517	5654390.5	7724010	11725010	8566715	6012821	5138010	3572118.5	4773793.5	4652503	6227667.5	6458724.5	5490531.5	4098971.25	4304772	4315446	5554311	2300224.5
1.787	8216658.5	5636494	11770957	5228954.5	7344446.5	5345739	7438092.5	11092905	8197160.5	5655960.5	4948745.5	3806258.25	4650588	4574946.5	5888863	6422454	5619132	3941861	4251513	4409935	5499406	1875898
1.788	7876011.5	5208788	11145625	5089731	7106707.5	5385935	7216921.5	10641520	7662372	5525602	4690336.5	3487651.5	4715061	4907199	6140111	6761173	5838620.5	4386688	4227574	4628443.5	5436845.5	2043494.375
1.7885	7710986	5149763	10615287	5073985	6968518	5293577.5	6925090.5	10523840	7620699	5461552	4797116	3932626.25	4840033	5060433	6454940	6822318	5971392	4498156	4729882.5	4681287	5845102.5	2466498.75
1.789	7433806	5129234	10271929	5034793	6804206.5	5127024	6790658.5	10335037	7495648	5283819	4570720	3955329.25	4852671.5	4867202	6516927.5	6928489.5	6087781.5	4355427.5	4711123.5	4786054	5968405.5	2341807.5
1.79	7346448	5092044.5	9887220	4987459.5	6546031	5221220	6505221.5	10201584	7411047.5	5439782.5	4546239.5	3863245.25	4711101	4892021.5	6476278	6953795.5	6168822.5	4476867	4533682	4891083	5616618	2100074
1.791	7386857	5064219.5	9635845	4982507.5	6502108	5112689	6551281	10169249	7411053	5287634	4638523.5	4056953.25	4707515.5	5181643	6777784	7093757.5	6232901	4663797	4977122.5	5122811	5901888.5	2349451
1.7915	7629252.5	5179720.5	9683191	5165790.5	7063084	5388672	6861354.5	10343902	7568794	5690443.5	4770103.5	4122364.25	4752957	5178048	7096616.5	7344534	6584586	4533368	5233131	5589673	6364965	2717242.5
1.792	7741950.5	5570466.5	9997761	5429998	7310072.5	5741424.5	7009401.5	10939004	7927234.5	5937754	5281067.5	4075051.5	4704149	5197719.5	6862205.5	7666405.5	6451225.5	4534972	5048095	5202888.5	5928099	2456946.5
1.793	8124723.5	5970437	10544348	5684578.5	7420347.5	5994780.5	6761655.5	11684660	8542572	5937293.5	5365438.5	3670554.25	4466852.5	5155113.5	6481741	7353265.5	6179590	4437556.5	4713441	4914639	5611423	2102663.25
1.7935	8026658.5	5913648	11479038	5740362.5	7197195	5683066.5	6628393.5	11775188	8664830	5902685.5	5259511.5	3806978.5	4479550.5	5164335	6606273.5	7007941.5	6313755.5	4459609.5	4983764.5	5159779	5907076.5	2547679.5
1.794	7381752	5583625	11244664	5157492	6775756	5314488.5	6498385	11013139	8481715	5459744	4823754.5	4266076.5	4724021.5	5316806.5	6723182.5	6809957	6522313	4357573.5	5428367	5310180	6369064.5	2882648.5
1.795	6904049	5075529.5	10241959	4896963	6355262.5	5101251	6067941	10327460	7696144.5	5038592	4480008	4231176	4700483	5258513	6486345	6931462.5	6517668	4612488.5	5007268	4898518.5	6188680.5	2415502
1.796	6151481.5	4229673.5	8464036	4425585	5786990.5	4635955.5	5563183.5	8692753	6584968.5	4503846	4107545.25	4261050	4557540	5379501.5	6460661.5	6178604.5	6262814.5	4809972.5	4918687	4245855	5858202	2744180
1.797	6118056	4247400	8154739	4263768	5727917.5	4697762.5	5481306	8493883	6185827	4421503	3898165.25	4459943	4643434.5	4959533.5	6540842.5	6015983.5	6077737	4552509	4635867	4299433.5	5842690	2645595.75
1.798	5891887.5	4030990.25	7976274.5	4251551.5	5720281	4545281.5	5519994.5	8336859.5	6219317	4376413.5	3845554.5	3768186.5	4582064.5	4689878	6436570.5	6335665	5580580.5	4395924	4034486	3847770.75	5364529	2085559.875
1.7985	5907238.5	3869827.5	7856714	4202808	5630760	4581118	5313089	8113839.5	6141531	4204242.5	3927860.5	3184126	4293874.5	4754023	6324972	6034522	5079414.5	4223028.5	4026659.25	3414544.75	5168997.5	2042493.125
1.799	5711499.5	3893342	7652851	4111664.25	5529038	4473879	5391106	8001801	5943025	4252107	3803409	3282652.25	4062513.75	4424223	5911046	5808601.5	4996928	3850000.75	3904510	3238146.75	5145999.5	2029489.625
1.8	5708328.5	3877326.25	7607774.5	4016925.75	5415074.5	4551504	5204069	8080586.5	6012091	4281466.5	3707151	3138099.5	3895671.5	4123371	5626042.5	5435049.5	4719446	3717573	3653383.25	3061399.75	4676155	1788590.625
1.801	5841967.5	3875902.25	7822546	4136024.75	5570882.5	4460895	5301417	8240575	6111839.5	4144248.25	3906690.25	2853771.5	3675813.25	4447030	5431316	5340277	4482575.5	3709197	3701187.75	3151428.75	4493043	1818913.875
1.802	5781575	3874599	7625498.5	4128778.75	5389013.5	4469949.5	5172016	8003123.5	6156640	4246985	3555692.25	2853710.75	3545688.75	4041164.25	5081996.5	5161958	4470584.5	3397206.5	3560541.5	2834967.75	4540428	1793972.25
1.803	5622586.5	3662284.5	7555055.5	3951810	5047128.5	4184486.75	4975533	7873262.5	5792642.5	3919614.25	3426453	2559416.75	3603999	3822800.5	4944259.5	5051487.5	4212233	3426551	3239354	2775647.25	3926656.75	1298526.75
1.8035	5394585.5	3587328.5	7096846	3649728.75	4841053.5	4106359.5	4801218.5	7558681.5	5635978	3831881.75	3526968	2484487	3334756.5	4111799.75	4790431.5	4999757	4184683.5	3275194	3146954.75	2826852.25	3989605.5	1203367.125
1.804	5208880.5	3442805.75	6895566.5	3623538.75	4710651	3858805.5	4779311.5	7151335	5449846.5	3772060	3197134.75	2534559	3505555.75	3919035.5	4890160	4850470.5	4342209	3310501.5	3316749.75	2726540.25	4190337.25	1653797.625
1.805	5021810.5	3312996.75	6720813.5	3435466.75	4709040.5	3865069	4678076.5	7195339.5	5261505.5	3646489.75	3236308.75	2882763	3674531.5	3726983.75	4761483	4939509	4396265.5	3053307	3232420	2784145.25	4259449	1526944.625
1.8055	5005947	3227544.75	6832973.5	3359557.5	4668626	3742124.75	4561597.5	6950111	5178577	3514872	3222870.5	2634054.5	3867405	3921938	4745739.5	5231373.5	4795729.5	3489910	3241338.5	2957809.5	4254778.5	1207724
1.806	5189732	3302904.5	6754280	3405977.5	4808056.5	3695498	4721578.5	7062916	5304561	3507816.5	3264339.25	2875727.5	3872525.5	4304427.5	4988198.5	5767936.5	5162638	3742330.75	3535285.5	2960951	4631357.5	1640355.5
1.807	4972668.5	3407693	6648079	3440321.75	4820024.5	3857150.75	4824010	7255723.5	5469473.5	3709173.5	3219181.75	3325527.75	3928196.5	4234443	5233114	5945265	5368963.5	3609943.5	3754946.5	3078469.75	4856511	1925598
1.808	5132130	3370009.5	6549249	3417949.5	4903554.5	3790742.25	4696632	7283019.5	5320531.5	3533140	3280135.5	3239054.25	4022054.25	4193949.75	5068425.5	6034264	5083077.5	3519098	3646318.25	3007357.25	4778191	1614928.625
1.8085	5263594.5	3288440.5	6521449.5	3492282.25	4848934	3847223.25	4729347.5	7246207.5	5316613	3658418.5	3228114.5	3029292	3930544	4232638.5	5154776.5	5794272	5032766.5	3820300.75	3545889.5	3013655.25	4357095.5	1406753.75
1.809	5081785.5	3467058.5	6700482	3491806.5	4924267.5	3716954.75	4681031.5	7262317	5303185	3615065.75	3179731	3190193.5	3824138.75	4529796	5391012.5	5716055	5264780	3825411.5	3765394	3062909.25	4652238.5	1859929.5
1.81	5204407	3361967	6747806	3463426.25	4968662.5	3797868.25	4778199	7206832	5135010	3704307	3306131	3451881.25	4020993.75	4536466.5	5379556	5553431	5479219.5	3786986.5	4020663.75	3235643.25	4873309.5	2024559.625
1.8105	5310842.5	3568580	6969188.5	3691688.25	4983986.5	4100963.75	4711317	7368031.5	5413071	3914936.75	3427360.75	3766213	4009990.5	4648633	5279151.5	5549186	5713583	4036882.75	3870502.25	3422035.5	4828750	1857130.25
1.811	5240529.5	3566860.75	7086005.5	3787459	5227311	4087006.25	4805741.5	7570716.5	5640401	3865792	3541308.25	3933648.25	4243268.5	5034571	5835510	5620260.5	5996067	4527865	3910163.25	3515163.25	4849298.5	2119100
1.812	5568207.5	3629992	7106620.5	3924083.75	5246464	4143352	4917541.5	7616354	5668823.5	3909503.25	3594952.25	3806098.5	4505983	4689124.5	6027011.5	5782921	5795370.5	4156983.25	4112015	3366057	5095983.5	2380769.75
1.813	5406773.5	3773344.75	7006357.5	3891019.5	5173468.5	4168401.75	4722960.5	7544200	5468301	3956205.5	3596614.75	3521228.25	4441961	4215624.5	6038456.5	5947043.5	5331697	3756068	3742639.25	3156646.75	4716250.5	1976836.75
1.8135	5372210	3553834.75	6844637.5	3971149.25	5215391	4109059	4647965.5	7502500	5447552.5	3817633.25	3292049	3277408	4229806	4397011	5611260.5	5757111.5	5089243.5	3894876.75	3579299.25	3135446.5	4369836	1637268.875
1.814	5303287.5	3634688	6747457	3678033.75	4850683	3938260.75	4638764	7239092	5364387	3789449.5	3475456.25	3168961	4084889	4544861.5	5554121.5	5522052.5	5072133	3922685.25	3632631.75	3039681.75	4344169.5	2071281.875
1.815	5188459.5	3408370.75	6431488	3708810.25	4786735.5	3877724	4369080	7019203.5	5227631	3617959.25	3241807.25	3368274.75	3919007.5	4415245.5	5442128.5	5009544.5	5250376	3995461	3842898.25	2930291	4402000	2172894.75
1.8155	4855945.5	3389662.5	6162330	3645325.25	4514181	3757456.5	4311502.5	6778234.5	5165412	3658451.25	3257399	3692264.25	3928913.5	4292395.5	5200293.5	4938514.5	5180110	3913661	3663092	2969425.5	4198130	1883114.25
1.816	4896230	3234993	6012190.5	3480900.5	4579183.5	3730200.75	4278030	6522056	4958162.5	3471851.25	3190602	3198527.75	4079729.25	4309616	5468087	4990667.5	4934476.5	3943514.75	3314948.5	2832690.5	3967880.75	1596222
1.817	4919996.5	3258421	5887216.5	3568813	4320830.5	3798293	4324621.5	6456900.5	4861215	3487183.75	3211733.5	2929888	3951892.5	4162501.25	5698907	5144488.5	4741876	3612690	3485804	2746454.25	4061667.75	1856357.125
1.818	4801832.5	3191607.25	5926659	3486605.5	4278419	3592085.5	4047755	6449782	4994986	3458658.25	3012270.75	2706703.5	3612664.75	3871604.25	5165589.5	5132166.5	4351663.5	3460740.25	3384533.75	2812298	3864369.5	1283727.125
1.819	4922824	3204554.75	5816757	3275082.25	4132335.25	3651955.5	4045346	6359490	4850794.5	3404812.25	3135430.5	2657644.5	3547924.5	4217657.5	5072757.5	4953220	4585680.5	3656723	3535392.75	2789014.25	3761816.25	1610895.125
1.82	4912451.5	3004546.5	5758156	3236531.75	3988544.25	3521654.25	4160742	6377639	4806752.5	3417907.25	3030985.25	2925745	3591992.75	4181658.5	5089505	4803354.5	4767136	3646150.75	3781474	2890690.5	4128843.5	1818708.875
1.8205	4917892	3160598.75	5616192	3331947	4229962.5	3512402.5	4026626.75	6455776	4812478	3372564.5	3008574.75	3461447.5	3836077.75	4317374.5	5027613	4727693	5087422.5	3745202.5	3759943.5	2970837.75	4264330	1913500.875
1.821	5187981.5	3141103.25	5731344.5	3266606	4108813.75	3605872.75	4132919.75	6321127	4880090.5	3403558.25	3013402.75	3569307.25	3960555	4716403.5	5186973	4880591	5481937.5	4243301.5	3676144.25	3153583.5	4246971.5	1876711.625
1.822	5415414.5	3200110	5934080.5	3320154	4176990.25	3514742.25	4136409.75	6478050	4890007.5	3454822.5	3102967	3718034.75	4057190.5	4646814.5	5639346.5	5092783	5498976.5	4271952.5	3758708.25	3150013	4321669	1975188.5
1.823	6222115.5	3444618.5	6165476.5	3410810.75	4536539	3703205	4214493.5	6472196.5	5033383.5	3531012	3121887.75	3251750	4422053.5	4017145.25	5542701	5827226	4974890.5	3563214.5	3537562.25	3123504	4148702.5	1692869.75
1.824	6489110.5	3372671.5	6359994.5	3438921.5	4767311	3866152.25	4407065	6803622	5147054	3498912.5	3291286.75	3096015	4334165.5	4292676.5	5248893.5	5995326.5	5213535	3803670.5	3395357.25	3076479.25	4380863.5	1587833.375
1.825	6502317	3605815.25	6620350	3669195.5	4887383.5	3803217.25	4440140	7214705	5351743	3666702.25	3323227	3386363.25	4450893.5	4477394.5	5499043.5	6406922	5362096	3810429.25	3686476.5	3181456.75	4576951.5	1820106.25
1.8255	6147602	3496046.25	6604186.5	3654040.5	5023108	3791705.5	4695621.5	7435486	5449983	3749029.5	3315791.5	3380298	4483015.5	4281461.5	5252164	6503170	5430912.5	3706564	3715716.5	3209879.25	4793242	1913313.875
1.826	5857385	3475221.75	6686456.5	3621054.25	5068673.5	4017987.75	4736222	7562960.5	5668119	3789724.5	3431951.75	3348135.5	4480281.5	4430183	5289341	6461382	5314193	3877324.75	3607737.5	3186053	4533198	1461447.375
1.827	5702228.5	3650570.5	6770395	3737796	4982483	3961686	4823909	7677408.5	5725332	3775727.75	3586178.25	3175481.5	4095908	4652606.5	5362774	6342209	5171256.5	3897264.75	3631370	3169441.75	4690009.5	1739188.375
1.8275	5522403	3566704.5	6700405	3749900	5071221.5	3939206.75	4743041.5	7541389	5678986.5	3889286.25	3530007.75	3505959.25	4220370	4720047	5620023.5	6025074.5	5588153	3969885.5	3984788.25	3281081.25	4903374.5	2162571.5
1.828	5304949.5	3703196.25	6681297.5	3666440.5	4924166	4048429.25	4699052.5	7278735	5625864.5	3767228.25	3395199	3888202.25	4500747.5	4718576.5	5417202.5	5871230	5757895.5	4261472	4181459.25	3444647.75	4894434.5	2099116.75
1.829	5461286	3679020.25	6792785.5	3987405.25	5002597.5	3994420	4613528.5	7338765.5	5654498.5	3863547.25	3613359.75	4363725	4679472	5479653.5	5895437	6061135.5	6462008.5	4788490	4559557	3933674	5009243.5	2323829
1.83	5325095	3687415.75	6773999.5	3985503.25	4955101.5	4158135	4724720	7436864	5664668	3874042	3655294.75	5119530	5022731	6246827	6585192	6023464	7351863.5	5442583.5	5370053.5	4331300.5	5526895.5	2950084.5
1.8305	5454040	3679776.75	6926801	3998369	4868555	4161092	4757094	7334435	5742826.5	3842533.75	3633670.5	6010397	5538956	6486635	6973809.5	6409066.5	8136312.5	6033944.5	5595971.5	4480385	5981132	3620821.75
1.831	5393875.5	3685730.75	7143864.5	4041867.5	4999561	4039776.25	4560738.5	7404341.5	5646262	4008356	3503341.75	5830350.5	5678175.5	6205463.5	7474889.5	6572901	7879732.5	6174051.5	5214384	4516702.5	5742286.5	3252333.25
1.832	5375905.5	3653616.75	7292861	4085327	4868482	4131631	4543156	7264039	5544226.5	3995225.25	3561944.75	5193815.5	5617778	5928623.5	7654632	6843428	7134859.5	5685168.5	4668275	4007780.75	5193742	2885409.25
1.8325	5167960.5	3546644.25	7163824.5	3983093.25	4832662.5	4013685.75	4390363.5	7118455.5	5512454.5	3840879	3394808	4324687.5	5334415.5	5336516.5	7468502.5	6787029.5	6441466.5	5073597	4557009	3711880.75	4914245	2866222.25
1.833	5182876	3634728	6793361	3994329	4674934.5	3978869.5	4269579	7093367	5437373.5	3757419.5	3510708	4078799	5259772	5063950.5	6910879	6512353.5	5883899.5	4403444	4409836.5	3599877.75	4561888.5	2534226.75
1.834	5025821	3668928.75	6455315.5	3859699.25	4571386.5	3976961.5	4218891.5	6988664.5	5685423.5	3755783.25	3490545.5	3564159.75	4665077.5	5116515.5	6081835	6201142	5454636	4336129.5	4018087.75	3549635.75	4056064	2127481.5
1.835	5078568	3620088.75	6420407	3832962.5	4501727.5	3780892	4187562.75	6705118.5	5785513	3646831.5	3306996.75	3331807.75	4231761.5	5679454.5	5855170	5636308.5	5331867.5	4300769.5	4334632	3348113.75	4090250	2363989
1.8355	4808542.5	3791293.75	6659199	3780098.25	4260006.5	3868633.75	4038799.25	6668963.5	5753339	3697008	3442817.5	3621227	4207111.5	5437199.5	5575375	5199965	5684771.5	4385739.5	4848507.5	3665943.5	4357461	3002229
1.836	4840465	3833129.25	6315934.5	4016607	4529532	3979806.5	4047848.5	6649307.5	5393408.5	3880155.25	3611348.5	4091976	4290179.5	5060223	5535644	4920385	5996543	4616030	4770842	3916532.25	4117026.75	2857862.5
1.837	4984317	3778126.25	5928113.5	4219910	4361545.5	4277142.5	4160238.75	6803187	5273619.5	3963043.25	3887172.75	4021268.75	4358694	4925575	5661582.5	5207788.5	5989198.5	4823501	4168287.75	3911638.75	4256304	2334407.75
1.8375	4921036	3618111.25	5602846.5	4105468.75	4640965.5	4390211	4115288.75	7033536.5	5298978.5	4141972	3739914	3951173.25	4546891.5	5112718.5	5984817	5453497	5563120	4725063	4096274.25	3537323.25	4468204	2427058.5
1.838	5423216	3593114.25	5474763	4131972.25	5179505.5	4254461.5	4566106.5	6921037.5	5591709.5	4209801.5	3554101.25	4033528.25	4870140.5	5151584	6076922	5783987.5	5444745	4327677.5	4451993.5	3625745.75	4762828	2572450.25
1.839	5552533	3903086.75	5706791	4047035.75	4934757.5	4155550.25	4664855	6865424	5687368	4051694.5	3643600	4124202.75	5241026	4964097	6189076.5	6487567	5670975	4412832	4668225.5	3895243.5	4679941	2643380.75
1.84	5767430	3802613	5980864.5	4682805	4912296	4692382	4692365.5	7248143.5	5289163	4485147.5	4183094.5	4920411.5	5232405.5	5380335	6708912	6370457	7176143.5	5494546.5	5041166	4606327	5272246	3135387.5
1.841	5877377	3854127.5	6280092.5	4446070.5	5603785	4967339.5	4847514	7830721	5345361.5	4566315	4060873.5	5450377.5	5740330	5049653.5	7037449	6510140.5	6584118	5390410	4835063	4258498	5408276.5	2943594.75
1.842	6070092.5	3862928.75	6396204	4310285	5599300	4602946	4999823.5	7768325	5511320.5	4720727.5	3939233.25	4647768	5693867	4982248	7073056	7291469.5	6081075.5	5038249.5	4393007	4000304.75	5288532	2476515.75
1.8425	6299785	3634525.5	6324602	4196848	5165657	4227280.5	5124849.5	7414864	5354602.5	4222031	3652728	3930246	5752100.5	5115644.5	7171222	7878758	5858181.5	4861624	4270457	3765170.5	5086925	2229517
1.843	6042367	3563681.5	6378243	3732447.75	5085510.5	4021674.5	4703475.5	7323213	5439875.5	4051470.5	3470277.25	4183158.5	5422779	5019651.5	6871168	7687477.5	6105255.5	4375323	4512578	3778164	5186905.5	2571490
1.844	5519300	3558792.75	6164469	3797870.5	5025884	3940943	4572284	7320201	5455204.5	3949870.25	3356471	4183704.5	5119568	5100699	6253822	7117690	6258988	4460916.5	4291807	3723494.75	4864745	2263399.5
1.845	5096855	3379101	5953445.5	3447374.75	4672336	3742051.75	4417322.5	7072464.5	5227995.5	3587662.5	3259387.5	4664471	4713164	5722215.5	6456758	6314403.5	6762164.5	5019348	4669635.5	3957258.5	5023401	2911222.5
1.846	4882809.5	3466848	5930086.5	3511221	4545025	3693616.5	4430548.5	7064312.5	5335145.5	3602344.5	3357504.5	4963009	5233538	5341509.5	6560438.5	6369198.5	6978517	4954618.5	4795628	4074387	5102488	2837233
1.847	5017212	3414815.25	5827165	3580953.25	4562130.5	3740879.75	4328673.5	6827943.5	5295816.5	3696385	3227717.75	4406731	5205986	5096589.5	6914043.5	6346257	6468744.5	4589877	4392845	4109060.5	5018900.5	2446373.25
1.8475	5018375	3417227.25	5909309.5	3706494	4479307	3723499.5	4241220.5	6883520.5	5246673	3699241.5	3310770	4322996.5	5266210.5	5280544	6860172.5	6673935.5	6351614.5	4776737.5	4694052.5	4408696	5120104.5	2412663
1.848	5084244.5	3410205.75	5937424	3676976.25	4641931.5	3770372.75	4329059.5	6674461	5188530.5	3691330.75	3334715.75	4580240	5406660	5633824.5	7076095	6567237.5	6991008	4826121.5	5293421	4788911	5702228.5	3113656.75
1.849	5054864	3478531.5	6056501	3837440.5	4483612.5	3982257.25	4260249.5	6786257.5	5266371	3833770.25	3412365.75	5531188.5	5856757	5877868	7133630	6658645	7609820.5	5253689.5	5772363	5299369	6337028.5	3242828.75
1.8495	5451868	3602106	6093761.5	3833733	4725965.5	3926297	4507024	6863865.5	5321770.5	3939616	3512805.25	6115925.5	6130070.5	6485645	7650704.5	7023501	8538742	6187906.5	6070763.5	6216574.5	6849621	3417360.25
1.85	5315783.5	3629155.75	6215333.5	3847120	4695102.5	3994207.5	4397331	6892085.5	5386682	3960065.75	3674760.5	6556624.5	6344315	7137855	8515331	7715998.5	8787187	6530506.5	6586058	6729083.5	7236169	3916699
1.851	5418458.5	3401649	6163666	3867133.75	4740147	4055288.25	4518535.5	7004092	5347887	3829333.5	3626682	6176299.5	6532103.5	6578953.5	8795419	8063782.5	8404651	6288177	6623416	6414663.5	7207389.5	3910673.5
1.852	5214414	3422056.75	6097264	3703776.25	4653868.5	3910127.5	4215407.5	6760480	5374135.5	3890223.25	3436308.75	5452027.5	6107105.5	5859556	8385878.5	7761449	7392929.5	5660613.5	5768200.5	5894089.5	6398654.5	3156290.25
1.8525	5077975	3493247.25	5985346.5	3560053.5	4379140.5	3757225	4273049	6681795	5121178	3688676.75	3447371	5044663	5723616.5	5820919	7748961	7421102	7067175	5255854	5503172.5	5861275	6102329	2874045.25
1.853	4929705	3274519.25	5831305.5	3625512	4534086.5	3709337	4187814	6626882	5186391.5	3745862.25	3266823	5033100	5787245.5	6003892.5	7815728	7302370.5	7351290	5325319	6070024.5	6429986.5	6456634	3144129.5
1.854	5070992	3340031	5952050	3561403	4453280	3909409.75	4192779.25	6600130.5	5038996	3739934.75	3300698.25	5576404.5	5657680.5	6203567.5	7867935	7599724	7738819	5414901.5	6581834.5	6785942	6888315.5	3364107.75
1.8545	4975615.5	3306302.25	5943128.5	3642923.75	4292943.5	3717812.25	4095712.25	6626812	5178580	3762626.5	3335422.25	5561401.5	5537412.5	6314208	7486828	7342237.5	7537012.5	5699075.5	6173289	6164111	6298552	3178425.25
1.855	4920197.5	3167196.5	5381363.5	3456309.25	4155649.25	3539323.5	4103177	6353484	4931495	3551242.25	3250701.5	5495467	5439251.5	6510029	7256391	6719472	7597312	5847547.5	6002528.5	5654962	5971326	3187133
1.856	4671925.5	3243393.5	5531403	3421637.75	4238546.5	3657624	4011711.25	6158192	4651195	3526940.75	3234430.5	5925896.5	5864304.5	6509208.5	7701468	6805609.5	7955087.5	5983977	6228937	5750149.5	6084203	3665888.25
1.857	4855008.5	3207818.5	5708029.5	3509870	4293936	3585558	3946879.75	6347413.5	5014951	3472640.5	3179752.25	6290999	6170586.5	6438196	7915064	7195635	8103607.5	6065929.5	6190466	5939805.5	6154818.5	3688269
1.8575	4988121	3402506.25	5820081.5	3508123.5	4447538	3829615	4175440.75	6526028	5088266.5	3649185.5	3421026.75	5579803.5	6117317.5	6022737.5	8061775.5	7558746	7345335.5	5856677.5	5587601	5431500.5	5710484.5	3224096.75
1.858	5001300	3314215.5	5768366	3549608.25	4199762.5	3657410.75	3981102	6472574.5	5032226	3592096.5	3216458.25	4411998.5	5548021	5553663.5	7753143	7259764	6249461.5	5043060.5	4802906	4633431.5	5228065	2878009.25
1.859	4947658.5	3337315.75	5696882	3570596	4323335.5	3690328.75	4074394.25	6594091	4895116.5	3598126	3194307.5	3763205.25	5121461.5	4843831	6958711.5	6818005	5572777.5	4362954.5	4545100.5	4037437.25	4602869.5	2549213.75
1.8595	4841037.5	3299386	5536361	3670796.75	4342438.5	3753138.5	3977812.5	6435005	4923209.5	3679629.25	3250921.25	3533476	4824160	4340822	6240387.5	6161862	5247772	4038311.5	4179738.5	4016476.5	4371151	2190933.5
1.86	4995570.5	3407574.25	5782548	3630204	4209481	3721907	4053367.25	6558198	4963545	3665508.5	3228032.75	3322825.25	4387196.5	4632196	5946240.5	5979975.5	5115382	4112880	4256268.5	3841137.75	4232243	2110090.5
1.861	5059002	3381771.75	5801616	3666928.25	4213586.5	3812970.25	4125349.25	6526471.5	4972187	3562004.25	3418871.25	3511391.75	4505451.5	4951657	6269856	5838000	5466450.5	4301801.5	4539832	3771166.25	4521926.5	2572596.75
1.862	5200943.5	3452420.75	5779632	3603462.5	4297689.5	3913697.5	4209764.5	6708035.5	5337057.5	3732379.5	3392498.5	3919970.75	4629755	5074289	5932174.5	5883198.5	5994451.5	4508964	4451663.5	3795386.75	4512830.5	2378515.25
1.863	5089415.5	3520833.75	5801593	3640681.25	4269955.5	3803728.75	4239737	6695711.5	5255836	3654477	3350207	3993004.5	4533237	5636013.5	6210132.5	5879961.5	6306173.5	4823586	4508905.5	3913599	4737935.5	2479226
1.864	4903880	3264270.5	5625346	3502859.5	4045284.25	3665157.75	4135664.75	6648635	5079728.5	3445212.75	3195298	4661651.5	4814439.5	5795741.5	6368826.5	5797870	6948881	5126698	5086436	4233988.5	5245677	3074352.5
1.8645	4741283	3264523	5459549	3522520	4173172.75	3483247.5	4091720.25	6472772.5	5125107	3461894.5	3159093.75	5527817	5251508.5	5845122	6674298	6160027	7439668.5	5474520.5	5124213	4498353	5627841	3043965.25
1.865	4776210	3211049.5	5396292.5	3351252	4059820.25	3490897.75	4080805.75	6289980	4969037.5	3424619.5	3133980.25	5229047.5	5595303	5466916	7094057	6242122.5	7157390.5	5432439.5	4641157.5	4955169.5	5684733	2953723.25
1.866	4788522	3058586.75	5452071	3300694	4063873.75	3472862	4045081.5	6188338.5	4892594.5	3288961.25	3120207.25	4437479.5	5577568.5	5419138.5	7695788	6925226	6563329	5079066	4721578	5313736.5	5657448.5	2715885.75
1.867	4748174	3182530.5	5599470.5	3386175.75	4157685	3570869	4056070.5	6133710	4977518	3587586.75	3117657	5019325	5862771	5065266	8008035.5	7187296	7018856.5	4738284	5756841.5	8634081	6645640	2737515
1.868	4943719	3288803.5	5989813	3644642.25	4438592	3782196.75	4148953.5	6497296	5052224.5	3692493.5	3367381.25	5763030	6601232.5	6124335.5	9284876	7885265	8028768.5	5499275.5	7177630	12014414	8016488	3305166.5
1.869	5307056.5	3491941.25	6376709.5	3752022.5	4564518.5	3921385.5	4445874	6732583	5422396	3893126.75	3553963.5	6515413.5	6857721	7115205.5	10850281	9516337	9048872	6396251	8565122	12735381	9086598	4248623
1.8695	5273521.5	3650591.25	6724399	3903062.75	4574928.5	4033946.5	4534075	6957837	5679945.5	3969435.25	3504845	6444553.5	6657336	7499291.5	10341704	10077676	9066694	6670287	7964909.5	10418266	8573189	4258238.5
1.87	5399034.5	3720215.25	7058853.5	3745990.25	4501766	3828270.25	4497312.5	7256744	5904432.5	3925737.5	3578196.75	6389080.5	6185794.5	7702794	9377257	9821041	9081806	7045504	7188092.5	8873634	7664001	3749272.5
1.871	5451116	3754669.25	7757647	3699954.75	4459661	3982958.5	4582143.5	7489563	6353341.5	3953914.5	3640025	6779111.5	6499468	8672108	9659715	9706559	9703720	7742849	7373016.5	8898270	7811074.5	4025237.25
1.8715	5590990	4069187.25	7266158	3812801.75	4616350	3984670	4616508.5	7549619.5	6981068	3965566	3673754.5	7373741.5	7210859	8496157	10474538	9389518	10086485	7739524	7855568	10396394	8599039	4680925
1.872	5401010.5	4032989.75	7147568.5	3864193	4748304	4071367.75	4813269	7539557.5	6636555.5	4108530.5	3787968.5	7949362	8155603	8143959	11724052	10208993	10472136	7650201	8578574	12928244	9743640	4459869.5
1.873	5679948	3990804.5	7423981.5	3981466	4824662.5	4253650.5	4853653	7655304	6506008.5	4202698	3893682.5	7333938.5	7931002.5	8511746	12441908	12118621	10224935	7775040.5	8957017	13154728	9911971	4480686
1.874	5836791	3963237	8044911.5	4078275	4899322	4131262.5	4882039.5	7969375	6642073	4221545	3854484.75	6470192	7217009	8990686	11502555	12526800	9532880	7914803.5	8281617.5	9982479	8493189	4341321
1.8745	5905681.5	4121641.75	7637186	4064205.75	4816592.5	4234596.5	5027192.5	8038764	7168887	4119944.25	4019860.75	6126154	6596092.5	8423465	9480888	10335352	8664813	7440023.5	7430174	7862045	7447373	4101903.25
1.875	5750106	4348923	7273291.5	4250964.5	5034593.5	4333664	5060541	7782457	6991305	4402361	3934797.5	6405946	6318299	7778998.5	8703763	8555445	8682892	7219729.5	6961710	6958423	6997699.5	3892502.75
1.876	5831208.5	4126685.75	7414847	4347134	5204945	4530816	5264288	7876048	6625340.5	4376791.5	4095725	6673005	6708580	7672536	8710946	8181618.5	8727383	7002764.5	6822131.5	6767865.5	6841077	3936651.25
1.8765	6158423.5	4070820.75	7537239	4345312.5	5272723	4575104	5364515.5	8111977.5	6590662.5	4453417	4058362.25	6253326	6586376.5	7150296.5	9194312	8202807.5	8169749	6520371	6622543	6410208.5	6756440	4139484
1.877	5837051.5	4186099.25	7544153	4573035	5374149.5	4671283.5	5242810	8031827	6427760.5	4563691	3998172.5	5584427.5	6541319	6382974.5	8878552	8215720.5	7306054	5926870.5	6205796.5	5801382	6432516	3788302
1.878	6080867	4080906.75	7328349.5	4531539.5	5157945	4455096.5	5239152	8006515.5	6337430.5	4509605	4061137	5118757	6220576	6031769.5	8231693.5	8086729	6938006.5	5456959.5	5787029.5	5695338.5	5875552.5	3256134.75
1.879	5879525	3935592.75	7281478.5	4488054	5159664.5	4410175.5	5428914.5	8091640.5	6296833.5	4395051	4042415	4852261	6084818	6277963.5	7884573	7726328.5	6624032.5	5344051.5	5908267.5	5728738	5752449	3243752.5
1.8795	5837290.5	3985132.75	7292700.5	4561717.5	5262647.5	4672925	5370130.5	8253522	6285887.5	4505933	4072523	4899016.5	5904037	6129620.5	7699762.5	7581952.5	6661446	5166053.5	5949572.5	5756141.5	6000272.5	3521928.25
1.88	5950925	3966675.75	7425199.5	4458813.5	5101097	4481669	5349287.5	8287238.5	6470803	4435407	4020586.25	4617382	5382295.5	5803735	7336357	7243618	6238270.5	4976990	5550035.5	5465402	5740305.5	3192803
1.881	5798706.5	3827103.5	6913511	4231672.5	4965023	4219775.5	4924664.5	8186028.5	6167702.5	4211262.5	3854573.5	4091368.75	5125496.5	5582193.5	6909746.5	6883368	5876982	4728788	4974802	4894392.5	5348275.5	2669412.25
1.8815	5529499	3539871.75	6397901	3882064.5	4456034	3895346	4644742	7391003	5508792.5	3828581.5	3371102.5	3816176.75	4738760.5	5493134.5	6616336.5	6373610.5	5733716.5	4511960.5	4792726	4630760	5252039	2779917
1.882	5254017.5	3395928	5924467	3583171.75	4264356.5	3780721	4489716	6837090.5	5053785.5	3740638.25	3237983.25	4115347.25	4776133	5034550	6500323.5	6131419	6026478.5	4418792.5	4806504.5	4927371.5	5613723.5	2936491.75
1.883	5071299	3323238.25	5880310.5	3585870.5	4270845	3628437.5	4505900.5	6551760.5	5151646.5	3751925.75	3237350.75	4462545.5	5122683.5	5036134.5	6583300.5	6240446	6324237.5	4664103	4928437.5	5593827.5	5922032	2661824.75
1.884	5089449.5	3226126.75	5964746.5	3423227	4282718.5	3648227.25	4445096	6399202	5002619	3626155.25	3322822.25	4658913	5378032	5481096	7371679	6532681	6849818	4998028	5178538.5	6928251	6474023	2845081.75
[truncated: 10,070 more rows]
