# Supplementary material for: Enhancing metabolomic data analysis with Progressive Consensus Alignment of NMR Spectra (PCANS)
Source: BMC Bioinformatics. 2010 Mar 9;11:123. doi: 10.1186/1471-2105-11-123 (PMC2851603; doi:10.1186/1471-2105-11-123)
Supplement: Additional file 3 — Source Code. Contains source code and sample data files. [file 1471-2105-11-123-S3.ZIP › PCANS/src/AlignsSpectra.py]

##############################################	
## Uses UNC's Copyright and Permission Notice:	
## COPYRIGHT AND PERMISSION NOTICE	
## UNC Software:  PCANS	
## Copyright (C) 2009 The University of North Carolina at Chapel Hill	
## All rights reserved	
## The University of North Carolina at Chapel Hill ("UNC") and the developers ("Developers") of PCANS ("Software") give recipient ("Recipient") and Recipient's Institution ("Institution") permission to use and copy the software in source and binary forms, with or without modification for non-commercial purposes only provided that the following conditions are met:	
## 1)	All copies of Software in binary form and/or source code, related documentation and/or other materials provided with the Software must reproduce and retain the above copyright notice, this list of conditions and the following disclaimer. 
##	
## 2)	Recipient and Institution shall not distribute Software to any third parties.
## 	
## 3)	The Software is provided "As Is". The Developers can not guarantee the provision of technical support or consultation for the Software. The Developers may provide a location on a UNC Web Site for Recipients to post comments, questions, and suggestions at some time in the future. Recipient may provide the Developers with feedback on the use of the Software in their research at that time.  The Developers and UNC are permitted to use any information Recipient provides in making changes to the Software. 
##	
## 4)	Recipient acknowledges that the Developers, UNC and its licensees may develop modifications to Software that may be substantially similar to Recipient's modifications of Software, and that the Developers, UNC and its licensees shall not be constrained in any way by Recipient in UNC's or its licensees' use or management of such modifications. Recipient acknowledges the right of the Developers and UNC to prepare and publish modifications to Software that may be substantially similar or functionally equivalent to your modifications and improvements, and if Recipient or Institution obtains patent protection for any modification or improvement to Software, Recipient and Institution agree not to allege or enjoin infringement of their patent by the Developers, UNC or any of UNC's licensees obtaining modifications or improvements to Software from the UNC or the Developers.
##	
## 5)	Recipient and Developer will acknowledge in their respective publications the contributions made to each other's research involving or based on the Software. 
##      The current citations for Software are:	
##      <<<PENDING LIST>>>	
##	
## 6)	Any party desiring a license to use the Software for commercial purposes shall contact The Office of Technology Development at UNC at 919-966-3929.
##	
## THIS SOFTWARE IS PROVIDED BY THE COPYRIGHT HOLDERS, CONTRIBUTORS, AND THE UNIVERSITY OF NORTH CAROLINA AT CHAPEL HILL "AS IS" AND ANY EXPRESS OR IMPLIED WARRANTIES, INCLUDING, BUT NOT LIMITED TO, THE IMPLIED WARRANTIES OF MERCHANTABILITY AND FITNESS FOR A PARTICULAR PURPOSE ARE DISCLAIMED. IN NO EVENT SHALL THE COPYRIGHT OWNER, CONTRIBUTORS OR THE UNIVERSITY OF NORTH CAROLINA AT CHAPEL HILL BE LIABLE FOR ANY DIRECT, INDIRECT, INCIDENTAL, SPECIAL, EXEMPLARY, OR CONSEQUENTIAL DAMAGES (INCLUDING, BUT NOT LIMITED TO, PROCUREMENT OF SUBSTITUTE GOODS OR SERVICES; LOSS OF USE, DATA, OR PROFITS; OR BUSINESS INTERRUPTION) HOWEVER CAUSED AND ON ANY THEORY OF LIABILITY, WHETHER IN CONTRACT, STRICT LIABILITY, OR TORT (INCLUDING NEGLIGENCE OR OTHERWISE) ARISING IN ANY WAY OUT OF THE USE OF THIS SOFTWARE, EVEN IF ADVISED OF THE POSSIBILITY OF SUCH DAMAGE.	
##############################################
# Programmer:  Jennifer Staab
# Date Created:  10/09/2008
# Date Revised:  04/08/2009 => Fixed issues with template align by fixing new ordering function mkSingleCSListTmplt and adding isTemplate into dynPgmSegments
#                              so that matches would use medianB as defined by peakAT(template)
# Date Revised:  05/05/2009 => Added function " defineInputSpectra" that aligns two spectra Smoothed and Regular to define real peaks
# Date Revised:  08/12/2009 => To adjust for outofbounds cases where position gives 0 value
# Date Revised:  11/13/2009 -- ADD Copyright 
# Date Revised:  01/28/2010 =>  FIXED 01/28/2010 --- changed std(Mt[i]) to numpy.std(Mt[i],ddof=1)  ddof=1 creates standard correction for stdev
# Date Revised:    / / 
# Description:  Create spectral alignment program where program accepts a spectra of simulate, input or 'other'
#               type peaks and aligns those input spectra
###!D:\My Documents\TexlipsePapers\Alignment\src\AlignsSpectra.py
import sys
from random import *
from math import *
#from numpy import *
import numpy
#imports methods for creating/saving peak objects
from peakObjects import *
from spectra import *
#imports methods for creating simulates spectra
from crSimSpectra import *
#imports class for importing CSV file with data
from csvFile import *
#cal/bin/python
#  STOP HERE ISSUE WITH BOUNDARY CASES NOT HANDLED IN DYNPGM WITH LASTPLACE-MACS -- SHOULD WORK? TRACE??
###### Series of alignment functions Below #########
#
## Calculates minimum separation between peaks and combines those that don't have at least X  point separation
## ALTERS SPEC accordingly RETURNS OVERALL SMALLEST CS Difference
###  spec = input Spectra object
###  x= # points that must separate for inputSpectra and smallest distance between apex for SimSpectra
###  pctWidth=amount of width of second to add to new merged peak upon merge
###  isSim = True => simulated spectra peaks, False=>input Spectra Peaks
###
def calcSeparationAndCombine(spec,x,pctWidth,isSim):    
   #finds smallest separation between peaks
   overallSmall=1.0
   for i in xrange(0,spec.nSpec,1):
      smallSep=1.0
      pops=0
      for j in xrange(1,len(spec.spectra[i]),1):
         # check for peaks that need combining by seeing how far indices are in original matrix
         # if combine and pop the one with shorter apex -- ALSO will combine simSpectral peaks
         # based on distance between apex of peaks
         if(j < len(spec.spectra[i]) and isSim==True):
             #check if min distance requirement is met if not then combine spectra
             if(round((spec.spectra[i][j].apex[0]-spec.spectra[i][j-1].apex[0]),10) < x):
                 print "combining peaks x=",x, " j= ", spec.spectra[i][j].apex[0], " j-1=", spec.spectra[i][j-1].apex[0]
                 # first is taller --> fix j-1 / pop j
                 if(spec.spectra[i][j].apex[1] < spec.spectra[i][j-1].apex[1]):
                    #fix width of kept peak
                    spec.spectra[i][j-1].width+=(pctWidth*spec.spectra[i][j].width)
                    #pops peak & decrement j so that next 'j' is checked
                    popP=spec.popPeak(i,j)
                    pops+=1
                    j-=1
                 # second is taller --> fix j / pop j-1
                 else:
                    #fix width of kept peak
                    spec.spectra[i][j-1].width+=(pctWidth*spec.spectra[i][j].width)
                    #pops peak & decrement j so that 'j' is rechecked against new boundary
                    popP=spec.popPeak(i,j-1)
                    pops+=1
                    j-=2
                    if(j < 1):
                        j=1

            # Checks minimum distance for return    
             if(round((spec.spectra[i][j].apex[0]-spec.spectra[i][j-1].apex[0]),10) < smallSep):
                smallSep=round((spec.spectra[i][j].apex[0]-spec.spectra[i][j-1].apex[0]),10)
         #process for inputPeaks
         elif(j < len(spec.spectra[i])):            
             #check if min distance requirement is met if not then combine spectra
             if((spec.spectra[i][j].apex[2]-spec.spectra[i][j-1].apex[2]-1) < x):
                print "combining peaks x=",x, " j= ", spec.spectra[i][j].apex[0], " j-1=", spec.spectra[i][j-1].apex[0]
                # first is taller --> fix j-1 / pop j
                if(spec.spectra[i][j-1].apex[1] > spec.spectra[i][j].apex[1]):
                   spec.spectra[i][j-1].bottomR=spec.spectra[i][j].bottomR
                   # if x is greater than 1 then width = width +.5*width2
                   if(x > 1):
                      spec.spectra[i][j-1].width+=(pctWidth*spec.spectra[i][j].width)
                   #pop & decrement j so that next 'j' is checked
                   popP=spec.popPeak(i,j)
                   pops+=1
                   j-=1
                # second is taller --> fix j / pop j-1
                else:
                    spec.spectra[i][j].bottomL=spec.spectra[i][j-1].bottomL
                    # if x is greater than 1 then width = width +.5*width2
                    if(x > 1):
                        spec.spectra[i][j].width+=(pctWidth*spec.spectra[i][j-1].width)
                    #pop & decrement j so that 'j' is rechecked against new boundary
                    popP=spec.popPeak(i,j-1)
                    pops+=1
                    j-=2
                    if(j < 1):
                        j=1
             # Checks minimum distance for return    
             if(round((spec.spectra[i][j].apex[0]-spec.spectra[i][j-1].apex[0]),10) < smallSep):
                smallSep=round((spec.spectra[i][j].apex[0]-spec.spectra[i][j-1].apex[0]),10)
                  
      #print "Spectra # ", (i+1), "  Smallest Separation: ", smallSep, "  # peaks ", len(spec[i].peakList), "  # pops ", pops
      if(smallSep < overallSmall):
         overallSmall=smallSep
   
   return overallSmall
#       
#
#
#
#
## DEFINES ROUTINE FOR Calculating ZSS - Sample-Sample Correlation
## M  = (M0) is a Chemical Shift(rows) x Spectrum Sample(cols) Matrix either created using input
##      dataMatrix that was created from *.csv file of spectra (ChemShift x Spec Samples) OR
##      created from function createM0 which will create a M matrix given an input Spectral Object
## Returns a ZSS matrix of correlation values that is size  S x S where S=# Spectrum Samples
## FIXED 01/28/2010 --- changed std(Mt[i]) to numpy.std(Mt[i],ddof=1)  ddof=1 creates standard correction for stdev
###
def calculateZSS(M):
   #% MEAN CENTER (MEAN=0) mean center sample spectra so Mean = 0
   # colMN=mean(M);
   # mnCtrCM=[];
   # for i=1:rowN;
   #    mnCtrCM(i,:)=M(i,:) - colMN;
   # end;
   #Transpose M matrix so can use functions to get column mean
   Mt=transpose(M)
   #Calculates column means of M
   colMN=zeros(len(Mt),float)
   for i in xrange(0,len(Mt),1):
      colMN[i]=mean(Mt[i])
   ## Mean Centers M matrix by Sample spectra to Mean = 0
   mnCtrCM=zeros((len(M),len(M[0])), float)
   for i in xrange(0,len(M),1):
      for j in xrange(0,len(M[i]),1):
         mnCtrCM[i][j]=M[i][j]-colMN[j]   

   #% COMPLETE AUTOSCALE OF PEAK INTENSITIES --Complete AutoScale of Sample Spectra (divide by std to get var = 1 & mean = 0)
   # colSTD=std(mnCtrCM);
   # autoCSM=[];
   # for i=1:rowN;
   #    autoCSM(i,:)=mnCtrCM(i,:)./colSTD;
   # end;
   #Calculates Standard Deviation of the Columns of M
   colSTD=zeros(len(Mt),float)
   for i in xrange(0,len(Mt),1):
      colSTD[i]=numpy.std(Mt[i],ddof=1)
   ## Completes the AutoScale of M by Sample Spectra so MEAN=0 and STD=1
   autoCSM=zeros((len(M),len(M[0])), float)
   for i in xrange(0,len(M),1):
      for j in xrange(0,len(M[i]),1):
         autoCSM[i][j]=(mnCtrCM[i][j]/colSTD[j])   

   #% Calculate ZSS -- autocorrelation of Z Sample-Sample with AutoScaling 
   #  ZSS=(1/(rowN-1))*autoCSM'*autoCSM;    
   #Transpose autoScale matrix
   autoCSMt=transpose(autoCSM)
   #Caluculate ZSS of M -- ==(1/rowN)*autoT*auto & rounds to 4 decimals
   ZSS=numpy.dot(autoCSMt, autoCSM) # no more numpy.matrixmultiply()=> replaced by dot()
   for i in xrange(0,len(ZSS),1):
      for j in xrange(0,len(ZSS[i]),1):
         ZSS[i][j]=round((ZSS[i][j]*(1.0/(len(M)-1.0))),10)
         if(i==j and ZSS[i][j]!=1.0):
            ZSS[i][j]=1.0000
   
   ## return  ZSS correlation matrix
   return ZSS         
#
#
## DEFINES Pairs of spectra that are most closely related IF odd # then defines which
## pair set the odd spectra matches too best --> input ZSS -- BEST CORR FIRST ORDER FOR PAIRINGS
## ZSS = input ZSS matrix of correlation values that is size  S x S where S=# Spectrum Samples
## RETURNS a list of tuple pairs that indicates the pairing of the Spectral Samples for alignment
##    where each spectrum is identified with an INT that indicates its sample spectrum ID
##    NOTE for even # of input Spectra, all spectra are paired FOR ODD # Spectra - last pair has length 3
##    and indicates which spectral pair previously used that best matches the odd spectrum
###
def calculatePairsB(ZSS):
   # defines return variable up front so if 1 or less in ZSS
   # then just return empty List 'pairs'
   pairs=[]

   if(len(ZSS) > 1):
      #Defines if Odd or not
      isOdd=len(ZSS)%2
      #Defines structures for algorithm
      doneP=dict()
      corrList=[]
      cList=[]
      #Uses dictionary & List to define possible
      #pair matches sorted by best match
      startC=0
      for i in xrange(0,len(ZSS)-1,1):
         doneP[i]=0
         startC+=1
         for j in xrange(startC,len(ZSS[i]),1):
            corrList+=[(round(ZSS[i][j],2),i,j)]
      #adds in last item in pair check
      doneP[len(ZSS)-1]=0
      
      # Sort List of correlations and pick of highest 
      # pairs until all matched
      corrList.sort(reverse=True)
      expPairs=len(ZSS)/2
      while(expPairs > 0 and len(corrList) > 0):
         popT=corrList.pop(0)
         if(doneP[popT[1]]==0 and doneP[popT[2]]==0):
            doneP[popT[1]]=1
            doneP[popT[2]]=1
            pairs+=[(popT[1],popT[2])]
            expPairs-=1

      #if Odd find the pair that matches odd spectra
      #will be last pair will be the odd one & have length=3
      if(isOdd==1):
         found=0
         cI=0
         oddIdx=-1
         while(found==0 and cI < len(ZSS)):
            if(doneP[cI]==0):
               found=1
               oddIdx=cI
            else:
               cI+=1
         if(oddIdx!=-1):
            for j in xrange(0,len(ZSS),1):
               if(j!=oddIdx):
                  cList+=[(round(ZSS[oddIdx][j],2),oddIdx,j)]
            cList.sort(reverse=True)
            popT=cList.pop(0)
            highPick=popT[2]
            z=0
            fp=0
            while(fp==0 and z <len(pairs) ):
               if(pairs[z][0]==highPick or pairs[z][1]==highPick):
                  fp=1
                  pairs+=[(pairs[z],oddIdx,-1)]
               else:
                 z+=1
            
   #returns matching pairs
   return pairs
#
#
## Creates an M (M0) matrix given an input spectral object -- by finding all CS positions and creating 
## a matrix of spectral heights of the peaks at proper CS position
## spec = a Spectral Object
## RETURNS M0 - a matrix of ChemShift (rows) X Spectra (col - heights) to be used for calculation of 
##         ZSS the sample-sample correlation 
###
def calculateM0(spec):   
   #make M0
   csVal=[]
   #creates list of all CS values of all peaks
   for i in xrange(0,spec.nSpec,1):
      valP=0
      for j in xrange(0,len(spec.spectra[i]),1):
         #if first spectrum then add all CS values
         if(i==0):
            csVal+=[spec.spectra[i][j].apex[0]]
         #else if not first spectrum AND current csVal position
         #has reached beyond the csVal list then append to end of csVal list
         elif(valP==len(csVal)):
            csVal+=[spec.spectra[i][j].apex[0]]
            valP+=1
         #otherwise if not first spectrum then check to see if current CS value has
         #been added to csVal list or if it needs to be added
         else:
            while(valP < len(csVal) and spec.spectra[i][j].apex[0] > csVal[valP]):
               valP+=1
            if(valP==len(csVal)):
               csVal+=[spec.spectra[i][j].apex[0]]
               valP+=1
            elif(spec.spectra[i][j].apex[0]!=csVal[valP]):
               csVal.insert(valP,spec.spectra[i][j].apex[0])
               valP+=1
            else:
               valP+=1
   #using csVal list of all possible CS values for the peaks make M0 matrix
   M0=zeros((len(csVal),spec.nSpec),float)
   #for each spectrum in the spectral object populate M0 matrix with appropriate values
   for i in xrange(0,spec.nSpec,1):
      valP=0
      for j in xrange(0,len(spec.spectra[i]),1):
         while(valP < len(csVal) and spec.spectra[i][j].apex[0] > csVal[valP]):
               valP+=1
         if(spec.spectra[i][j].apex[0]==csVal[valP]):
            M0[valP][i]=spec.spectra[i][j].apex[1]
            valP+=1
         else:
            print "\nERROR: skipped CS value spec=", i, " peak=", j, " cs val=", spec.spectra[i][j].apex[0], " valP=", valP, " csVal=", csVal[valP],  "\n"
            
   #returns M0 matrix of peak heights at all cs positions that they occur at
   return M0
#
#
#
#
## Aligns peakA to peakAT using naive method -- returns # matched # notmatched
## Does a naive single pass alignment where CS position has to be within tight user defined range && picks best scoring
## free peak in that range, keeps only those that pass a certain mark.  Sets all borders via max movement
## where maCS gives min distance between two aligned peaks IFF they haven't already been set
##   peakA=spectrum of peaks to align (peakA=>mySpec.spectra[x])
##   peakAT=spectrum of peaks to align A to (peakAT=>mySpec.spectra[y]) 
##   maCS = minimum amount of space between the apex of two adjacent peaks
##   mxD = maximum allowable +/- peak movement from apex CS to allow for alignment
##   ScoreOkT = required total score (over ht width & cs) to give a match where 1.0 best or 100% similarity
##              and 0.0 =worst of 0% similarity suggest 0.90-0.85
##   ScoreOkP = gives required position CS score for naive match used to calculate shift range where if
##              mxD=+/-0.04  then 0.90 =>+/- 0.004 and 0.95 =>+/- 0.002 and 0.85 =>+/- 0.006
##   isTemplateAlign = automatically set to 0 (not template align) if set to 1 then is template align
##                     where median doesn't need to be calculated because always aligning to same template
##       RETURNS # Matches , # Non-matches for peakA , # Non-matches for peakAT [matchPk, noMPk, noMPkAT]
###
def alignPeaksNaive(peakA,peakAT,maCS,mxD,ScoreOkT,ScoreOkP,propH,propW,propP,isTemplateAlign=0,roundN=1):
### CHECK THAT NOT CAUSING CROSSOVER WITH MATCHES WHEN YOU DO MATCH
   #creates csV for matching & checking
   csV=mkSingleCSList(peakA,peakAT,True)
   
   #starting indices within csV
   iAT=0 
   iM=0
   matchPk=0
   noMPk=0
   #sets offsetCS to find correct size of ChemShift window for alignment
   offsetCS=(1.0-ScoreOkP)*mxD
   while(iM<len(csV)):
      ##Increments iM forward to first peakA
      while(iM<len(csV) and csV[iM][1]==-1):
          iM+=1
      ##Increments iAT forward to first peakAT
      while(iAT<len(csV) and csV[iAT][2]==-1):
          iAT+=1
      ## if moveL & moveR aren't already set
      if(iAT < len(csV) and iM < len(csV) and ((csV[iM][1]!=-1 and (peakA[csV[iM][1]].moveL <= peakA[csV[iM][1]].apex[0] <= peakA[csV[iM][1]].moveR)==False) or (csV[iAT][2]!=-1 and (peakAT[csV[iAT][2]].moveL <= peakAT[csV[iAT][2]].apex[0] <= peakAT[csV[iAT][2]].moveR)==False)) ):
         peakACS=round(peakA[csV[iM][1]].apex[0]+peakA[csV[iM][1]].shift,10)
         peakATCS=round(peakAT[csV[iAT][2]].apex[0]+peakAT[csV[iAT][2]].shift,10)
         if(roundN <=1): 
            strng = "Error: peakA[iM].moveL or .moveR or peakAT[iAT].moveL or moveR NOT ASSGNED peakA.mL=" + '%7.4f' % peakA[csV[iM][1]].moveL + " A.Apex=" + '%7.4f' % peakA[csV[iM][1]].apex[0] + " A.mR=" + '%7.4f' % peakA[csV[iM][1]].moveR + " A.CS=" + '%7.4f' % peakACS + " A.shift=" + '%7.4f' % peakA[csV[iM][1]].shift + " A.matchTo=" + '%3.0f' % peakA[csV[iM][1]].matchTo +   "   peakAT.mL=" + '%7.4f' % peakAT[csV[iAT][2]].moveL + " AT.Apex=" + '%7.4f' % peakAT[csV[iAT][2]].apex[0] + " AT.mR=" + '%7.4f' % peakAT[csV[iAT][2]].moveR + " AT.CS=" + '%7.4f' % peakATCS + " AT.shift=" + '%7.4f' % peakAT[csV[iAT][2]].shift + " AT.matchTo=" + '%3.0f' % peakAT[csV[iAT][2]].matchTo + "\n"
            print "ERR HERE! ",strng
            sys.stderr.write(strng)
            sys.exit()
         #else:
             #print "#*#*#*#*#*WARNING: Boundary Violation roundN=", roundN," peakA.mL=", round(peakA[csV[iM][1]].moveL,10), " A.Apex=" , round(peakA[csV[iM][1]].apex[0],10), " A.mR=" , round(peakA[csV[iM][1]].moveR,10)," A.CS=" , round(peakACS,10), " A.shift=", round(peakA[csV[iM][1]].shift,10), " A.matchTo=" , peakA[csV[iM][1]].matchTo , "   peakAT.mL=", round(peakAT[csV[iAT][2]].moveL,10), " AT.Apex=", round(peakAT[csV[iAT][2]].apex[0],10), " AT.mR=", round(peakAT[csV[iAT][2]].moveR,10)," AT.CS=", round(peakATCS,10)," AT.shift=",round(peakAT[csV[iAT][2]].shift,10), " AT.matchTo=" , peakAT[csV[iAT][2]].matchTo,"\n"
      #if still have peakAT peaks open
      if(iAT < len(csV) and iM < len(csV)):
         ## moves iAT forward if it is outside range                         
         while((iAT < len(csV) and iM < len(csV) and (csV[iAT][2]!=-1 and csV[iM][1]!=-1)) and csV[iAT][0] < (csV[iM][0] - offsetCS) ):
             #increments iAT forward
             iAT+=1
             ##IF NEEDED Increments iAT forward to until hits next peakAT
             while(iAT<len(csV) and csV[iAT][2]==-1):
                iAT+=1
                
         ## finds at least one iAT peak that is within correct CS position range
         ###FIX IF WRONGLY ADDED peakA[csV[iA][1]].match==-1 to handle cases where peakA=iA already matched###
         if((iAT < len(csV) and iM < len(csV) and (csV[iAT][2]!=-1 and csV[iM][1]!=-1) and peakA[csV[iM][1]].matchTo==-1) and abs(csV[iM][0] - csV[iAT][0])<=offsetCS):         
            ##LOOKS FOR MATCH ROUTINE -- within smaller window and tighter match restrictions
            iAT, noMPk, matchPk, csV= getMatch(iM,iAT,csV,peakA,peakAT,noMPk,matchPk,mxD,maCS,offsetCS,ScoreOkT,propH,propW,propP,isTemplateAlign)
         ##no iAT within range so move forward by 1
         else:
             noMPk+=1
      #no peakAT left -- add in No Matches and quit         
      else:
          #adds no Matches onto count for rest of peaks & ends forLoop
          while(iM<len(csV) and csV[iM][1]==-1):
              iM+=1
          if(iM<len(csV) and csV[iM][1]!=-1):
              noMPk+=(len(peakA)-csV[iM][1])
          iM=len(csV)
      ### increments iM
      iM+=1

   ## Counts all non-matches in peakAT
   iAT=0
   noMPkAT=0
   while(iAT < len(peakAT)):
      if(peakAT[iAT].matchTo==-1):
         noMPkAT+=1
      iAT+=1
   ##check that can't NaiveMatch those in same csV cell AND that all sharing cell are equal if they
   ##are matched to something
   for i in xrange(0,len(csV),1):
       if(csV[i][1]!=-1 and csV[i][2]!=-1):
           #non-match check for close enough for naive match
           if(peakA[csV[i][1]].matchTo==-1 and peakAT[csV[i][2]].matchTo==-1):
               HScr, WScr, PScr = calcScoreN(peakA[csV[i][1]],peakAT[csV[i][2]],mxD,propH,propW,propP)
               xScore = HScr + WScr + PScr
               ## IS A MATCH adjust accordingly
               if(xScore >= ScoreOkT):
                   #print "****$$$$****$$$$ Makes Match at end csV[i]=", csV[i] , "  CS.A=", round(peakA[csV[i][1]].apex[0]+peakA[csV[i][1]].shift,10)," CS.AT=",round(peakAT[csV[i][2]].apex[0]+peakAT[csV[i][2]].shift,10)
                   #doesn't need median calculated or shift adjusted since already at correct ChemShift                     
                   #adjust matchTo status
                   peakA[csV[i][1]].matchTo=csV[i][2]
                   peakAT[csV[i][2]].matchTo=csV[i][1]         
                   #calculates individual scores
                   peakA[csV[i][1]].scoreH=HScr
                   peakA[csV[i][1]].scoreW=WScr
                   peakA[csV[i][1]].scoreP=PScr
                   peakAT[csV[i][2]].scoreH=HScr
                   peakAT[csV[i][2]].scoreW=WScr
                   peakAT[csV[i][2]].scoreP=PScr
                   #print "*** Naive End Match csV[i]=", csV[i] ,"  CS.A=", round(peakA[csV[i][1]].apex[0]+peakA[csV[i][1]].shift,10), " MatchTo.A=", peakA[csV[i][1]].matchTo, " CS.AT=",round(peakAT[csV[i][2]].apex[0]+peakAT[csV[i][2]].shift,10), " matchTo.AT=", peakAT[csV[i][2]].matchTo  
                   #Accounts for new match in totals
                   matchPk+=1
                   noMPk-=1
                   noMPkAT-=1
           #IS a match check that it is correctly matched           
           else:
               if((peakA[csV[i][1]].matchTo==csV[i][2] and peakAT[csV[i][2]].matchTo==csV[i][1])==False):
                   #if((peakA[csV[i][1]].matchTo==)
                   print "*** ERROR with MATCHTO & MATCH assignment i=", i, " csV[i]=", csV[i],"  CS.A=", round(peakA[csV[i][1]].apex[0]+peakA[csV[i][1]].shift,10), " MatchTo.A=", peakA[csV[i][1]].matchTo, " CS.AT=",round(peakAT[csV[i][2]].apex[0]+peakAT[csV[i][2]].shift,10), " matchTo.AT=", peakAT[csV[i][2]].matchTo
                   if(i-1>=0):
                       z=i-1
                       print " i-1=", z, " csV[i-1]=", csV[z],"  CS.A=", round(peakA[csV[z][1]].apex[0]+peakA[csV[z][1]].shift,10), " MatchTo.A=", peakA[csV[z][1]].matchTo, " CS.AT=",round(peakAT[csV[z][2]].apex[0]+peakAT[csV[z][2]].shift,10), " matchTo.AT=", peakAT[csV[z][2]].matchTo 
                   if(i+1<len(csV)):
                       z=i+1
                       print " i+1=", z, " csV[i+1]=", csV[z],"  CS.A=", round(peakA[csV[z][1]].apex[0]+peakA[csV[z][1]].shift,10), " MatchTo.A=", peakA[csV[z][1]].matchTo, " CS.AT=",round(peakAT[csV[z][2]].apex[0]+peakAT[csV[z][2]].shift,10), " matchTo.AT=", peakAT[csV[z][2]].matchTo 
                   sys.exit()

   ##Fixes counts
   noMatzA=0
   noMatzAT=0
   matz=0
   for q in xrange(0,len(csV),1):
       if(csV[q][1]!=-1 and csV[q][2]!=-1 and peakA[csV[q][1]].matchTo!=-1 and peakAT[csV[q][2]].matchTo!=-1 and peakA[csV[q][1]].matchTo==csV[q][2] and peakAT[csV[q][2]].matchTo==csV[q][1]):
           matz+=1
       else:
           if(csV[q][1]!=-1):
               noMatzA+=1
           if(csV[q][2]!=-1):
               noMatzAT+=1
   ## Fixes match counts
   if(matchPk!=matz):
       matchPk=matz
   if(noMatzA!=noMPk):
       noMPk=noMatzA
   if(noMatzAT!=noMPkAT):
       noMPkAT=noMatzAT            

   ##check that can't NaiveMatch those in same csV cell AND that all sharing cell are equal if they
   ##are matched to something
   #for q in xrange(0,len(csV),1):
   #    if(csV[q][1]!=-1 and peakA[csV[q][1]].matchTo!=-1 and (csV[q][2]==-1 or (csV[q][2]!=-1 and peakAT[csV[q][2]].matchTo!=csV[q][1])):
   #       print "** Problem with Naive Match!!! q=" q, " csV=", csV[q], " peakA.CS",round(peakA[csV[q][1]].apex[0]+ peakA[csV[q][1]].shift,10) ," peakA.MatchTo=" , peakA[csV[q][1]].matchTo 

   return matchPk, noMPk, noMPkAT
#
#
#
####Helper function of alignPeaksNaive()
## DEFINES MATCH ROUTINE FOR FINDING FIRST MATCHES BASED ON RESTRICTIVE MATCH
## FOR MOVES THAT OVERLAP SKIPPED PEAKS FIX POSITION ACCORDINGLY
##   iM = current position in csV-PeakA
##   iAT = current position in csV-PeakAT
##   csV = tuple list that combines both peakA & peakAT lists into one (ChemShiftValue,idx peakA(-1), idx PeakAT(-1))
##   peakA=spectrum of peaks to align (peakA=>mySpec.spectra[x])
##   peakAT=spectrum of peaks to align A to (peakAT=>mySpec.spectra[y]) 
##   noMPk = current count of non-matching peaks
##   matchPk= current count of matching peaks
##   mxD = maximum allowable +/- peak movement from apex CS to allow for alignment
##   maCS = minimum amount of space between the apex of two adjacent peaks
##   offsetCS = +/- maximum from peak Apex corresponding spectrum's peak can be to be considered
##              for a naive match
##   ScoreOkT = required total score (over ht width & cs) to give a match where 1.0 best or 100% similarity
##              and 0.0 =worst of 0% similarity suggest 0.90-0.85
##   isTemplateAlign = automatically set to 0 (not template align) if set to 1 then is template align
##                     where median doesn't need to be calculated because always aligning to same template
##       RETURNS current pos in peakAT (iAT) # non-matches (noMPk) & # matches (matchPk) to peakA from peakAT
###
def getMatch(iM,iAT,csV,peakA,peakAT,noMPk,matchPk,mxD,maCS,offsetCS,ScoreOkT,propH,propW,propP,isTemplateAlign=0):
   ## finds correct place within match range if exists if not moves iM forward
   ## indices are within range of arrays BUT iAT index indicates iAT peak too far behind for match -- increment iAT
   bestMatchI=-1 # best match indices
   bestMatchS=0.0 # best match Tscore (total Score 1=best 0=worst)
   if(csV[iM][1]!=-1):
       LB=round(peakA[csV[iM][1]].apex[0]-offsetCS,10)
       UB=round(peakA[csV[iM][1]].apex[0]+offsetCS,10)
   else:
       "*** LOGIC ERROR IN getMatch() inputs to get match should have actual iM iM=", iM, " csV[iM]=", csV[iM], " iAT=", iAT, " csV[iAT]=", csV[iAT]
       sys.exit()
   fndSt=0
   #if iM > 0 then adjust LB to be smaller to accommidate prior iM-1 matches if
   #any overlap with range IF NOT NO Adjustment made
   if(csV[iM][1] > 0):
       #finds previous iM (iM-1)
       niM=iM-1
       while(niM >=0 and csV[niM][1]==-1):
           niM-=1
       if((niM>=0 and csV[niM][1]!=-1 and csV[niM][1] < csV[iM][1])==False):
           print "*** LOGIC ERROR in getMatch() cannot find previous iM  iM=",iM, " len csV=", len(csV), " csV[iM]=", csV[iM], " prevIM=", niM
           sys.exit()
       doneLB=0
       while(doneLB==0 and csV[niM][1] >=0 and csV[niM][0]>=LB):
          # prior match overlaps LB, fix LB & inc iAT
          if(peakA[csV[niM][1]].matchTo!=-1 and LB <= round(peakAT[peakA[csV[niM][1]].matchTo].apex[0]+ peakAT[peakA[csV[niM][1]].matchTo].shift,10)):
             LB =round(peakAT[peakA[csV[niM][1]].matchTo].apex[0]+ peakAT[peakA[csV[niM][1]].matchTo].shift,10) + maCS
             iAT=peakA[csV[niM][1]].matchTo + 1
             fndSt=1
             doneLB=1
          #outside LB window so stop looking for overlap
          elif(LB > round(peakA[csV[niM][1]].apex[0]+ peakA[csV[niM][1]].shift,10)):
              doneLB=1
          #otherwise continue incrementing backward to next niM peakA
          #finds previous iM (iM-1)
          niM-=1
          while(niM >=0 and csV[niM][1]==-1):
              niM-=1
      
   #FIND OPTIUMUM STARTING POSITION IF NO MATCH WIHTIN WINDOW BEHIND(fndSt==1)
   subiAT=(0,-1)
   ##Make sure one has valid iAT peakAT
   while(iAT<len(csV) and csV[iAT][2]==-1):
       iAT+=1
   while(iAT >= 0 and iAT < len(csV) and csV[iAT][2]!=-1 and fndSt!=1 and round(peakAT[csV[iAT][2]].apex[0]+peakAT[csV[iAT][2]].shift,10)>=LB):
       #if match found behind...
       if(csV[iAT][2]<len(peakAT) and peakAT[csV[iAT][2]].matchTo!=-1):
           #print "\nWARNING: SHOULD HAVE FOUND FOWARD MATCH FIRST IN PEAKA csV[iAT]=", csV[iAT], " fndSt=", fndSt, " niM=", niM, "iM=", iM, " iAT=", iAT, " AT.apex=", round(peakAT[csV[iAT][2]].apex[0]+peakA[csV[iAT][2]].shift,10), " AT.matchTo=", peakAT[csV[iAT][2]].matchTo, " LB=", round(LB,10), " A.apex=", round(peakA[peakAT[csV[iAT][2]].matchTo].apex[0] + peakA[peakAT[csV[iAT][2]].matchTo].shift,10), " peakA.matchTo=", peakA[peakAT[csV[iAT][2]].matchTo].matchTo, "\n"                            
           fndSt=1
           iAT+=1
       elif(csV[iAT][2]>=len(peakAT)):
           print "\nWARNING: csV[iAT][2]>> len(peakAT)?? csV[iAT]=", csV[iAT], " fndSt=", fndSt, " niM=", niM, "iM=", iM, " iAT=", iAT, " len(peakAT)=", len(peakAT), "\n"                            
           sys.exit()
       #found AT peak within LB so decrement backwards to keep checking
       else:
           subiAT=(1,iAT)
           iAT-=1
           ##Make sure one has valid iAT peakAT
           while(iAT>=0 and csV[iAT][2]==-1):
               iAT-=1           
   #if hit end array then set to 0 as start
   if(iAT < 0):
       #finds csV idx when iAT==0
       iAT=retPosInSingleCSList(csV,0,False,"getMatch()")       
       fndSt=1
   #if didn't have fndSt then last iAT was good 
   #since within bounds so add +1 to get back to
   #if didn't subtract through loop than leave as is
   elif(fndSt!=1 and subiAT[0]==1):
       iAT=subiAT[1]
   
   ##Since found starting iAT set Idx to iAT and run
   ##algorithm to find best match within LB & UB bounds    
   if((0<=iAT<len(csV))==True and csV[iAT][2]!=-1):
       Idx=iAT
   else:
       print "*** LOGIC ERROR?? getMatch() should have iAT already? iAT=", iAT, " iM=", iM, " csV[iM]=", csV[iM]
       sys.exit()
   ## IF iAT is not within LB yet then increment forward
   while(Idx < len(csV) and round((peakAT[csV[Idx][2]].apex[0]+peakAT[csV[Idx][2]].shift),10) < LB ):
       Idx+=1   
       ##Make sure one has valid Idx peakAT
       while(Idx<len(csV) and csV[Idx][2]==-1):
           Idx+=1

   ## finds best possible match over restrictive bound range (lb & ub)
   while(iM < len(csV) and Idx < len(csV) and csV[Idx][2]!=-1 and csV[iM][1]!=-1 and round((peakAT[csV[Idx][2]].apex[0]+peakAT[csV[Idx][2]].shift),10) >= LB and round((peakAT[csV[Idx][2]].apex[0]+peakAT[csV[Idx][2]].shift),10) <= UB):
      # reset if find any matches b/c crossover
      if(peakAT[csV[Idx][2]].matchTo!=-1):
         bestMatchI=-1
         bestMatchS=0.0
         bestMatchSP=0.0
      else:
         HScr, WScr, PScr = calcScoreN(peakA[csV[iM][1]],peakAT[csV[Idx][2]],mxD,propH,propW,propP)
         xScore = HScr + WScr + PScr
         ## only resets bestMatch if new match gives better score 
         if( bestMatchS < xScore and csV[Idx][2]!=-1 and csV[iM][1]!=-1):
            bestMatchS=xScore
            bestMatchI=Idx       
         #increments index   
         Idx+=1
         ##Make sure one has valid Idx peakAT
         while(Idx<len(csV) and csV[Idx][2]==-1):
            Idx+=1

   ## If found at least one bestMatch & TScore to make match permanent
   if(bestMatchI!=-1 and bestMatchS >= ScoreOkT and csV[bestMatchI][2]!=-1 and csV[iM][1]!=-1):
      iAT=bestMatchI
      ## Using best match within window set calculate shift and increment indices
      #calculate median position will move both to
      medianB=calcMedian(peakA[csV[iM][1]],peakAT[csV[iAT][2]],isTemplateAlign)
      #fix other positions in peakA and peakAT if will run over with match
      #fix any overruns for peakA/peakAT -- done prior to actually calculating the shift(a must)
      if(iM!=iAT):
          izA=csV[iM][1]
          izAT=csV[iAT][2]
          fixSpecOverLap(csV,iM,peakA,medianB,iAT,peakAT,medianB,maCS)
          iM,iAT=retPosInCSV(csV,izA,izAT)
      #if already incorrect position checks for minimum separation above and below medianB
      else:
          xAndfixSpecOrder(csV,iM,medianB,peakA,peakAT,maCS)
      #move peakA & peakAT and fix all related values to indicate match NO SHIFT ADDED SINCE IT CHANGES
      peakA[csV[iM][1]].shift=medianB-(peakA[csV[iM][1]].apex[0])
      peakAT[csV[iAT][2]].shift=medianB-(peakAT[csV[iAT][2]].apex[0])
      #if((peakA[csV[iM][1]].moveL<= round(peakA[csV[iM][1]].apex[0]+peakA[csV[iM][1]].shift,10) <=peakA[csV[iM][1]].moveR)==False):
          #print "Warning: Boundary Violation with MedianB in getMatch() peakA idx=", csV[iM][1], " medianB=", medianB, " peakA.apex=", peakA[csV[iM][1]].apex[0], " peakA.CS(new)=",round(peakA[csV[iM][1]].apex[0]+peakA[csV[iM][1]].shift,10), " peakA.moveL=",peakA[csV[iM][1]].moveL ," peakA.moveR=",peakA[csV[iM][1]].moveR 
      #if((peakAT[csV[iAT][2]].moveL<= round(peakAT[csV[iAT][2]].apex[0]+peakAT[csV[iAT][2]].shift,10) <=peakAT[csV[iAT][2]].moveR)==False):
          #print "Warning: Boundary Violation with MedianB in getMatch() peakAT idx=", csV[iAT][2], " medianB=", medianB, " peakAT.apex=", peakAT[csV[iAT][2]].apex[0], " peakAT.CS(new)=",round(peakAT[csV[iAT][2]].apex[0]+peakAT[csV[iAT][2]].shift,10), " peakAT.moveL=",peakAT[csV[iAT][2]].moveL ," peakAT.moveR=",peakAT[csV[iAT][2]].moveR 
      if(csV[iM][1]==-1 or csV[iAT][2]==-1):
          print "??????ERROR in getMatch() csV[iM][1]==-1 or csV[iAT]==-1     csV[iM]=", csV[iM], " iM=", iM, "  csV[iAT]=", csV[iAT], " iAT=", iAT  
      else:
          peakA[csV[iM][1]].matchTo=csV[iAT][2]
          peakAT[csV[iAT][2]].matchTo=csV[iM][1]         
      #calculates individual scores
      HScr, WScr, PScr = calcScoreN(peakA[csV[iM][1]],peakAT[csV[iAT][2]],mxD,propH,propW,propP)
      peakA[csV[iM][1]].scoreH=HScr
      peakA[csV[iM][1]].scoreW=WScr
      peakA[csV[iM][1]].scoreP=PScr
      peakAT[csV[iAT][2]].scoreH=HScr
      peakAT[csV[iAT][2]].scoreW=WScr
      peakAT[csV[iAT][2]].scoreP=PScr
      #IF NOT EQUAL THEN RECREATE csV OTHERWISE OK B/C already an exact match
      if(iM!=iAT):
          del csV[:]
          csV=mkSingleCSList(peakA,peakAT,True,"getMatch()")
          iM,iAT=retPosInCSV(csV,izA,izAT)
          if(iM!=iAT):
              print "???? ERROR: should be equal by now iM=", iM, " iAT=", iAT
          else:
              csV[iM]=(medianB,csV[iM][1],csV[iM][2])
      #prints match
      #print "*** Naive MAIN Match  iM/iAT=", iM, " csV[iM/iAT]=", csV[iM] , "  CS.A=", round(peakA[csV[iM][1]].apex[0]+peakA[csV[iM][1]].shift,10), " MatchTo.A=", peakA[csV[iM][1]].matchTo, " CS.AT=",round(peakAT[csV[iAT][2]].apex[0]+peakAT[csV[iAT][2]].shift,10), " matchTo.AT=", peakAT[csV[iAT][2]].matchTo  
      ## increment indicies to move to next matches
      iAT+=1
      ##Make sure one has valid iAT peakAT
      while(iAT<len(csV) and csV[iAT][2]==-1):
          iAT+=1
      matchPk+=1
   ## no match increment iM counter but leave iAT as is
   else:            
      noMPk+=1
      iM+=1

   ## return  values
   return iAT, noMPk, matchPk, csV
#
#
###Helper function of alignPeaksNaive() & dynPgmSegments()
## Calculates Total Score (Tscore) based on properties of peaks to rate how similar they are
## to each other based on ChemShift, Rel Height, and Rel Width at 1/2 height
##   peakA=Peak from spectrum A (peakA=>mySpec.spectra[x][iM])
##   peakAT=Peak from spectrum AT (peakAT=>mySpec.spectra[y][iAT]) 
##   mxWidth = maximum allowable +/- peak movement from apex CS to allow for alignment, typically 0.04
## RETURNS All 3 scores (Ht, Wdth, Pos) Note that their total Tscore =>WHERE BEST SCORE= 1.0 AND WORST = 0.0 -- indicates
##         How similiar two peaks are in properties of ChemShift, Rel Height, & Rel Width @ 1/2 height
##         Note all are currently equally weighted in final score
###
def calcScoreN(inPeak,primPeak,mxWidth,propH,propW,propP):
   # initialize values to worst scores
   scoreH=0.0
   scoreW=0.0
   scoreP=0.0
   biggerH=0.0
   biggerW=0.0

   #looks at relative differences between peaks scores closer to 1 are more similar scores closer to zero are opposite
   if(primPeak.apex[1] > inPeak.apex[1]):
      biggerH=primPeak.apex[1]
      if(inPeak.apex[1] < 0 and primPeak.apex[1] >= 0):
         biggerH+=-1.0*inPeak.apex[1]
   else:
      biggerH=inPeak.apex[1]
      if(inPeak.apex[1] >= 0 and primPeak.apex[1] < 0):
         biggerH+=-1.0*primPeak.apex[1]
   if(biggerH < 0):
      biggerH*=-1
   if(primPeak.width > inPeak.width):
      biggerW=primPeak.width
      if(primPeak.width >= 0 and inPeak.width < 0):
         biggerW+=-1.0*inPeak.width
   else:
      biggerW=inPeak.width
      if(primPeak.width < 0 and inPeak.width >= 0):
         biggerW+=-1.0*primPeak.width
   if(biggerW < 0):
      biggerW*=-1
   if(biggerH<=0):
      print "BiggerH=", biggerH, " primPeak.apex[1]=", primPeak.apex[1], " inPeak.apex[1]=",inPeak.apex[1]
   if(biggerW<=0):
      print "BiggerW=", biggerW, " primPeak.width=", primPeak.width, " inPeak.width=",inPeak.width
   #scores each property individually   
   scoreH= 1.00 - (abs(inPeak.apex[1]-primPeak.apex[1])/(biggerH+0.0)) 
   scoreW= 1.00 - (abs(inPeak.width-primPeak.width)/(biggerW+0.0))
   #includes shift to account for any forward or backward movements with regards to crossover -
   #-BESURE to calculate 'score' before aligning
   scoreP=1.00 - (abs((inPeak.apex[0]+inPeak.shift) - (primPeak.apex[0]+primPeak.shift))/(mxWidth+0.0)) 
   #takes care of cases where difference is beyond max width by giving worst possible score
   if(scoreP < 0.0):
      scoreP=0.0

   ## Returns final Score which contains all 3 inputs -- currently each is equally weighted
   return (scoreH*(propH)) , (scoreW*(propW)) , (scoreP*(propP))
   #return (scoreH*(1/3.0)) , (scoreW*(1/3.0)) , (scoreP*(1/3.0))
#
#
###Helper function of alignPeaksNaive() and dynPgmSegments
## Calculates median of two input peaks
##   peakA=Peak from spectrum A (peakA=>mySpec.spectra[x][iM])
##   peakAT=Peak from spectrum AT (peakAT=>mySpec.spectra[y][iAT])
##   isTemplateAlign = 1  else set automatically to 0 to be used when
##                     as an example align using peakAT as template
##                     so just return value of peakAT
##                     isTemplateAlign==1 means it is a template align
## NOTE ALWAYS USE ONLY ORIGINAL VALUES TO CALCULATE MEDIAN CAN CHECK FOR CROSSOVER WITH
## ALIGNMENT OUTSIDE OF FUNCTION 
##RETURNS MEDIAN OF PEAKS WITHIN THE TWO INPUT PEAKS
###
def calcMedian(peakA,peakAT,isTemplateAlign=0):
   if(isTemplateAlign==0):
      # if either of the input peaks has a mapTo greater than = 1
      # then need to input all mapTo peaks b/c come from a 'new peak'
      if(len(peakA.mapTo) >= 1 or len(peakAT.mapTo) >= 1):
         mapTos=[]
         #input the 1+ peaks from peakA
         if(len(peakA.mapTo) >= 1):
            for s in xrange(0,len(peakA.mapTo),1):
               mapTos+=[peakA.mapTo[s][0]]
         #else problem should have at least one peak
         else:
            print "Error MapTo should have at least one peak - issue mapTo= ", len(peakA.mapTo), " other mapTo=", len(peakAT.mapTo)
         #input the 1+ peaks from peakAT
         if(len(peakAT.mapTo) >= 1):
            for s in xrange(0,len(peakAT.mapTo),1):
               mapTos+=[peakAT.mapTo[s][0]]
         #else problem should have at least one peak
         else:
            print "Error MapTo should have at least one peak - issue mapTo= ", len(peakAT.mapTo), " other mapTo=", len(peakA.mapTo)
         #calculates the median of the mapTos peaks
         mapTos.sort()
         tmp=len(mapTos)/2
         if(len(mapTos)%2==0):
            medianB=round(((mapTos[tmp] + mapTos[tmp-1])*0.500),10)
         else:
            medianB=mapTos[tmp]
      #if no mapTo peaks must come from original peaks merge so just use originals      
      else:
         medianB=round(((peakA.apex[0] + peakAT.apex[0])*0.500),10)
   #when it is a template align set median to peakAT apex               
   else:
       medianB=peakAT.apex[0]
   return medianB
#
###Helper function of dynPgmSegments()
##CHECKS and FIXES SPECTRA IF THERE IS AN OVERRUN WITH MEDIAN values for non-matches
##   csV = tuple list that combines both peakA & peakAT lists into one (ChemShiftValue,idx peakA(-1), idx PeakAT(-1))
##   iM = current position in spectrum-PeakA as reported in csV
##   peakA=spectrum of peaks to align (peakA=>mySpec.spectra[x])
##   iAT = current position in spectrum-PeakAT as reported in csV
##   peakAT=spectrum of peaks to align A to (peakAT=>mySpec.spectra[y]) 
##   medianB = median value calculated based on alignment => causes possible overrun (runs over
##             peaks either ahead/behind when current peaks is moved to position 'medianB'
##   maCS = minimum required separation between two peaks
##   isStart=True=>at beginning of dynPrg Matrix so just checking peaks outside the grid IFF
##                 there are any (e.g. in col=0 or row=0) False=>in Grid check both ways
##                 NOTE set unapplicable peak type (AT or A) to -1 if isStart==True
##   RETURNS NOTHING.
###
def xAndfixSpecOverLap(csV,iM,peakA,medianA,iAT,peakAT,medianAT,maCS,isStart=False):
   if(isStart==True):
       if(iM>=0):
          iS=(iM,1,medianA)
          if(iAT>=0):
              print "**ERROR IN PROGRAM SHOULD BE -1 SINCE isStart==True means in zero row/col of dyn grid"
       elif(iAT>=0):
          iS=(iAT,2,medianAT)      
          if(iM>=0):
              print "**ERROR IN PROGRAM SHOULD BE -1 SINCE isStart==True means in zero row/col of dyn grid"
   else:    
       #creates tuple contains (csVIdx,A or AT in csV, AppropMedian)
       if(iM<iAT):
           iS=(iM,1,medianA)
           iL=(iAT,2,medianAT)
       else:
          iS=(iAT,2,medianAT)
          iL=(iM,1,medianA)
       ###SKIPS if isStart==False
       ##Assumes correct positioning within csV and just checks & adjusts chemShift
       ##values from iL+1 and on moving forward for starting value at iL (largerMedian)
       tiM=iL[0]+1 #sets index to check one ahead of iL idx
       nwMov=iL[2] #sets next CS to check as current LargerMedian
       while(tiM<len(csV) and csV[tiM][0] < (nwMov + maCS)):
           #increments next by overrun + maCS to account for overrun NO SHIFT ADDED SINCE IT CHANGES
           #Adjusts peakA values
           if(csV[tiM][1]!=-1):
               peakA[csV[tiM][1]].shift=((nwMov+maCS)-(peakA[csV[tiM][1]].apex[0]))
               #if((peakA[csV[tiM][1]].moveL<=round(peakA[csV[tiM][1]].apex[0]+peakA[csV[tiM][1]].shift,10)<=peakA[csV[tiM][1]].moveR)==False):
               #    print "Warning: Boundary Violation with check in xAndfixSpecOverLap() peakA idx=", csV[tiM][1]," peakA.apex=", peakA[csV[tiM][1]].apex[0], " peakA.CS(new)=",round(peakA[csV[tiM][1]].apex[0]+peakA[csV[tiM][1]].shift,10), " peakA.moveL=",peakA[csV[tiM][1]].moveL ," peakA.moveR=",peakA[csV[tiM][1]].moveR                
           #Adjusts peakAT values
           if(csV[tiM][2]!=-1):
               peakAT[csV[tiM][2]].shift=((nwMov+maCS)-(peakAT[csV[tiM][2]].apex[0]))
               #if((peakAT[csV[tiM][2]].moveL<=round(peakAT[csV[tiM][2]].apex[0]+peakAT[csV[tiM][2]].shift,10)<=peakAT[csV[tiM][2]].moveR)==False):
               #    print "Warning: Boundary Violation with check in xAndfixSpecOverlap() peakAT idx=", csV[tiM][2], " peakAT.apex=", peakAT[csV[tiM][2]].apex[0], " peakAT.CS(new)=", round(peakAT[csV[tiM][2]].apex[0]+peakAT[csV[tiM][2]].shift,10), " peakAT.moveL=", peakAT[csV[tiM][2]].moveL ," peakAT.moveR=",peakAT[csV[tiM][2]].moveR                
           #Adjusts csV peak 
           csV[tiM]=(round((nwMov+maCS),10),csV[tiM][1],csV[tiM][2])         
           #resets nwMov to current move, & increments tiM counter by 1
           nwMov=csV[tiM][0]
           tiM+=1
   ##ONLY CHECK if isStart==True since only checking IFF things behind iS idx are OK
   ##Assumes correct positioning within csV and just checks & adjusts chemShift
   ##values from iS-1 and on moving backward for starting value at iS (smallerMedian)
   tiM=iS[0]-1 #sets index to check one behind of iS idx
   nwMov=iS[2] #sets next CS to check as current SmallerMedian
   while(tiM>=0 and csV[tiM][0] > (nwMov - maCS)):
       #increments next by overrun - maCS to account for overrun NO SHIFT ADDED SINCE IT CHANGES
       #Adjusts peakA values
       if(csV[tiM][1]!=-1):
           peakA[csV[tiM][1]].shift=((nwMov-maCS)-(peakA[csV[tiM][1]].apex[0]))
           #if((peakA[csV[tiM][1]].moveL<=round(peakA[csV[tiM][1]].apex[0]+peakA[csV[tiM][1]].shift,10)<=peakA[csV[tiM][1]].moveR)==False):
           #    print "Warning: Boundary Violation with check in xAndfixSpecOverLap() peakA idx=", csV[tiM][1]," peakA.apex=", peakA[csV[tiM][1]].apex[0], " peakA.CS(new)=",round(peakA[csV[tiM][1]].apex[0]+peakA[csV[tiM][1]].shift,10), " peakA.moveL=",peakA[csV[tiM][1]].moveL ," peakA.moveR=",peakA[csV[tiM][1]].moveR                
       #Adjusts peakAT values
       if(csV[tiM][2]!=-1):
           peakAT[csV[tiM][2]].shift=((nwMov-maCS)-(peakAT[csV[tiM][2]].apex[0]))
           #if((peakAT[csV[tiM][2]].moveL<=round(peakAT[csV[tiM][2]].apex[0]+peakAT[csV[tiM][2]].shift,10)<=peakAT[csV[tiM][2]].moveR)==False):
           #    print "Warning: Boundary Violation with check in xAndfixSpecOverlap() peakAT idx=", csV[tiM][2], " peakAT.apex=", peakAT[csV[tiM][2]].apex[0], " peakAT.CS(new)=", round(peakAT[csV[tiM][2]].apex[0]+peakAT[csV[tiM][2]].shift,10), " peakAT.moveL=", peakAT[csV[tiM][2]].moveL ," peakAT.moveR=",peakAT[csV[tiM][2]].moveR                
       #Adjusts csV peak
       csV[tiM]=(round((nwMov-maCS),10),csV[tiM][1],csV[tiM][2])         
       #resets nwMov to current move & decrements tiM counter by 1
       nwMov=csV[tiM][0]
       tiM-=1
#         
#
###Helper function of dynPgmSegments()
##CHECKS and FIXES SPECTRA IF THERE IS AN OVERRUN WITH MEDIAN values for MATCHES WHEN ALREADY in same
##csV cell (e.g. both indices already aggregated in same csV cell)
##   csV = tuple list that combines both peakA & peakAT lists into one (ChemShiftValue,idx peakA(-1), idx PeakAT(-1))
##   idxB = current position in csV of match
##   medianB = median value calculated based on alignment => causes possible overrun (runs over
##             peaks either ahead/behind when current peaks is moved to position 'medianB'
##   peakA=spectrum of peaks to align (peakA=>mySpec.spectra[x])
##   peakAT=spectrum of peaks to align A to (peakAT=>mySpec.spectra[y]) 
##   maCS = minimum required separation between two peaks
##   RETURNS NOTHING.
###
def xAndfixSpecOrder(csV,idxB,medianB,peakA,peakAT,maCS):
   #checks order of IDX in csV
   err=0
   if(csV[idxB][1]==-1 or csV[idxB][2]==-1):
       print "** Error is a MATCH where both in same csV Both should have idx values csV[idxB]=", csV[idxB]
       err+=1
   if(idxB+1<len(csV) and csV[idxB+1][1]!=-1 and csV[idxB+1][1]<=csV[idxB][1]):
       print "** Error: peakA is out of order!! idxB=", idxB, " csV[idxB]=", csV[idxB], " csV[idxB][1]=",csV[idxB][1], " csV[idxB+1][1]=", csV[idxB+1][1]
       err+=1
   if(idxB+1<len(csV) and csV[idxB+1][2]!=-1 and csV[idxB+1][2]<=csV[idxB][2]):
       print "** Error: peakAT is out of order!! idxB=", idxB, " csV[idxB]=", csV[idxB], " csV[idxB][2]=",csV[idxB][2], " csV[idxB+1][2]=", csV[idxB+1][2]
       err+=1
   if(idxB-1>=0 and csV[idxB-1][1]!=-1 and csV[idxB-1][1]>=csV[idxB][1]):
       print "** Error: peakA is out of order!! idxB=", idxB, " csV[idxB]=", csV[idxB], " csV[idxB][1]=",csV[idxB][1], " csV[idxB-1][1]=", csV[idxB-1][1]
       err+=1
   if(idxB-1>=0 and csV[idxB-1][2]!=-1 and csV[idxB-1][2]>=csV[idxB][2]):
       print "** Error: peakAT is out of order!! idxB=", idxB, " csV[idxB]=", csV[idxB], " csV[idxB][2]=",csV[idxB][2], " csV[idxB-1][2]=", csV[idxB-1][2]
       err+=1
   if(err>0):
       sys.exit()
   ##CHECKS values above medianB in csV and fixes if problems
   tiM=idxB+1 #sets index to check one ahead of idxB
   nwMov=medianB #sets next CS to check as current MedianB
   while(tiM<len(csV) and csV[tiM][0] < (nwMov + maCS)):
       #increments next by overrun + maCS to account for overrun NO SHIFT ADDED SINCE IT CHANGES
       #Adjusts peakA values
       if(csV[tiM][1]!=-1):
           peakA[csV[tiM][1]].shift=((nwMov+maCS)-(peakA[csV[tiM][1]].apex[0]))
           #if((peakA[csV[tiM][1]].moveL<=round(peakA[csV[tiM][1]].apex[0]+peakA[csV[tiM][1]].shift,10)<=peakA[csV[tiM][1]].moveR)==False):
           #    print "Warning: Boundary Violation with check in xAndfixSpecOrder() peakA idx=", csV[tiM][1]," peakA.apex=", peakA[csV[tiM][1]].apex[0], " peakA.CS(new)=",round(peakA[csV[tiM][1]].apex[0]+peakA[csV[tiM][1]].shift,10), " peakA.moveL=",peakA[csV[tiM][1]].moveL ," peakA.moveR=",peakA[csV[tiM][1]].moveR                           
       #Adjusts peakAT values
       if(csV[tiM][2]!=-1):
           peakAT[csV[tiM][2]].shift=((nwMov+maCS)-(peakAT[csV[tiM][2]].apex[0]))
           #if((peakAT[csV[tiM][2]].moveL<=round(peakAT[csV[tiM][2]].apex[0]+peakAT[csV[tiM][2]].shift,10)<=peakAT[csV[tiM][2]].moveR)==False):
           #    print "Warning: Boundary Violation with check in xAndfixSpecOrder() peakAT idx=", csV[tiM][2], " peakAT.apex=", peakAT[csV[tiM][2]].apex[0], " peakAT.CS(new)=", round(peakAT[csV[tiM][2]].apex[0]+peakAT[csV[tiM][2]].shift,10), " peakAT.moveL=", peakAT[csV[tiM][2]].moveL ," peakAT.moveR=",peakAT[csV[tiM][2]].moveR                           
       #Adjusts csV peak 
           csV[tiM]=(round((nwMov+maCS),10),csV[tiM][1],csV[tiM][2])         
       #resets nwMov to current move, & increments tiM counter by 1
       nwMov=csV[tiM][0]
       tiM+=1
   ##CHECKS values below medianB in csB and fixes if problems
   tiM=idxB-1 #sets index to check one behind idxB
   nwMov=medianB #sets next CS to check as current MedianB
   while(tiM>=0 and csV[tiM][0] > (nwMov - maCS)):
       #increments next by overrun - maCS to account for overrun NO SHIFT ADDED SINCE IT CHANGES
       #Adjusts peakA values
       if(csV[tiM][1]!=-1):
           peakA[csV[tiM][1]].shift=((nwMov-maCS)-(peakA[csV[tiM][1]].apex[0]))
           #if((peakA[csV[tiM][1]].moveL<=round(peakA[csV[tiM][1]].apex[0]+peakA[csV[tiM][1]].shift,10)<=peakA[csV[tiM][1]].moveR)==False):
           #    print "Warning: Boundary Violation with check in xAndfixSpecOrder() peakA idx=", csV[tiM][1]," peakA.apex=", peakA[csV[tiM][1]].apex[0], " peakA.CS(new)=",round(peakA[csV[tiM][1]].apex[0]+peakA[csV[tiM][1]].shift,10), " peakA.moveL=",peakA[csV[tiM][1]].moveL ," peakA.moveR=",peakA[csV[tiM][1]].moveR                           
       #Adjusts peakAT values
       if(csV[tiM][2]!=-1):
           peakAT[csV[tiM][2]].shift=((nwMov-maCS)-(peakAT[csV[tiM][2]].apex[0]))
           #if((peakAT[csV[tiM][2]].moveL<=round(peakAT[csV[tiM][2]].apex[0]+peakAT[csV[tiM][2]].shift,10)<=peakAT[csV[tiM][2]].moveR)==False):
           #    print "Warning: Boundary Violation with check in xAndfixSpecOrder() peakAT idx=", csV[tiM][2], " peakAT.apex=", peakAT[csV[tiM][2]].apex[0], " peakAT.CS(new)=", round(peakAT[csV[tiM][2]].apex[0]+peakAT[csV[tiM][2]].shift,10), " peakAT.moveL=", peakAT[csV[tiM][2]].moveL ," peakAT.moveR=",peakAT[csV[tiM][2]].moveR                           
       #Adjusts csV peak
       csV[tiM]=(round((nwMov-maCS),10),csV[tiM][1],csV[tiM][2])         
       #resets nwMov to current move & decrements tiM counter by 1
       nwMov=csV[tiM][0]
       tiM-=1
#         
#
###Helper function of alignPeaksNaive() & dynPgmSegments()
##CHECKS and FIXES SPECTRA IF THERE IS AN OVERRUN WITH MATCH MEDIAN provided by match
##   csV = tuple list that combines both peakA & peakAT lists into one (ChemShiftValue,idx peakA(-1), idx PeakAT(-1))
##   iM = current position in spectrum-PeakA as reported in csV
##   peakA=spectrum of peaks to align (peakA=>mySpec.spectra[x])
##   iAT = current position in spectrum-PeakAT as reported in csV
##   peakAT=spectrum of peaks to align A to (peakAT=>mySpec.spectra[y]) 
##   medianB = median value calculated based on alignment => causes possible overrun (runs over
##             peaks either ahead/behind when current peaks is moved to position 'medianB'
##   maCS = minimum required separation between two peaks
##   RETURNS NOTHING.
###
def fixSpecOverLap(csV,iM,peakA,medianA,iAT,peakAT,medianAT,maCS):
   #print "*?*?* DYNPGM  csA=",iM, " medianA=", round(medianA,10), " csAT=", iAT, " medianAT=", round(medianAT,10)
   #print "      csV[csA]=(", round(csV[iM][0],10),",",csV[iM][1],",",csV[iM][2],")" 
   #print "      csV[csAT]=(", round(csV[iAT][0],10),",",csV[iAT][1],",",csV[iAT][2],")" 
   #creates tuple contains (csVIdx,A or AT in csV, AppropMedian)
   if(iM<iAT):
       iS=(iM,1,medianA)
       iL=(iAT,2,medianAT)
   else:
       iS=(iAT,2,medianAT)
       iL=(iM,1,medianA)
   ##Splits those that share cells within spance
   ##Checks for crossover exact match within spance
   split=0
   tiM=iL[0]
   while(tiM>=iS[0]):
       if((csV[tiM][1]!=-1 and peakA[csV[tiM][1]].matchTo!=-1) or (csV[tiM][2]!=-1 and peakAT[csV[tiM][2]].matchTo!=-1)):
           print "***** ERROR!!!! DEC Backwd match within spance iS=", iS, " iL=", iL, " iM=", iM, " iAT=", iAT 
           for z in xrange(iS[0],iL[0]+1,1):
               print "z=", z , " csV[z]=", csV[z], 
               if(csV[z][1]!=-1):
                   print " csV[z].A_matchTo=", peakA[csV[z][1]].matchTo, 
               if(csV[z][2]!=-1):
                   print " csV[z].AT_matchTo=", peakAT[csV[z][2]].matchTo,
               print " " 
           sys.exit()
       #check for cell being occupied by both peaks and split csV
       if(csV[tiM][1]!=-1 and csV[tiM][2]!=-1):
           split=1
           temp=(csV[tiM][0],csV[tiM][1],csV[tiM][2])
           csV.insert(tiM,(temp[0],temp[1],temp[2]))
           #Since iS stay as is only increment iL for completeness
           iL=(iL[0]+1,iL[1],iL[2])
           if(iS[1]==1):
               csV[tiM+1]=(csV[tiM+1][0],-1,csV[tiM+1][2])
               csV[tiM]=(csV[tiM][0],csV[tiM][1],-1)
           else:
               csV[tiM+1]=(csV[tiM+1][0],csV[tiM+1][1],-1)
               csV[tiM]=(csV[tiM][0],-1,csV[tiM][2])
       #decrements tiM counter by 1
       tiM-=1
       split=0
      
   #Process Spance so Moving Appropriate Peaks from Smaller End towards Larger End
   #IFF then are LESS than SmallerMedian+maCS
   ####
   #Loops continues checking while there are peaks to still check in csV
   #AND those peaks have ChemShift less than last position + maCS
   #Pushes forward only peaks of SAME type(AorAT)UNTIL past LargerEnd then
   #pushes both peaks forward as a single unit - should be no matches within 
   #spance because peakA=peakAT would be Crossover
   tiM=iS[0]+1 #sets index to check one ahead of iS idx
   nwMov=iS[2] #sets next CS to check as current SmallerMedian
   fixz=0 #accounts for splitting of cells within spance
   while(tiM<len(csV) and csV[tiM][0] < (nwMov + maCS)):
       #increments next by overrun + maCS to account for overrun NO SHIFT ADDED SINCE IT CHANGES
       #fixes peaks of same type only within spance, otherwise fixes all peaks within csV cell
       #Adjusts peakA values
       if(csV[tiM][1]!=-1 and (iS[1]==1 or tiM>iL[0])):
           peakA[csV[tiM][1]].shift=((nwMov+maCS)-(peakA[csV[tiM][1]].apex[0]))
           fixz+=1
           #if((peakA[csV[tiM][1]].moveL<=round(peakA[csV[tiM][1]].apex[0]+peakA[csV[tiM][1]].shift,10)<=peakA[csV[tiM][1]].moveR)==False):
           #    print "Warning: Boundary Violation with check in fixSpecOverLap() peakA idx=", csV[tiM][1]," peakA.apex=", peakA[csV[tiM][1]].apex[0], " peakA.CS(new)=",round(peakA[csV[tiM][1]].apex[0]+peakA[csV[tiM][1]].shift,10), " peakA.moveL=",peakA[csV[tiM][1]].moveL ," peakA.moveR=",peakA[csV[tiM][1]].moveR                           
       #Adjusts peakAT values
       if(csV[tiM][2]!=-1 and (iS[1]==2 or tiM>iL[1])):
           peakAT[csV[tiM][2]].shift=((nwMov+maCS)-(peakAT[csV[tiM][2]].apex[0]))
           fixz+=1
           #if((peakAT[csV[tiM][2]].moveL<=round(peakAT[csV[tiM][2]].apex[0]+peakAT[csV[tiM][2]].shift,10)<=peakAT[csV[tiM][2]].moveR)==False):
           #    print "Warning: Boundary Violation with check in fixSpecOverLap() peakAT idx=", csV[tiM][2], " peakAT.apex=", peakAT[csV[tiM][2]].apex[0], " peakAT.CS(new)=", round(peakAT[csV[tiM][2]].apex[0]+peakAT[csV[tiM][2]].shift,10), " peakAT.moveL=", peakAT[csV[tiM][2]].moveL ," peakAT.moveR=",peakAT[csV[tiM][2]].moveR                           
       #fixes csV peak ONLY if one of the peaks were fixed(keeps from adjusting chemShift of Peak not
       #involved in move within spance)
       if(fixz>0):
           csV[tiM]=(round((nwMov+maCS),10),csV[tiM][1],csV[tiM][2])         
       #resets fixz, nwMov to current move, & increments tiM counter by 1
       #IFF No FixZ then keep move point same just adjust increment
       if(fixz>0):
           nwMov=csV[tiM][0]
       tiM+=1
       fixz=0

   #Process Spance so Moving Appropriate Peaks from Larger End backwards towards Smaller End
   #IFF then are GREATER than LargerMedian-maCS
   ####
   #Loops continues checking while there are peaks to still check in csV
   #AND those peaks have ChemShift greater than last position - maCS
   #Pushes backward only peaks of SAME type(AorAT)UNTIL past SmallerEnd then
   #pushes both peaks backward as a single unit - should be no matches within 
   #spance because peakA=peakAT would be Crossover
   tiM=iL[0]-1 #sets index to check one behind of iL idx
   nwMov=iL[2] #sets next CS to check as current LargerMedian
   fixz=0 #accounts for splitting of cells within spance
   while(tiM>=0 and csV[tiM][0] > (nwMov - maCS)):
       #increments next by overrun - maCS to account for overrun NO SHIFT ADDED SINCE IT CHANGES
       #fixes peaks of same type only within spance, otherwise fixes all peaks within csV cell
       #Adjusts peakA values
       if(csV[tiM][1]!=-1 and (iL[1]==1 or tiM<iS[0])):
           peakA[csV[tiM][1]].shift=((nwMov-maCS)-(peakA[csV[tiM][1]].apex[0]))
           fixz+=1
           #if((peakA[csV[tiM][1]].moveL<=round(peakA[csV[tiM][1]].apex[0]+peakA[csV[tiM][1]].shift,10)<=peakA[csV[tiM][1]].moveR)==False):
           #    print "Warning: Boundary Violation with check in fixSpecOverLap() peakA idx=", csV[tiM][1]," peakA.apex=", peakA[csV[tiM][1]].apex[0], " peakA.CS(new)=",round(peakA[csV[tiM][1]].apex[0]+peakA[csV[tiM][1]].shift,10), " peakA.moveL=",peakA[csV[tiM][1]].moveL ," peakA.moveR=",peakA[csV[tiM][1]].moveR                                      
       #Adjusts peakAT values
       if(csV[tiM][2]!=-1 and (iL[1]==2 or tiM<iS[0])):
           peakAT[csV[tiM][2]].shift=((nwMov-maCS)-(peakAT[csV[tiM][2]].apex[0]))
           fixz+=1
           #if((peakAT[csV[tiM][2]].moveL<=round(peakAT[csV[tiM][2]].apex[0]+peakAT[csV[tiM][2]].shift,10)<=peakAT[csV[tiM][2]].moveR)==False):
           #    print "Warning: Boundary Violation with check in fixSpecOverLap() peakAT idx=", csV[tiM][2], " peakAT.apex=", peakAT[csV[tiM][2]].apex[0], " peakAT.CS(new)=", round(peakAT[csV[tiM][2]].apex[0]+peakAT[csV[tiM][2]].shift,10), " peakAT.moveL=", peakAT[csV[tiM][2]].moveL ," peakAT.moveR=",peakAT[csV[tiM][2]].moveR                                      
       #fixes csV peak ONLY if one of the peaks were fixed(keeps from adjusting chemShift of Peak not
       #involved in move within spance)
       if(fixz>0):
           csV[tiM]=(round((nwMov-maCS),10),csV[tiM][1],csV[tiM][2])         
       #resets fixz, nwMov to current move, & decrements tiM counter by 1
       #IFF No FixZ then keep move point same just adjust increment
       if(fixz>0):
           nwMov=csV[tiM][0]
       tiM-=1
       fixz=0
#         
#
#
## Defines segments of overlapping unaligned peaks in peakA given the two spectra
## after naive alignment in alignPeaksNaive returns list of segments for dynamic programming
## where segments are simply defined as a tuple of 8 things listed below:
##   (CS start PeakA, CS stop PeakA, iM start, iM stop, iAT start, iAT stop, finalDynmPgm Score, # matches)
##   where CS start is the starting ChemShift Value, CS stop is the stopping CS value, iM= indices for
##   peakA and iAT= indices for peakAT
##   peakA=spectrum of peaks to align (peakA=>mySpec.spectra[x])
##   peakAT=spectrum of peaks to align A to (peakAT=>mySpec.spectra[y]) 
##   maCS = minimum amount of space between the apex of two adjacent peaks
## RETURNS maxLen (segment) , Segments
def defineSegments(peakA,peakAT,maCS):
   # creates csV tuple that contains combo of all CS positions
   # (cs-val,iA,iAT)   
   csV=mkSingleCSList(peakA,peakAT,False)

   #returns list of segment tuples
   segs=[]
   maxLen=0
   # intialize iM to 0 and process peakA to find segments defined by 
   # CS Start & Stops AND iM idx Start & Stops
   idx=0
   fOpenAT=-1
   inSeg=0
   tSeg=(0.0,0.0,0,0,-1,-1,-1.0,-1)

   #process loop as long as still csV list left
   while(idx < len(csV)):
      #print" idx=", idx, "  csV[idx]=",csV[idx]
      ##not in a segment - increment idx & find fOpenAT (1st open AT) & find 1st A
      if(inSeg==0):
          #already matched - skip
          if(csV[idx][1]!=-1 and csV[idx][2]!=-1 and peakA[csV[idx][1]].matchTo!=-1 and peakAT[csV[idx][2]].matchTo!=-1):
              fOpenAT=-1 #resets first AT value after match since match prevents reach
              idx+=1
          #peak from peakAT -> x for 1st open AT assign
          elif(csV[idx][2]!=-1 and csV[idx][1]==-1):
              if(fOpenAT==-1):
                  fOpenAT=idx
              idx+=1
          #peak from peakA ->1st open A then start Seg
          else:
            if(csV[idx][1]==-1):
               strng = "Error: Logic error -- should have CSval from PeakA=" + '%7.4f' % csV[idx][0] + " A.Idx=" + '%4.0f' % csV[idx][1] + " AT.Idx=" + '%4.0f' % csV[idx][2] + "\n"
               sys.stderr.write(strng)
               sys.exit()
            else:
                #opens segment
                inSeg=1
                #initializes tSeg with peakA values
                tSeg=(peakA[csV[idx][1]].moveL,peakA[csV[idx][1]].moveR,csV[idx][1],csV[idx][1],-1,-1,-1.0,-1)
                #checks for overlap with prev matching seg if so then fix
                tSeg =fixLBMatch(tSeg,idx,csV,maCS)
                #check for fOpenAT and if there add AT peaks
                if(fOpenAT!=-1):
                   tSeg, fOpenAT=addsOpenAT(tSeg,fOpenAT,csV,idx)
                #adds PeakAT if one at same place   
                if(csV[idx][2]!=-1):
                    #adds first peakATs at start and end count
                    if(tSeg[4]==-1 and tSeg[5]==-1):
                        tSeg=(tSeg[0],tSeg[1],tSeg[2],tSeg[3],csV[idx][2],csV[idx][2],tSeg[6],tSeg[7])
                    #already peakATs added - extends end count only 
                    else:
                        tSeg=(tSeg[0],tSeg[1],tSeg[2],tSeg[3],tSeg[4],csV[idx][2],tSeg[6],tSeg[7])                        
                #increments idx
                idx+=1
                #Last segment Added was last peak & has corresponding peakAT so output
                ##IF LAST PEAK THEN OUTPUT
                if((idx==len(csV)) and (tSeg[4]!=-1 and tSeg[5]!=-1)):
                   segs+=[(tSeg[0],tSeg[1],tSeg[2],tSeg[3],tSeg[4],tSeg[5],tSeg[6],tSeg[7])]

      #extending a segment
      elif(inSeg==1):
          #already matched - STOP -> x that at least one AT peak in segment OTHERWISE skip seg addition
          if(csV[idx][1]!=-1 and csV[idx][2]!=-1 and peakA[csV[idx][1]].matchTo!=-1 and peakAT[csV[idx][2]].matchTo!=-1):
              #if at least 1 AT in seg then add
              if(tSeg[4]!=-1 and tSeg[5]!=-1):
                  #if match overlap with current RB then fix
                  if(csV[idx][0]<=tSeg[1]):
                     segs+=[(tSeg[0],csV[idx][0]-maCS,tSeg[2],tSeg[3],tSeg[4],tSeg[5],tSeg[6],tSeg[7])]
                  else:
                     segs+=[(tSeg[0],tSeg[1],tSeg[2],tSeg[3],tSeg[4],tSeg[5],tSeg[6],tSeg[7])]
              #reset values & DON'T increment idx b/c will pick up as inSeg=0 part of loop
              inSeg=0
              fOpenAT=-1
              tSeg=(0.0,0.0,0,0,-1,-1,-1.0,-1)               

          #peak from peakAT -> x for STOP or Extend Seg
          elif(csV[idx][2]!=-1 and csV[idx][1]==-1):
              #if AT is outside last peakA's RB then Stop
              if(tSeg[1] < csV[idx][0]):
                 #if at least 1 AT in seg then add
                 if(tSeg[4]!=-1 and tSeg[5]!=-1):
                     segs+=[(tSeg[0],tSeg[1],tSeg[2],tSeg[3],tSeg[4],tSeg[5],tSeg[6],tSeg[7])]
                 #reset values & DON'T increment idx b/c will pick up as inSeg=0 fOpenAT
                 inSeg=0
                 fOpenAT=-1
                 tSeg=(0.0,0.0,0,0,-1,-1,-1.0,-1)               
                 
              # if AT is inside range then add peakAT to segment
              else:
                 #start AT not assigned yet - so assign both
                 if(tSeg[4]==-1):
                    tSeg=(tSeg[0],tSeg[1],tSeg[2],tSeg[3],csV[idx][2],csV[idx][2],-1.0,-1)
                 else:                  
                    tSeg=(tSeg[0],tSeg[1],tSeg[2],tSeg[3],tSeg[4],csV[idx][2],-1.0,-1)
                 idx+=1
                 ##IF LAST PEAK THEN OUTPUT
                 if(idx==len(csV)):
                     segs+=[(tSeg[0],tSeg[1],tSeg[2],tSeg[3],tSeg[4],tSeg[5],tSeg[6],tSeg[7])]
                                          
          #peak from peakA -> x for STOP or Extend Seg
          else:
            if(csV[idx][1]==-1):
               strng = "Error: Logic error -- should have CSval from PeakA=" + '%7.4f' % csV[idx][0] + " A.Idx=" + '%4.0f' % csV[idx][1] + " AT.Idx=" + '%4.0f' % csV[idx][2] + "\n"
               sys.stderr.write(strng)
               sys.exit()
            else:
              #if A is outside last peakA's RB AND prev peakAT not inside peakA's bounds then Stop
              if(tSeg[1] < csV[idx][0] and ((tSeg[5]==-1) or (tSeg[5]>=0 and round((peakAT[tSeg[5]].apex[0] + peakAT[tSeg[5]].shift),10) < peakA[csV[idx][1]].moveL)) ):
                 #if at least 1 AT in seg then add
                 if(tSeg[4]!=-1 and tSeg[5]!=-1):
                     segs+=[(tSeg[0],tSeg[1],tSeg[2],tSeg[3],tSeg[4],tSeg[5],tSeg[6],tSeg[7])]
                 #reset values & DON'T increment idx so will start new seg with inSeg=0
                 inSeg=0
                 fOpenAT=-1
                 tSeg=(0.0,0.0,0,0,-1,-1,-1.0,-1)               
                 
              # if A is inside range OR A is inside range of last added peakAT ==>then add peakA to segment
              else:
                 #Update last value for moveR and end A index
                 tSeg=(tSeg[0],peakA[csV[idx][1]].moveR,tSeg[2],csV[idx][1],tSeg[4],tSeg[5],-1.0,-1)
                 #adds PeakAT if one at same place CS but a non-match   
                 if(csV[idx][2]!=-1):
                     #adding first peakATs add start & end counts
                     if(tSeg[4]==-1 and tSeg[5]==-1):
                         tSeg=(tSeg[0],tSeg[1],tSeg[2],tSeg[3],csV[idx][2],csV[idx][2],tSeg[6],tSeg[7])
                     #already have added peakATs extend end count
                     else:
                         tSeg=(tSeg[0],tSeg[1],tSeg[2],tSeg[3],tSeg[4],csV[idx][2],tSeg[6],tSeg[7])                        
                #increments idx
                 idx+=1
                 ##IF LAST PEAK THEN OUTPUT
                 if(idx==len(csV)):
                     segs+=[(tSeg[0],tSeg[1],tSeg[2],tSeg[3],tSeg[4],tSeg[5],tSeg[6],tSeg[7])]
                 
   ### After defining segs determine longest one for return
   for i in xrange(0,len(segs),1):
      #check for max segment length
      if((segs[i][3] - segs[i][2] +1) > maxLen):
         maxLen=(segs[i][3] - segs[i][2] +1)               
      
   # returns defined list of segment tuples
   return maxLen, segs   
     
#
#
###Helper function of defineSegments()
## Inputs tSeg(temp Segment) idx of current position in csV list (tuples that combine peakA & peakAT into a single list)
## Function corrects CS peakA Lefthand boundary when tSeg is first created such that LB is truncated if 
## there exists a previous match prior to current starting peak of tSeg 
##   tSeg= temporary segment tuple where tuple => (CS start PeakA, CS stop PeakA, iM start, iM stop, iAT start, iAT stop, finalDynmPgm Score, # matches)           
##   idx = current idx position of first peak in tSeg for peakA
##   csV = tuple list of combine peakA & peakAT chemShift peak positions with indices to actual peakA & peakAT
##   maCS = minimum amount of space between the apex of two adjacent peaks
##RETURNS adjusted tSeg where LB overlap with existing match truncates LB of tSeg
###
def fixLBMatch(tSeg,idx,csV,maCS):
    #sets return tuple
    rSeg=(tSeg[0],tSeg[1],tSeg[2],tSeg[3],tSeg[4],tSeg[5],tSeg[6],tSeg[7])
    cIdx=idx-1 #sets current index to one less than passed in
    done=False
    while(cIdx > 0 and done==False):
       #if find ExactMatch then check LB bound
       if(csV[cIdx][1]!=-1 and csV[cIdx][2]!=-1):
           #fix LB boundary
           if(rSeg[0]<=csV[cIdx][0]):
               rSeg=(csV[cIdx][0]+maCS,rSeg[1],rSeg[2],rSeg[3],rSeg[4],rSeg[5],rSeg[6],rSeg[7])
               done=True
           #LB boundary is ok
           else:
               done=True
       #if still within range of LB bound then increment otherwise done
       elif(rSeg[0]<=csV[cIdx][0]):
           cIdx-=1
       else:
           done=True
    #returns tuple
    return rSeg
#
#
###Helper function of defineSegments()
## Inputs tSeg(temp Segment) idx of current position in csV list (tuples that combine peakA & peakAT into a single list)
## function adds PeakAT values that are within peakA Lefthand boundary(LB) to segment that occurred prior to the first
## peakA peak that started the segment - this section is extended in defineSegments after segment is first formed 
##   tSeg= temporary segment tuple where tuple => (CS start PeakA, CS stop PeakA, iM start, iM stop, iAT start, iAT stop, finalDynmPgm Score, # matches)           
##   fOpenAT = current idx position in csV of first peakAT peak that occurred prior to when peakA started segment
##   csV = tuple list of combine peakA & peakAT chemShift peak positions with indices to actual peakA & peakAT
##   iA = current idx in csV of peakA that started the segment
##RETURNS adjusted tSeg & fOpenAT value after added necessary where LB overlap with existing match truncates LB of tSeg
###
def addsOpenAT(tSeg,fOpenAT,csV,iA):
    #sets return tuple
    rSeg=(tSeg[0],tSeg[1],tSeg[2],tSeg[3],tSeg[4],tSeg[5],tSeg[6],tSeg[7])
    #sets return fOpenAT
    rfOpenAT=-1
    cIdx=fOpenAT #sets current index to Idx of first open AT value
    done=False
    while(cIdx < len(csV) and done==False):
       #if need to add ATpeak to list (note all matches already reset fOpenAT
       if(csV[cIdx][1]==-1 and csV[cIdx][2]!=-1):
           #if ATpeak is within LB
           if(rSeg[0]<=csV[cIdx][0] and cIdx < iA):
               #not first AT
               if(rSeg[4]!=-1):
                  rSeg=(rSeg[0],rSeg[1],rSeg[2],rSeg[3],rSeg[4],csV[cIdx][2],rSeg[6],rSeg[7])
               #first AT
               else:
                  rSeg=(rSeg[0],rSeg[1],rSeg[2],rSeg[3],csV[cIdx][2],csV[cIdx][2],rSeg[6],rSeg[7])
               cIdx+=1
           #if ATPeak is before LB
           elif(rSeg[0]>csV[cIdx][0] and cIdx < iA-1):
               cIdx+=1
           else:
               done=True
       else:
           done=True        
           
    #returns tuple and fOpenAT
    return rSeg, rfOpenAT

#
#
#
#
###Helper function of xxx
## Inputs both Lists of peaks (peakA & peakAT) and returns a list of tuples that combines
## input lists into a single list of CS values and idices into peakA & peakAT =>(CS value, idxA, idxAT)
## SINCE FOR TEMPLATE X'S THAT PEAKAT HASN'T MOVED (SHIFT=0.0) & IF OVERLAP PROBLEM THEN ALIGN WILL EFFECT AT THEN COMBINE PROBLEM A
## WITH AT IN AN ALIGNMENT OTHERWISE CAN MOVE
##   peakA=spectrum of peaks to align (peakA=>mySpec.spectra[x])
##   peakAT=spectrum of peaks to align A to (peakAT=>mySpec.spectra[y])
##   maCS = minimum distance between peaks 
##   mxD = maximum variability for ChemShift
## RETURNS tuple list => (CS value, idxA, idxAT)
###
def mkSingleCSListTmplt(peakA,peakAT,maCS,mxD,propH,propW,propP):
   # creates csV tuple that contains combo of all CS positions
   # (cs-val,iA,iAT)   
   csV=[]

   #loads CS for peakAT     
   for i in xrange(0,len(peakAT),1):
      if(peakAT[i].shift!=0.0 and peakAT[i].matchTo==-1):
          peakAT[i].shift=0.0
      ### NOT WORK ON MOST TEMPLATE CASES ###
      #else:
      #    peakAT[i].shift=0.0
      #    peakA[peakAT[i].matchTo].shift=(peakAT[i].apex[0]+peakAT[i].shift)-peakA[peakAT[i].matchTo].apex[0]
      #if(peakAT[i].shift!=0.0):
      #    print "???ERROR: PROBLEM peakAT != zero shift  i=", i, " peakAT.apex=", peakAT[i].apex[0], " peakAT.shift=", peakAT[i].shift, " peakAT.matchTo=", peakAT[i].matchTo
      csV+=[(round((peakAT[i].apex[0] + peakAT[i].shift),10),-1,i)]
      
   #loads CS for peakA
   z=0
   csC=0
   while(z<len(peakA) and csC<len(csV) ):
      while(z<len(peakA) and csC<len(csV) and (round((peakA[z].apex[0] + peakA[z].shift),10) > round(csV[csC][0],10))):
         csC+=1                                                                                  
      if(csC<len(csV) and z<len(peakA)):                                                                          
         if (round((peakA[z].apex[0] + peakA[z].shift),10)!=round(csV[csC][0],10)):                                             
            csV.insert(csC,(round((peakA[z].apex[0] + peakA[z].shift),10),z,-1))
         else:
            csV[csC]=(csV[csC][0],z,csV[csC][2])
            ## checks to verify that positions filled by same csV values are actually matches
            #if(((0<=csV[csC][2]<=len(peakAT))==True and peakAT[csV[csC][2]].matchTo>=0 and peakAT[csV[csC][2]].matchTo!=csV[csC][1]) or ((0<=csV[csC][1]<=len(peakA))==True and peakA[csV[csC][1]].matchTo >=0 and peakA[csV[csC][1]].matchTo!=csV[csC][2])):
            #   strng = "\n***Warning: Non-M Peaks with same ChemShift-different attributes used in csTemplate \ncsVal=" + '%7.4f' % csV[csC][0] + " A.Idx=" + '%4.0f' % csV[csC][1] + " A.apex=" + '%7.4f' % round(peakA[csV[csC][1]].apex[0],10) + " A.Shift=" + '%7.4f' % round(peakA[csV[csC][1]].shift,10) +  "     A.Ht=" + '%10.1f' % round(peakA[csV[csC][1]].apex[1],10) + " A.Wdt=" + '%7.4f' % round(peakA[csV[csC][1]].width,10) + " A.matchTo=" + '%3.0f' % peakA[csV[csC][1]].matchTo + "\nA.matchTo'sAT.matchTo=" + '%3.0f' % peakAT[peakA[csV[csC][1]].matchTo].matchTo + " Apex=" + '%7.4f' % peakAT[peakA[csV[csC][1]].matchTo].apex[0] + " Shift=" + '%7.4f' % peakAT[peakA[csV[csC][1]].matchTo].shift +  "\nAT.Idx=" + '%4.0f' % csV[csC][2] + " AT.apex=" + '%7.4f' % round(peakAT[csV[csC][2]].apex[0],10) + " AT.shift=" + '%7.4f' % round(peakAT[csV[csC][2]].shift,10) +  "    AT.Ht=" + '%10.2f' % round(peakAT[csV[csC][2]].apex[1],10) + " AT.Wdt=" + '%7.4f' % round(peakAT[csV[csC][2]].width,10) +  " AT.matchTo=" + '%3.0f' % peakAT[csV[csC][2]].matchTo +  "\nAT.matchTo's A.MatchTo=" + '%3.0f' % peakA[peakAT[csV[csC][2]].matchTo].matchTo +  " Apex=" + '%7.4f' % peakA[peakAT[csV[csC][2]].matchTo].apex[0] +  " Shift=" + '%7.4f' % peakA[peakAT[csV[csC][2]].matchTo].shift + "\n"
            #   print strng
         z+=1                                                                                    
         csC+=1                                                                                  
      elif(z<len(peakA)):                                                                                      
         csV.append((round((peakA[z].apex[0] + peakA[z].shift),10),z,-1))                                                 
         z+=1                                                                                    
   while(z<len(peakA)):                                                               
      csV.append((round((peakA[z].apex[0] + peakA[z].shift),10),z,-1))                                                    
      z+=1   
   errz=0
   for g in xrange(0,len(csV),1):
       if(csV[g][1]!=-1 and csV[g][2]!=-1 and ((peakA[csV[g][1]].matchTo!=-1 and peakA[csV[g][1]].matchTo!=csV[g][2]) or (peakAT[csV[g][2]].matchTo!=-1 and peakAT[csV[g][2]].matchTo!=csV[g][1]) or (peakAT[csV[g][2]].matchTo!=-1 and peakA[csV[g][1]].matchTo==-1) or (peakAT[csV[g][2]].matchTo==-1 and peakA[csV[g][1]].matchTo!=-1))):
           errz+=1
           print "\n**ERROR with matched detected for Function csTemplate g=", g ," csV[g]=", csV[g]
           print  "  peakA=", csV[g][1]," CS=", round(peakA[csV[g][1]].apex[0]+peakA[csV[g][1]].shift,10), " Apex=", round(peakA[csV[g][1]].apex[0],10)," matchTo",peakA[csV[g][1]].matchTo 
           print  "  peakA's.matchTo=",peakA[csV[g][1]].matchTo," CS=", round(peakAT[peakA[csV[g][1]].matchTo].apex[0]+peakAT[peakA[csV[g][1]].matchTo].shift,10), " Apex=", round(peakAT[peakA[csV[g][1]].matchTo].apex[0],10)," matchTo",peakAT[peakA[csV[g][1]].matchTo].matchTo  
           print  "  peakAT=",csV[g][2]," CS=", round(peakAT[csV[g][2]].apex[0]+peakAT[csV[g][2]].shift,10), " Apex=", round(peakAT[csV[g][2]].apex[0],10)," matchTo",peakAT[csV[g][2]].matchTo 
           print  "  peakAT's.matchTo=",peakAT[csV[g][2]].matchTo," CS=", round(peakA[peakAT[csV[g][2]].matchTo].apex[0]+peakA[peakAT[csV[g][2]].matchTo].shift,10), " Apex=", round(peakA[peakAT[csV[g][2]].matchTo].apex[0],10)," matchTo",peakA[peakAT[csV[g][2]].matchTo].matchTo          
       if(csV[g][1]!=-1 and csV[g][2]==-1 and peakA[csV[g][1]].matchTo!=-1):
           errz+=1
           print "\n**ERROR with matched detected for Function csTemplate g=", g ," csV[g]=", csV[g]
           print  "  peakA=", csV[g][1]," CS=", round(peakA[csV[g][1]].apex[0]+peakA[csV[g][1]].shift,10), " Apex=", round(peakA[csV[g][1]].apex[0],10)," matchTo",peakA[csV[g][1]].matchTo 
           print  "  peakA's.matchTo=",peakA[csV[g][1]].matchTo," CS=", round(peakAT[peakA[csV[g][1]].matchTo].apex[0]+peakAT[peakA[csV[g][1]].matchTo].shift,10), " Apex=", round(peakAT[peakA[csV[g][1]].matchTo].apex[0],10)," matchTo",peakAT[peakA[csV[g][1]].matchTo].matchTo  
       if(csV[g][2]!=-1 and csV[g][1]==-1 and peakAT[csV[g][2]].matchTo!=-1):
           errz+=1
           print "\n**ERROR with matched detected for Function csTemplate g=", g ," csV[g]=", csV[g]
           print  "  peakAT=",csV[g][2]," CS=", round(peakAT[csV[g][2]].apex[0]+peakAT[csV[g][2]].shift,10), " Apex=", round(peakAT[csV[g][2]].apex[0],10)," matchTo",peakAT[csV[g][2]].matchTo 
           print  "  peakAT's.matchTo=",peakAT[csV[g][2]].matchTo," CS=", round(peakA[peakAT[csV[g][2]].matchTo].apex[0]+peakA[peakAT[csV[g][2]].matchTo].shift,10), " Apex=", round(peakA[peakAT[csV[g][2]].matchTo].apex[0],10)," matchTo",peakA[peakAT[csV[g][2]].matchTo].matchTo          

   if(errz!=0):
      sys.exit()
      
   ## checks spacing fixes only with A moves otherwise aligns
   i=0
   while(i<len(csV)-1):
       ## Needs to Fix spacing with A moves => AT must maintain position
       if(round(csV[i+1][0]-csV[i][0],10) < maCS):
           #checks moving i back
           mvi=i
           done=0
           tms=0
           while((mvi>=0 and csV[mvi][2]==-1) and (mvi==0 or (mvi>0 and (csV[mvi-1][2]==-1 or csV[mvi-1][0]<=csV[mvi][0]-maCS))) and done==0):
               ## case where mvi==0 and all A's so can move back ok
               if(mvi==0):
                   done=1
                   while(tms>-1):
                       if(csV[mvi][1]!=-1 and csV[mvi][2]==-1):
                           peakA[csV[mvi][1]].shift=csV[mvi][0]-maCS - peakA[csV[mvi][1]].apex[0]
                           csV[mvi]=(round(peakA[csV[mvi][1]].apex[0]+peakA[csV[mvi][1]].shift,10),csV[mvi][1],csV[mvi][2])
                           tms-=1
                           mvi+=1
                       else:
                           print "*** ERROR in algorithm expected csV[mvi][1]==# & csV[mvi][2]==-1 csV[mvi]=", csV[mvi]
                           tms=-1
               ## case where mvi>0 and can move back into position ok has all A's to move
               elif(mvi>0 and csV[mvi-1][0]<=csV[mvi][0]-maCS):
                   done=1
                   while(tms>-1):
                       if(csV[mvi][1]!=-1 and csV[mvi][2]==-1):
                           peakA[csV[mvi][1]].shift=csV[mvi][0]-maCS - peakA[csV[mvi][1]].apex[0]
                           csV[mvi]=(round(peakA[csV[mvi][1]].apex[0]+peakA[csV[mvi][1]].shift,10),csV[mvi][1],csV[mvi][2])
                           tms-=1
                           mvi+=1
                       else:
                           print "*** ERROR in algorithm expected csV[mvi][1]==# & csV[mvi][2]==-1 csV[mvi]=", csV[mvi]
                           tms=-1
               ## case where is an A but can't move back enough keep checking back
               elif(mvi>0 and csV[mvi-1][2]==-1):
                   tms+=1
                   mvi-=1
           #checks moving i forward if back did not work
           if(done!=1):
              mvi=i
              done=0
              tms=0
              while((mvi<len(csV) and csV[mvi][2]==-1) and (mvi==len(csV)-1 or (mvi<len(csV)-1 and (csV[mvi+1][2]==-1 or csV[mvi+1][0]>=csV[mvi][0]+maCS))) and done==0):
               ## case where mvi==len(csv)-1 and all A's so can move forward
               if(mvi==len(csv)-1):
                   done=1
                   while(tms>-1):
                       if(csV[mvi][1]!=-1 and csV[mvi][2]==-1):
                           peakA[csV[mvi][1]].shift=csV[mvi][0]+maCS - peakA[csV[mvi][1]].apex[0]
                           csV[mvi]=(round(peakA[csV[mvi][1]].apex[0]+peakA[csV[mvi][1]].shift,10),csV[mvi][1],csV[mvi][2])
                           tms-=1
                           mvi-=1
                       else:
                           print "*** ERROR in algorithm expected csV[mvi][1]==# & csV[mvi][2]==-1 csV[mvi]=", csV[mvi]
                           tms=-1
               ## case where mvi>len(csV)-1 and can move forward into position ok has all A's to move
               elif(mvi<len(csV)-1 and csV[mvi+1][0]>=csV[mvi][0]+maCS):
                   done=1
                   while(tms>-1):
                       if(csV[mvi][1]!=-1 and csV[mvi][2]==-1):
                           peakA[csV[mvi][1]].shift=csV[mvi][0]+maCS - peakA[csV[mvi][1]].apex[0]
                           csV[mvi]=(round(peakA[csV[mvi][1]].apex[0]+peakA[csV[mvi][1]].shift,10),csV[mvi][1],csV[mvi][2])
                           tms-=1
                           mvi-=1
                       else:
                           print "*** ERROR in algorithm expected csV[mvi][1]==# & csV[mvi][2]==-1 csV[mvi]=", csV[mvi]
                           tms=-1
               ## case where is an A but can't move back enough keep checking back
               elif(mvi<len(csV)-1 and csV[mvi+1][2]==-1):
                   tms+=1
                   mvi+=1
           #IF NEITHER BACKWARD OR FORWARD MOTION WORK THEN ALIGN
           if(done!=1):
              if((csV[i][2]==-1 and csV[i][1]!=-1 and csV[i+1][2]!=-1 and csV[i+1][1]==-1) or (csV[i][2]!=-1 and csV[i][1]==-1 and csV[i+1][2]==-1 and csV[i+1][1]!=-1)):
                  #if i is AT
                  if(csV[i][2]!=-1):
                     #adjust matchTo status
                     peakA[csV[i+1][1]].matchTo=csV[i][2]
                     peakAT[csV[i][2]].matchTo=csV[i+1][1]         
                     #calculates score of match  
                     HScr, WScr, PScr = calcScoreN(peakA[csV[i+1][1]],peakAT[csV[i][2]],mxD,propH,propW,propP)
                     peakA[csV[i+1][1]].scoreH=HScr
                     peakA[csV[i+1][1]].scoreW=WScr
                     peakA[csV[i+1][1]].scoreP=PScr
                     peakAT[csV[i][2]].scoreH=HScr
                     peakAT[csV[i][2]].scoreW=WScr
                     peakAT[csV[i][2]].scoreP=PScr
                     #fixes peak position to AT position
                     peakA[csV[i+1][1]].shift=(peakAT[csV[i][2]].apex[0]+peakAT[csV[i][2]].shift) - peakA[csV[i+1][1]].apex[0]
                     #pops out csV[i+1] value since now empty
                     csV.pop(i+1)                      
                     #subtracts one for i so that next round checks i against new i+1
                     i-=1
                  #if i+1 is AT 
                  elif(csV[i+1][2]!=-1):
                     #adjust matchTo status
                     peakA[csV[i][1]].matchTo=csV[i+1][2]
                     peakAT[csV[i+1][2]].matchTo=csV[i][1]         
                     #calculates score of match  
                     HScr, WScr, PScr = calcScoreN(peakA[csV[i][1]],peakAT[csV[i+1][2]],mxD,propH,propW,propP)
                     peakA[csV[i][1]].scoreH=HScr
                     peakA[csV[i][1]].scoreW=WScr
                     peakA[csV[i][1]].scoreP=PScr
                     peakAT[csV[i+1][2]].scoreH=HScr
                     peakAT[csV[i+1][2]].scoreW=WScr
                     peakAT[csV[i+1][2]].scoreP=PScr
                     #fixes peak position to AT position
                     peakA[csV[i][1]].shift=(peakAT[csV[i+1][2]].apex[0]+peakAT[csV[i+1][2]].shift) - peakA[csV[i][1]].apex[0]
                     #pops out csV[i+1] value since now empty
                     csV.pop(i)                      
                     #subtracts one for i so that next round checks old(i+1) against new i+1
                     i-=1                      
              else:
                 print "*** ERROR in algorithm expected combine to be A & AT csV[i]=", csV[i], " csV[i+1]=", csV[i+1]
       ## increments i by 1
       i+=1        
       
   #returns tuple list
   return csV
#
#
#
###Helper function of defineSegments() & dynPgmSegments()
## Inputs both Lists of peaks (peakA & peakAT) and returns a list of tuples that combines
## input lists into a single list of CS values and idices into peakA & peakAT =>(CS value, idxA, idxAT)
##   peakA=spectrum of peaks to align (peakA=>mySpec.spectra[x])
##   peakAT=spectrum of peaks to align A to (peakAT=>mySpec.spectra[y])
##   supWarn= True=>to supress warning about peakA and peakAT sharing same cell in csV BUT not a match
##            False=>Allows warning to be printed 
## RETURNS tuple list => (CS value, idxA, idxAT)
###
def mkSingleCSList(peakA,peakAT,supWarn,myFunc=""):
   # creates csV tuple that contains combo of all CS positions
   # (cs-val,iA,iAT)   
   csV=[]

   #loads CS for peakA     
   for i in xrange(0,len(peakA),1):
      csV+=[(round((peakA[i].apex[0] + peakA[i].shift),10),i,-1)]
      
   #loads CS for peakAT
   z=0
   csC=0
   while(z<len(peakAT) and csC<len(csV) ):
      while(z<len(peakAT) and csC<len(csV) and (round((peakAT[z].apex[0] + peakAT[z].shift),10) > round(csV[csC][0],10))):
         csC+=1                                                                                  
      if(csC<len(csV) and z<len(peakAT)):                                                                          
         if (round((peakAT[z].apex[0] + peakAT[z].shift),10)!=round(csV[csC][0],10)):                                             
            csV.insert(csC,(round((peakAT[z].apex[0] + peakAT[z].shift),10),-1,z))
         else:
            csV[csC]=(csV[csC][0],csV[csC][1],z)
            ## checks to verify that positions filled by same csV values are actually matches
            #if(((0<=csV[csC][1]<=len(peakA))==True and peakA[csV[csC][1]].matchTo>=0 and peakA[csV[csC][1]].matchTo!=csV[csC][2]) or ((0<=csV[csC][2]<=len(peakAT))==True and peakAT[csV[csC][2]].matchTo >=0 and peakAT[csV[csC][2]].matchTo!=csV[csC][1])):
               #strng = "\n***Warning: Non-M Peaks with same ChemShift-different attributes used in Function "+ myFunc + "\ncsVal=" + '%7.4f' % csV[csC][0] + " A.Idx=" + '%4.0f' % csV[csC][1] + " A.apex=" + '%7.4f' % round(peakA[csV[csC][1]].apex[0],10) + " A.Shift=" + '%7.4f' % round(peakA[csV[csC][1]].shift,10) +  "     A.Ht=" + '%10.1f' % round(peakA[csV[csC][1]].apex[1],10) + " A.Wdt=" + '%7.4f' % round(peakA[csV[csC][1]].width,10) + " A.matchTo=" + '%3.0f' % peakA[csV[csC][1]].matchTo + "\nA.matchTo'sAT.matchTo=" + '%3.0f' % peakAT[peakA[csV[csC][1]].matchTo].matchTo + " Apex=" + '%7.4f' % peakAT[peakA[csV[csC][1]].matchTo].apex[0] + " Shift=" + '%7.4f' % peakAT[peakA[csV[csC][1]].matchTo].shift +  "\nAT.Idx=" + '%4.0f' % csV[csC][2] + " AT.apex=" + '%7.4f' % round(peakAT[csV[csC][2]].apex[0],10) + " AT.shift=" + '%7.4f' % round(peakAT[csV[csC][2]].shift,10) +  "    AT.Ht=" + '%10.2f' % round(peakAT[csV[csC][2]].apex[1],10) + " AT.Wdt=" + '%7.4f' % round(peakAT[csV[csC][2]].width,10) +  " AT.matchTo=" + '%3.0f' % peakAT[csV[csC][2]].matchTo +  "\nAT.matchTo's A.MatchTo=" + '%3.0f' % peakA[peakAT[csV[csC][2]].matchTo].matchTo +  " Apex=" + '%7.4f' % peakA[peakAT[csV[csC][2]].matchTo].apex[0] +  " Shift=" + '%7.4f' % peakA[peakAT[csV[csC][2]].matchTo].shift + "\n"
               #print strng
               #if(supWarn==False and peakA[csV[csC][1]].matchTo==-1 and peakAT[csV[csC][2]].matchTo==-1 and round(peakA[csV[csC][1]].apex[0],10)==round(peakAT[csV[csC][2]].apex[0],10) and round(peakA[csV[csC][1]].apex[1],10)==round(peakAT[csV[csC][2]].apex[1],10) and peakAT[csV[csC][2]].width==peakA[csV[csC][1]].width ):
                   #strng1="\n***WARNING: Failed align with Naive algorithm used in Function "+ myFunc + " csVal=" + '%7.4f' % csV[csC][0] + " A.Idx=" + '%4.0f' % csV[csC][1] + " A.apex=" + '%7.4f' % round(peakA[csV[csC][1]].apex[0],10) + " A.matchTo=" + '%3.0f' % peakA[csV[csC][1]].matchTo + "  AT.Idx=" + '%4.0f' % csV[csC][2] + " AT.apex=" + '%7.4f' % round(peakAT[csV[csC][2]].apex[0],10) +  " AT.matchTo=" + '%3.0f' % peakAT[csV[csC][2]].matchTo + "\n"
                   #print strng1
                   #sys.stderr.write(strng1)                   
               #else:
               #   print strng
                  #sys.stderr.write(strng)
                  #sys.exit()
         z+=1                                                                                    
         csC+=1                                                                                  
      elif(z<len(peakAT)):                                                                                      
         csV.append((round((peakAT[z].apex[0] + peakAT[z].shift),10),-1,z))                                                 
         z+=1                                                                                    
   while(z<len(peakAT)):                                                               
      csV.append((round((peakAT[z].apex[0] + peakAT[z].shift),10),-1,z))                                                    
      z+=1   
   errz=0
   for g in xrange(0,len(csV),1):
       if(csV[g][1]!=-1 and csV[g][2]!=-1 and ((peakA[csV[g][1]].matchTo!=-1 and peakA[csV[g][1]].matchTo!=csV[g][2]) or (peakAT[csV[g][2]].matchTo!=-1 and peakAT[csV[g][2]].matchTo!=csV[g][1]) or (peakAT[csV[g][2]].matchTo!=-1 and peakA[csV[g][1]].matchTo==-1) or (peakAT[csV[g][2]].matchTo==-1 and peakA[csV[g][1]].matchTo!=-1))):
           errz+=1
           print "\n**ERROR with matched detected for Function ", myFunc ," g=", g ," csV[g]=", csV[g]
           print  "  peakA=", csV[g][1]," CS=", round(peakA[csV[g][1]].apex[0]+peakA[csV[g][1]].shift,10), " Apex=", round(peakA[csV[g][1]].apex[0],10)," matchTo",peakA[csV[g][1]].matchTo 
           print  "  peakA's.matchTo=",peakA[csV[g][1]].matchTo," CS=", round(peakAT[peakA[csV[g][1]].matchTo].apex[0]+peakAT[peakA[csV[g][1]].matchTo].shift,10), " Apex=", round(peakAT[peakA[csV[g][1]].matchTo].apex[0],10)," matchTo",peakAT[peakA[csV[g][1]].matchTo].matchTo  
           print  "  peakAT=",csV[g][2]," CS=", round(peakAT[csV[g][2]].apex[0]+peakAT[csV[g][2]].shift,10), " Apex=", round(peakAT[csV[g][2]].apex[0],10)," matchTo",peakAT[csV[g][2]].matchTo 
           print  "  peakAT's.matchTo=",peakAT[csV[g][2]].matchTo," CS=", round(peakA[peakAT[csV[g][2]].matchTo].apex[0]+peakA[peakAT[csV[g][2]].matchTo].shift,10), " Apex=", round(peakA[peakAT[csV[g][2]].matchTo].apex[0],10)," matchTo",peakA[peakAT[csV[g][2]].matchTo].matchTo          
       if(csV[g][1]!=-1 and csV[g][2]==-1 and peakA[csV[g][1]].matchTo!=-1):
           errz+=1
           print "\n**ERROR with matched detected for Function ", myFunc ," g=", g ," csV[g]=", csV[g]
           print  "  peakA=", csV[g][1]," CS=", round(peakA[csV[g][1]].apex[0]+peakA[csV[g][1]].shift,10), " Apex=", round(peakA[csV[g][1]].apex[0],10)," matchTo",peakA[csV[g][1]].matchTo 
           print  "  peakA's.matchTo=",peakA[csV[g][1]].matchTo," CS=", round(peakAT[peakA[csV[g][1]].matchTo].apex[0]+peakAT[peakA[csV[g][1]].matchTo].shift,10), " Apex=", round(peakAT[peakA[csV[g][1]].matchTo].apex[0],10)," matchTo",peakAT[peakA[csV[g][1]].matchTo].matchTo  
       if(csV[g][2]!=-1 and csV[g][1]==-1 and peakAT[csV[g][2]].matchTo!=-1):
           errz+=1
           print "\n**ERROR with matched detected for Function ", myFunc ," g=", g ," csV[g]=", csV[g]
           print  "  peakAT=",csV[g][2]," CS=", round(peakAT[csV[g][2]].apex[0]+peakAT[csV[g][2]].shift,10), " Apex=", round(peakAT[csV[g][2]].apex[0],10)," matchTo",peakAT[csV[g][2]].matchTo 
           print  "  peakAT's.matchTo=",peakAT[csV[g][2]].matchTo," CS=", round(peakA[peakAT[csV[g][2]].matchTo].apex[0]+peakA[peakAT[csV[g][2]].matchTo].shift,10), " Apex=", round(peakA[peakAT[csV[g][2]].matchTo].apex[0],10)," matchTo",peakA[peakAT[csV[g][2]].matchTo].matchTo          

   if(errz!=0):
      sys.exit()

   #returns tuple list                                                                    
   return csV
#
#####CURRENTLY USED #########
###Helper function of mkConsensusSpec()
## Inputs both Lists of peaks (peakA & peakAT) and returns a list of tuples that combines
## input lists into a single list of CS values and idices into peakA & peakAT =>(CS value, idxA, idxAT)
##   peakA=spectrum of peaks to align (peakA=>mySpec.spectra[x])
##   peakAT=spectrum of peaks to align A to (peakAT=>mySpec.spectra[y])
##   maCS= minimum amount expected to separate two peaks of same spectrum 
## ADJUSTS PEAKS IN PEAKA AND PEAKAT SUCH THAT MINIMUM DISTANCE REQUIREMENT IS MAINTAINED
## RETURNS tuple list => (CS value, idxA, idxAT)
###
def mkSingleCSListFxSpacing(peakA,peakAT,maCS):
####CHECK THAT NOT MAKING ERRORS HERE THAT RESULT IN MOVEMENT OF APEX[0]    
   # creates csV tuple that contains combo of all CS positions
   # (cs-val,iA,iAT)   
   csV=mkSingleCSList(peakA,peakAT,False)
   ##check and fix spacing to maCS
   xPos=1
   xMov=0
   while(xPos<len(csV)):
       #X for minimum Spacing
       if(csV[xPos][0]-maCS<csV[xPos-1][0]):
           #find which way to move (backward or forward) choose one that doesn't cause boundary
           #problems - or smallest boundary problem if both ok then always moves forward(less moves)
           #xMov=-1 then move xPos-1 backward, xMov=1 then move xPos forward           
           xMov=fndMov(xPos,csV,peakA,peakAT,maCS)
           #print "### Fixing Seperation Violation csV-1 =",csV[xPos-1], " csV=",csV[xPos], " maCS=", maCS
           if(xMov==-1):
               #print "  !!!!1X min Sep Prob MOVEBCK xIdx=", xPos-1, " curr.Tup=(",round(csV[xPos-1][0],10),",",csV[xPos-1][1],",",csV[xPos-1][2],") xPos=",round((csV[xPos][0]-maCS),10)
               fxSpec(xPos-1,round((csV[xPos][0]-maCS),10),-1,csV,peakA,peakAT,maCS)
               #print "  !!!!2X min Sep Prob MOVEBCK xIdx=", xPos-1, " curr.Tup=(",round(csV[xPos-1][0],10),",",csV[xPos-1][1],",",csV[xPos-1][2],") xPos=",round((csV[xPos][0]-maCS),10)
           elif(xMov==1):
               #print "  !!!!1X min Sep Prob MOVEFOR xIdx=", xPos, " curr.Tup=(",round(csV[xPos][0],10),",",csV[xPos][1],",",csV[xPos][2],") xPos=",round((csV[xPos-1][0]+maCS),10)
               fxSpec(xPos,round((csV[xPos-1][0]+maCS),10),1,csV,peakA,peakAT,maCS)           
               #print "  !!!!2X min Sep Prob MOVEFOR xIdx=", xPos, " curr.Tup=(",round(csV[xPos][0],10),",",csV[xPos][1],",",csV[xPos][2],") xPos=",round((csV[xPos-1][0]+maCS),10)
       #increment forward
       xMov=0
       xPos+=1

   ##check and fix boundary violations
   xPos=0
   while(xPos<len(csV)):
       #X for boundary violations
       if(csV[xPos][1]!=-1 and csV[xPos][2]!=-1):
           bMoveR=peakA[csV[xPos][1]].moveR
           bMoveL=peakA[csV[xPos][1]].moveL
           #sets most restrictive boundaries
           if(peakAT[csV[xPos][2]].moveR<bMoveR):
               bMoveR=peakAT[csV[xPos][2]].moveR
           if(bMoveL<peakAT[csV[xPos][2]].moveL):
               bMoveL=peakAT[csV[xPos][2]].moveL
           #checks to see if boundaries are violated and moves if possible
           if((bMoveL<=csV[xPos][0]<=bMoveR)==False):           
               if(csV[xPos][0]>bMoveR):
                   moveForwd=False
                   okToFix=xMoveFixBnd(xPos,bMoveR,csV,peakA,peakAT,moveForwd,maCS)
               else:
                   moveForwd=True
                   okToFix=xMoveFixBnd(xPos,bMoveL,csV,peakA,peakAT,moveForwd,maCS)
               if(okToFix==True):
                   #print "### Fixing Boundary Violation csV=",csV[xPos], " bMoveR=", bMoveR, " bMoveL=", bMoveL
                   if(moveForwd==False):
                       FixBoundary(xPos,bMoveR,csV,peakA,peakAT,moveForwd,maCS)
                   else:
                       FixBoundary(xPos,bMoveL,csV,peakA,peakAT,moveForwd,maCS)
       elif(csV[xPos][1]!=-1 and (peakA[csV[xPos][1]].moveL<=csV[xPos][0]<=peakA[csV[xPos][1]].moveR)==False):
           if(csV[xPos][0]>peakA[csV[xPos][1]].moveR):
               moveForwd=False
               okToFix=xMoveFixBnd(xPos,peakA[csV[xPos][1]].moveR,csV,peakA,peakAT,moveForwd,maCS)
           else:
               moveForwd=True
               okToFix=xMoveFixBnd(xPos,peakA[csV[xPos][1]].moveL,csV,peakA,peakAT,moveForwd,maCS)
           if(okToFix==True):
               #print "### Fixing Boundary Violation csV=",csV[xPos], " A.MoveR=", peakA[csV[xPos][1]].moveR, " A.MoveL=", peakA[csV[xPos][1]].moveL
               if(moveForwd==False):
                   FixBoundary(xPos,peakA[csV[xPos][1]].moveR,csV,peakA,peakAT,moveForwd,maCS)
               else:
                   FixBoundary(xPos,peakA[csV[xPos][1]].moveL,csV,peakA,peakAT,moveForwd,maCS)
       elif(csV[xPos][2]!=-1 and (peakAT[csV[xPos][2]].moveL<=csV[xPos][0]<=peakAT[csV[xPos][2]].moveR)==False):
           if(csV[xPos][0]>peakAT[csV[xPos][2]].moveR):
               moveForwd=False
               okToFix=xMoveFixBnd(xPos,peakAT[csV[xPos][2]].moveR,csV,peakA,peakAT,moveForwd,maCS)
           else:
               moveForwd=True
               okToFix=xMoveFixBnd(xPos,peakAT[csV[xPos][2]].moveL,csV,peakA,peakAT,moveForwd,maCS)
           if(okToFix==True):
               #print "### Fixing Boundary Violation csV=",csV[xPos], " AT.MoveR=", peakAT[csV[xPos][2]].moveR, " AT.MoveL=", peakAT[csV[xPos][2]].moveL
               if(moveForwd==False):
                   FixBoundary(xPos,peakAT[csV[xPos][2]].moveR,csV,peakA,peakAT,moveForwd,maCS)
               else:
                   FixBoundary(xPos,peakAT[csV[xPos][2]].moveL,csV,peakA,peakAT,moveForwd,maCS)
       #increment forward
       xPos+=1

   #checks for sharing of csV cells for those that aren't matched - if so fix
   for r in xrange(0,len(csV),1):
       #non-match sharing same cell - separate!!!
       if(csV[r][1]!=-1 and csV[r][2]!=-1 and peakA[csV[r][1]].matchTo==-1 and peakAT[csV[r][2]].matchTo==-1):
           #print "### Fixing shared cell in csV=",csV[r], " A.Apex=", peakA[csV[r][1]].apex[0], " A.matchTo=", peakA[csV[r][1]].matchTo, " AT.Apex=", peakAT[csV[r][2]].apex[0], " AT.matchTo=", peakAT[csV[r][2]].matchTo
           #insert csV at csA (dups occupy csA & csA+1) and
           #arrange so csA is first and then check for minimum
           #separation in csV
           currCS=csV[r][0]
           temp=(csV[r][0],csV[r][1],csV[r][2])
           idA=csV[r][1]
           idAT=csV[r][2]
           csV.insert(r,(temp[0],temp[1],temp[2]))
           #sets so csA is first idx
           csV[r]=(csV[r][0],-1,csV[r][2])
           csV[r+1]=(csV[r+1][0],csV[r+1][1],-1)
           #recall r+1=>csA AND r=>csAT
           #fixes medians
           peakA[idA].shift=((currCS + (maCS/2.0)) - (peakA[idA].apex[0]))
           peakAT[idAT].shift=((currCS - (maCS/2.0)) - (peakAT[idAT].apex[0]))
           #if((peakA[idA].moveL<= round(peakA[idA].apex[0]+peakA[idA].shift,10) <=peakA[idA].moveR)==False):
           #    print "Warning: Boundary Violation in mkSingleCSListFxSpacing(noFx) peakA idx=", (idA), " currCS(movFrom +1/2maCS)=", currCS," peakA.apex=", peakA[idA].apex[0], " peakA.CS(new)=",round(peakA[idA].apex[0]+peakA[idA].shift,10), " peakA.moveL=",peakA[idA].moveL ," peakA.moveR=",peakA[idA].moveR 
           #if((peakAT[idAT].moveL<= round(peakAT[idAT].apex[0]+peakAT[idAT].shift,10) <=peakAT[idAT].moveR)==False):
           #    print "Warning: Boundary Violation with in mkSingleCSListFxSpacing(noFx) peakAT idx=", (idAT), " currCS(movFrom -1/2maCS)=", currCS, " peakAT.apex=", peakAT[idAT].apex[0], " peakAT.CS(new)=",round(peakAT[idAT].apex[0]+peakAT[idAT].shift,10), " peakAT.moveL=",peakAT[idAT].moveL ," peakAT.moveR=",peakAT[idAT].moveR                
           #fixes csV  
           csV[r]=(round(peakAT[idAT].apex[0]+peakAT[idAT].shift,10),csV[r][1],csV[r][2])
           csV[r+1]=(round(peakA[idA].apex[0]+peakA[idA].shift,10),csV[r+1][1],csV[r+1][2])
           ##CHECK and fix any overlap with min separation in csV, peakA & peakAT
           xAndfixSpecOverLap(csV,r+1,peakA,csV[r+1][0],r,peakAT,csV[r][0],maCS,False)
                       
                
   #returns tuple list                                                                    
   return csV
#
#
def xMoveFixBnd(xPos,moveB,csV,peakA,peakAT,moveForwd,maCS):
    retVal=False
    #Moves forward to fix boundary violation of moveL
    if(moveForwd==True):
        xIdx=xPos+1
        xMov=moveB
        maxMov=0
        while(xIdx<len(csV) and csV[xIdx][0]<xMov+maCS):
            if(csV[xIdx][1]!=-1 and csV[xIdx][2]!=-1):
               bMoveR=peakA[csV[xPos][1]].moveR
               bMoveL=peakA[csV[xPos][1]].moveL
               #sets most restrictive boundaries
               if(peakAT[csV[xPos][2]].moveR<bMoveR):
                   bMoveR=peakAT[csV[xPos][2]].moveR
               if(bMoveL<peakAT[csV[xPos][2]].moveL):
                   bMoveL=peakAT[csV[xPos][2]].moveL
               if(((xMov+maCS)<=bMoveR)==False):
                   if(maxMov<((xMov+maCS)-bMoveR)):
                       maxMov=((xMov+maCS)-bMoveR)
            elif(csV[xIdx][1]!=-1):
               if(((xMov+maCS)<=peakA[csV[xIdx][1]].moveR)==False):
                   if(maxMov<((xMov+maCS)-peakA[csV[xIdx][1]].moveR)):
                       maxMov=((xMov+maCS)-peakA[csV[xIdx][1]].moveR)
            elif(csV[xIdx][2]!=-1):
               if(((xMov+maCS)<=peakAT[csV[xIdx][2]].moveR)==False):
                   if(maxMov<((xMov+maCS)-peakAT[csV[xIdx][2]].moveR)):
                       maxMov=((xMov+maCS)-peakAT[csV[xIdx][2]].moveR)
            ##increments xIdx
            xMov=xMov+maCS
            xIdx+=1
        #IF boundary move caused by fixing boundary causes larger problem then don't move
        if(maxMov>(moveB-csV[xPos][0])):
            retVal=False
        #IF NO boundary move or lesser boundary move caused by fix then fix retVal==True
        else:
            retVal=True
    #Moves backward to fix boundary violation of moveR
    else:
        xIdx=xPos-1
        xMov=moveB
        maxMov=0
        while(xIdx>=0 and csV[xIdx][0]>xMov-maCS):
            if(csV[xIdx][1]!=-1 and csV[xIdx][2]!=-1):
               bMoveR=peakA[csV[xPos][1]].moveR
               bMoveL=peakA[csV[xPos][1]].moveL
               #sets most restrictive boundaries
               if(peakAT[csV[xPos][2]].moveR<bMoveR):
                   bMoveR=peakAT[csV[xPos][2]].moveR
               if(bMoveL<peakAT[csV[xPos][2]].moveL):
                   bMoveL=peakAT[csV[xPos][2]].moveL
               if((bMoveL<=(xMov-maCS))==False):
                   if(maxMov<(bMoveL-(xMov+maCS))):
                       maxMov=(bMoveL-(xMov-maCS))
            elif(csV[xIdx][1]!=-1):
               if((peakA[csV[xIdx][1]].moveL<=(xMov-maCS))==False):
                   if(maxMov<(peakA[csV[xIdx][1]].moveL-(xMov-maCS))):
                       maxMov=(peakA[csV[xIdx][1]].moveL-(xMov-maCS))
            elif(csV[xIdx][2]!=-1):
               if((peakAT[csV[xIdx][2]].moveL<=(xMov-maCS))==False):
                   if(maxMov<(peakAT[csV[xIdx][2]].moveL-(xMov-maCS))):
                       maxMov=(peakAT[csV[xIdx][2]].moveL-(xMov-maCS))
            ##increments xIdx
            xMov=xMov-maCS
            xIdx-=1
        #IF boundary move caused by fixing boundary causes larger problem then don't move
        if(maxMov>(csV[xPos][0]-moveB)):
            retVal=False
        #IF NO boundary move or lesser boundary move caused by fix then fix retVal==True
        else:
            retVal=True
    #returns True or False based on whether or not boundary fix causes bigger boundary problem
    return retVal
#
#
#
### RETURNS NOTHING just fixes spectra & csV
def FixBoundary(xPos,moveB,csV,peakA,peakAT,moveForwd,maCS):
    #Moves forward to fix boundary violation of moveL
    if(moveForwd==True):
        xIdx=xPos+1
        xMov=moveB
        while(xIdx<len(csV) and csV[xIdx][0]<xMov+maCS):
            if(csV[xIdx][1]!=-1 and csV[xIdx][2]!=-1):
               #fix peakA
               peakA[csV[xIdx][1]].shift=(xMov+maCS)-peakA[csV[xIdx][1]].apex[0]
               #fix peakAT
               peakAT[csV[xIdx][2]].shift=(xMov+maCS)-peakAT[csV[xIdx][2]].apex[0]
               #fix csV
               csV[xIdx]=(round(xMov+maCS,10),csV[xIdx][1],csV[xIdx][2])              
               ### check boundaries here!!!
               #if((peakA[csV[xIdx][1]].moveL<=round(peakA[csV[xIdx][1]].apex[0]+peakA[csV[xIdx][1]].shift,10)<=peakA[csV[xIdx][1]].moveR)==False):
               #    print "Warning: Boundary Violation with check in FixBoundary() peakA idx=", csV[xIdx][1]," peakA.apex=", peakA[csV[xIdx][1]].apex[0], " peakA.CS(new)=",round(peakA[csV[xIdx][1]].apex[0]+peakA[csV[xIdx][1]].shift,10), " peakA.moveL=",peakA[csV[xIdx][1]].moveL ," peakA.moveR=",peakA[csV[xIdx][1]].moveR                           
               #if((peakAT[csV[xIdx][2]].moveL<=round(peakAT[csV[xIdx][2]].apex[0]+peakAT[csV[xIdx][2]].shift,10)<=peakAT[csV[xIdx][2]].moveR)==False):
               #    print "Warning: Boundary Violation with check in FixBoundary() peakAT idx=", csV[xIdx][2], " peakAT.apex=", peakAT[csV[xIdx][2]].apex[0], " peakAT.CS(new)=", round(peakAT[csV[xIdx][2]].apex[0]+peakAT[csV[xIdx][2]].shift,10), " peakAT.moveL=", peakAT[csV[xIdx][2]].moveL ," peakAT.moveR=",peakAT[csV[xIdx][2]].moveR                           
            elif(csV[xIdx][1]!=-1):
               #fix peakA
               peakA[csV[xIdx][1]].shift=(xMov+maCS)-peakA[csV[xIdx][1]].apex[0]
               #fix csV
               csV[xIdx]=(round(xMov+maCS,10),csV[xIdx][1],csV[xIdx][2])
               ### check boundaries here!!!
               #if((peakA[csV[xIdx][1]].moveL<=round(peakA[csV[xIdx][1]].apex[0]+peakA[csV[xIdx][1]].shift,10)<=peakA[csV[xIdx][1]].moveR)==False):
               #    print "Warning: Boundary Violation with check in FixBoundary() peakA idx=", csV[xIdx][1]," peakA.apex=", peakA[csV[xIdx][1]].apex[0], " peakA.CS(new)=",round(peakA[csV[xIdx][1]].apex[0]+peakA[csV[xIdx][1]].shift,10), " peakA.moveL=",peakA[csV[xIdx][1]].moveL ," peakA.moveR=",peakA[csV[xIdx][1]].moveR                           
            elif(csV[xIdx][2]!=-1):
               #fix peakAT
               peakAT[csV[xIdx][2]].shift=(xMov+maCS)-peakAT[csV[xIdx][2]].apex[0]
               #fix csV
               csV[xIdx]=(round(xMov+maCS,10),csV[xIdx][1],csV[xIdx][2])
               ### check boundaries here!!!
               #if((peakAT[csV[xIdx][2]].moveL<=round(peakAT[csV[xIdx][2]].apex[0]+peakAT[csV[xIdx][2]].shift,10)<=peakAT[csV[xIdx][2]].moveR)==False):
               #    print "Warning: Boundary Violation with check in FixBoundary() peakAT idx=", csV[xIdx][2], " peakAT.apex=", peakAT[csV[xIdx][2]].apex[0], " peakAT.CS(new)=", round(peakAT[csV[xIdx][2]].apex[0]+peakAT[csV[xIdx][2]].shift,10), " peakAT.moveL=", peakAT[csV[xIdx][2]].moveL ," peakAT.moveR=",peakAT[csV[xIdx][2]].moveR                                          
            ##increments xIdx
            xMov=xMov+maCS
            xIdx+=1
    #Moves backward to fix boundary violation of moveR
    else:
        xIdx=xPos-1
        xMov=moveB
        while(xIdx>=0 and csV[xIdx][0]>xMov-maCS):
            if(csV[xIdx][1]!=-1 and csV[xIdx][2]!=-1):
               #fix peakA
               peakA[csV[xIdx][1]].shift=(xMov-maCS)-peakA[csV[xIdx][1]].apex[0]
               #fix peakAT
               peakAT[csV[xIdx][2]].shift=(xMov-maCS)-peakAT[csV[xIdx][2]].apex[0]
               #fix csV
               csV[xIdx]=(round(xMov-maCS,10),csV[xIdx][1],csV[xIdx][2])
               ### check boundaries here!!!
               #if((peakA[csV[xIdx][1]].moveL<=round(peakA[csV[xIdx][1]].apex[0]+peakA[csV[xIdx][1]].shift,10)<=peakA[csV[xIdx][1]].moveR)==False):
               #    print "Warning: Boundary Violation with check in FixBoundary() peakA idx=", csV[xIdx][1]," peakA.apex=", peakA[csV[xIdx][1]].apex[0], " peakA.CS(new)=",round(peakA[csV[xIdx][1]].apex[0]+peakA[csV[xIdx][1]].shift,10), " peakA.moveL=",peakA[csV[xIdx][1]].moveL ," peakA.moveR=",peakA[csV[xIdx][1]].moveR                           
               #if((peakAT[csV[xIdx][2]].moveL<=round(peakAT[csV[xIdx][2]].apex[0]+peakAT[csV[xIdx][2]].shift,10)<=peakAT[csV[xIdx][2]].moveR)==False):
               #    print "Warning: Boundary Violation with check in FixBoundary() peakAT idx=", csV[xIdx][2], " peakAT.apex=", peakAT[csV[xIdx][2]].apex[0], " peakAT.CS(new)=", round(peakAT[csV[xIdx][2]].apex[0]+peakAT[csV[xIdx][2]].shift,10), " peakAT.moveL=", peakAT[csV[xIdx][2]].moveL ," peakAT.moveR=",peakAT[csV[xIdx][2]].moveR                           
            elif(csV[xIdx][1]!=-1):
               #fix peakA
               peakA[csV[xIdx][1]].shift=(xMov-maCS)-peakA[csV[xIdx][1]].apex[0]
               #fix csV
               csV[xIdx]=(round(xMov-maCS,10),csV[xIdx][1],csV[xIdx][2])
               ### check boundaries here!!!
               #if((peakA[csV[xIdx][1]].moveL<=round(peakA[csV[xIdx][1]].apex[0]+peakA[csV[xIdx][1]].shift,10)<=peakA[csV[xIdx][1]].moveR)==False):
               #    print "Warning: Boundary Violation with check in FixBoundary() peakA idx=", csV[xIdx][1]," peakA.apex=", peakA[csV[xIdx][1]].apex[0], " peakA.CS(new)=",round(peakA[csV[xIdx][1]].apex[0]+peakA[csV[xIdx][1]].shift,10), " peakA.moveL=",peakA[csV[xIdx][1]].moveL ," peakA.moveR=",peakA[csV[xIdx][1]].moveR                           
            elif(csV[xIdx][2]!=-1):
               #fix peakAT
               peakAT[csV[xIdx][2]].shift=(xMov-maCS)-peakAT[csV[xIdx][2]].apex[0]
               #fix csV
               csV[xIdx]=(round(xMov-maCS,10),csV[xIdx][1],csV[xIdx][2])
               ### check boundaries here!!!
               #if((peakAT[csV[xIdx][2]].moveL<=round(peakAT[csV[xIdx][2]].apex[0]+peakAT[csV[xIdx][2]].shift,10)<=peakAT[csV[xIdx][2]].moveR)==False):
               #    print "Warning: Boundary Violation with check in FixBoundary() peakAT idx=", csV[xIdx][2], " peakAT.apex=", peakAT[csV[xIdx][2]].apex[0], " peakAT.CS(new)=", round(peakAT[csV[xIdx][2]].apex[0]+peakAT[csV[xIdx][2]].shift,10), " peakAT.moveL=", peakAT[csV[xIdx][2]].moveL ," peakAT.moveR=",peakAT[csV[xIdx][2]].moveR                           
            ##increments xIdx
            xMov=xMov-maCS
            xIdx-=1
#
#
###Helper function of mkSingleCSListFxSpacing()
## Determines if one will move forward or backward to fix minimum separation requirement
## will move in direction that provides the smallest boundary violation IF NEITHER DO
## then moves Forward (because backward direction already fixed)
##   posIdx=Current Index position in csV where Peak that will be moved forward(posIdx=>current Idx)
##          or backward(posIdx-1=>currIdx-1)
##   csV=Tuple List of peakA & peakAT combine into a single list of tuples (ChemShift.Value,Idx.PeakA,Idx.PeakAT)
##   peakA=spectrum of peaks to align (peakA=>mySpec.spectra[x])
##   peakAT=spectrum of peaks to align A to (peakAT=>mySpec.spectra[y])
##   maCS= minimum amount expected to separate two peaks of same spectrum 
## RETURNS -1 => move Backward to adjust 1 => move Forward to adjust
###
def fndMov(posIdx,csV,peakA,peakAT,maCS):
    bBack=xCSV(posIdx-1,round((csV[posIdx][0]-maCS),10),-1,csV,peakA,peakAT,maCS)
    bForw=xCSV(posIdx,round((csV[posIdx-1][0]+maCS),10),1,csV,peakA,peakAT,maCS)
    ### check for negative return boundaries if so then programming problem
    if(bBack < 0):
        print "***ERROR IN LOGIC return boundary should be positive bBack=", bBack, " xIdx=", posIdx-1, " xPos=",round((csV[posIdx][0]-maCS),10), " csV[posIdx-1]=(",round(csV[posIdx-1][0],10),",",csV[posIdx-1][1],",",csV[posIdx-1][2],")"
    if(bForw < 0):
        print "***ERROR IN LOGIC return boundary should be positive bForw=", bForw, " xIdx=", posIdx, " xPos=",round((csV[posIdx-1][0]+maCS),10), " csV[posIdx]=(",round(csV[posIdx][0],10),",",csV[posIdx][1],",",csV[posIdx][2],")"
    ##RETURNS smallest boundary violation OR if none then returns Move Forward (b/c behind already fixed)
    retMov=1
    if(bBack<bForw):
        retMov=-1
    return retMov
#
#
###Helper function of fndMov()
## Determines maximum boundary violation if one exists for a move forward(inc=1) or backward(inc=-1)
##   xIdx=Current Index of peak that needs to be checked
##   xPos=Current ChemShift position that needs to be checked such 
##        that [inc=-1 & peak[xIdx].moveL <= xPos==>OK] and that [inc=1 & xPos <= peak[xIdx].moveR ==>OK]
##   inc= -1(Move backward) and 1(Move forward) 
##   csV=Tuple List of peakA & peakAT combine into a single list of tuples (ChemShift.Value,Idx.PeakA,Idx.PeakAT)
##   peakA=spectrum of peaks to align (peakA=>mySpec.spectra[x])
##   peakAT=spectrum of peaks to align A to (peakAT=>mySpec.spectra[y])
##   maCS= minimum amount expected to separate two peaks of same spectrum 
## RETURNS maximum movement required to fix (should be positive real number)
###
def xCSV(xIdx,xPos,inc,csV,peakA,peakAT,maCS):
    #copy csV=>tcsV
    tcsV=[]
    mxBound=0
    for i in xrange(0,len(csV),1):
        tcsV+=[(csV[i][0],csV[i][1],csV[i][2])]

    #Fix Both Spectra shift positions
    if(tcsV[xIdx][1]!=-1):
        if((inc==-1 and xPos<peakA[tcsV[xIdx][1]].moveL and mxBound <(peakA[tcsV[xIdx][1]].moveL-xPos)) or (inc==1 and xPos>peakA[tcsV[xIdx][1]].moveR and mxBound <(xPos - peakA[tcsV[xIdx][1]].moveR)) ):
            if(inc==-1):
                mxBound=peakA[tcsV[xIdx][1]].moveL-xPos
            elif(inc==1):
                mxBound=xPos-peakA[tcsV[xIdx][1]].moveR                
        tcsV[xIdx]=(xPos,tcsV[xIdx][1],tcsV[xIdx][2])
    if(tcsV[xIdx][2]!=-1):
        if((inc==-1 and xPos<peakAT[tcsV[xIdx][2]].moveL and mxBound <(peakAT[tcsV[xIdx][2]].moveL-xPos)) or (inc==1 and xPos>peakAT[tcsV[xIdx][2]].moveR and mxBound <(xPos - peakAT[tcsV[xIdx][2]].moveR)) ):
            if(inc==-1):
                mxBound=peakAT[tcsV[xIdx][2]].moveL-xPos
            elif(inc==1):
                mxBound=xPos-peakAT[tcsV[xIdx][2]].moveR                
        if(tcsV[xIdx][1]==-1):
            tcsV[xIdx]=(xPos,tcsV[xIdx][1],tcsV[xIdx][2])
    #reset xPos
    xPos=round((tcsV[xIdx][0] + (maCS*inc)),10) 
    #reset xIdx
    xIdx=xIdx + inc
    #loop through (back or forward) and check
    while((0<=xIdx<len(tcsV)) and ((inc==-1 and xPos < tcsV[xIdx][0]) or (inc==1 and xPos > tcsV[xIdx][0]))):
        #Fix Both Spectra shift positions
        if(tcsV[xIdx][1]!=-1):
            if((inc==-1 and xPos<peakA[tcsV[xIdx][1]].moveL and mxBound <(peakA[tcsV[xIdx][1]].moveL-xPos)) or (inc==1 and xPos>peakA[tcsV[xIdx][1]].moveR and mxBound <(xPos - peakA[tcsV[xIdx][1]].moveR)) ):
                if(inc==-1):
                    mxBound=peakA[tcsV[xIdx][1]].moveL-xPos
                elif(inc==1):
                    mxBound=xPos-peakA[tcsV[xIdx][1]].moveR                
            tcsV[xIdx]=(xPos,tcsV[xIdx][1],tcsV[xIdx][2])
        if(csV[xIdx][2]!=-1):
            if((inc==-1 and xPos<peakAT[tcsV[xIdx][2]].moveL and mxBound <(peakAT[tcsV[xIdx][2]].moveL-xPos)) or (inc==1 and xPos>peakAT[tcsV[xIdx][2]].moveR and mxBound <(xPos - peakAT[tcsV[xIdx][2]].moveR)) ):
                if(inc==-1):
                    mxBound=peakAT[tcsV[xIdx][2]].moveL-xPos
                elif(inc==1):
                    mxBound=xPos-peakAT[tcsV[xIdx][2]].moveR                            
            if(csV[xIdx][1]==-1):
                tcsV[xIdx]=(xPos,tcsV[xIdx][1],tcsV[xIdx][2])
        #reset xPos
        xPos=round((tcsV[xIdx][0] + (maCS*inc)),10) 
        #reset xIdx
        xIdx=xIdx + inc

    return mxBound
#
#
###Helper function of mkSingleCSListFxSpacing()
## Determines maximum boundary violation if one exists for a move forward(inc=1) or backward(inc=-1)
##   xIdx=Current Index of peak that needs to be FIXED
##   xPos=Current ChemShift where peak[xIdx] should be located 
##        such that peak[xIdx].shift= xPos -peak[xIdx].apex[0]
##   inc= -1(Move backward) and 1(Move forward) 
##   csV=Tuple List of peakA & peakAT combine into a single list of tuples (ChemShift.Value,Idx.PeakA,Idx.PeakAT)
##   peakA=spectrum of peaks to align (peakA=>mySpec.spectra[x])
##   peakAT=spectrum of peaks to align A to (peakAT=>mySpec.spectra[y])
##   maCS= minimum amount expected to separate two peaks of same spectrum 
## RETURNS NOTHING => peakA, peakAT and csV all FIXED WITHIN FUNCTION SINCE LISTS
###
def fxSpec(xIdx,xPos,inc,csV,peakA,peakAT,maCS):
    #Fix Both Spectra shift positions
    if(csV[xIdx][1]!=-1):
        #check boundary violations
        #if(inc==-1 and xPos < peakA[csV[xIdx][1]].moveL):
        #    print "***WARNING: Boundary Violation due to meeting Minimum Sepr Requr PeakA inc=", inc," PeakA.idx=",csV[xIdx][1]," New.CS=", round(xPos,10)," Curr.CS=",round((peakA[csV[xIdx][1]].apex[0] + peakA[csV[xIdx][1]].shift),10), " moveL=",round(peakA[csV[xIdx][1]].moveL,10) ," moveR=",round(peakA[csV[xIdx][1]].moveR,10), " matchTo=",peakA[csV[xIdx][1]].matchTo 
        #if(inc==1 and peakA[csV[xIdx][1]].moveR < xPos):
        #    print "***WARNING: Boundary Violation due to meeting Minimum Sepr Requr PeakA inc=", inc," PeakA.idx=",csV[xIdx][1]," New.CS=", round(xPos,10)," Curr.CS=",round((peakA[csV[xIdx][1]].apex[0] + peakA[csV[xIdx][1]].shift),10), " moveL=",round(peakA[csV[xIdx][1]].moveL,10) ," moveR=",round(peakA[csV[xIdx][1]].moveR,10), " matchTo=",peakA[csV[xIdx][1]].matchTo 
        #correct position
        peakA[csV[xIdx][1]].shift=xPos - peakA[csV[xIdx][1]].apex[0]
        csV[xIdx]=(round((peakA[csV[xIdx][1]].apex[0] + peakA[csV[xIdx][1]].shift),10),csV[xIdx][1],csV[xIdx][2])
    if(csV[xIdx][2]!=-1):
        #check boundary violations
        #if(inc==-1 and xPos < peakAT[csV[xIdx][2]].moveL):
        #    print "***WARNING: Boundary Violation due to meeting Minimum Sepr Requr PeakAT inc=", inc," PeakAT.idx=",csV[xIdx][2]," New.CS=", round(xPos,10)," Curr.CS=",round((peakAT[csV[xIdx][2]].apex[0] + peakAT[csV[xIdx][2]].shift),10), " moveL=",round(peakAT[csV[xIdx][2]].moveL,10) ," moveR=",round(peakAT[csV[xIdx][2]].moveR,10), " matchTo=",peakAT[csV[xIdx][2]].matchTo 
        #if(inc==1 and peakAT[csV[xIdx][2]].moveR < xPos):
        #    print "***WARNING: Boundary Violation due to meeting Minimum Sepr Requr PeakAT inc=", inc," PeakAT.idx=",csV[xIdx][2]," New.CS=", round(xPos,10)," Curr.CS=",round((peakAT[csV[xIdx][2]].apex[0] + peakAT[csV[xIdx][2]].shift),10), " moveL=",round(peakAT[csV[xIdx][2]].moveL,10) ," moveR=",round(peakAT[csV[xIdx][2]].moveR,10), " matchTo=",peakAT[csV[xIdx][2]].matchTo 
        #correct position
        peakAT[csV[xIdx][2]].shift=xPos - peakAT[csV[xIdx][2]].apex[0]
        if(csV[xIdx][1]==-1):
            csV[xIdx]=(round((peakAT[csV[xIdx][2]].apex[0] + peakAT[csV[xIdx][2]].shift),10),csV[xIdx][1],csV[xIdx][2])
    #reset xPos
    if(csV[xIdx][1]!=-1):
        xPos=round((peakA[csV[xIdx][1]].apex[0] + peakA[csV[xIdx][1]].shift + (maCS*inc)),10) 
    elif(csV[xIdx][2]!=-1):
        xPos=round((peakAT[csV[xIdx][2]].apex[0] + peakAT[csV[xIdx][2]].shift + (maCS*inc)),10) 
    #reset xIdx
    xIdx=xIdx + inc
    #print "  1NextX curr.csV=(",round(csV[xIdx+(inc*-1)][0],10),",",csV[xIdx+(inc*-1)][1],",",csV[xIdx+(inc*-1)][2],")  next xPos=", xPos, " xIdx=", xIdx, " new.csV=(",round(csV[xIdx][0],10),",",csV[xIdx][1],",",csV[xIdx][2],")"
    #loop through (back or forward) and check
    while((0<=xIdx<len(csV)) and ((inc==-1 and xPos < csV[xIdx][0]) or (inc==1 and xPos > csV[xIdx][0]))):
        #Fix Both Spectra shift positions
        if(csV[xIdx][1]!=-1):
            #check boundary violations
            #if(inc==-1 and xPos < peakA[csV[xIdx][1]].moveL):
            #    print "***WARNING: Boundary Violation due to meeting Minimum Sepr Requr PeakA inc=", inc," PeakA.idx=",csV[xIdx][1]," New.CS=", round(xPos,10)," Curr.CS=",round((peakA[csV[xIdx][1]].apex[0] + peakA[csV[xIdx][1]].shift),10), " moveL=",round(peakA[csV[xIdx][1]].moveL,10) ," moveR=",round(peakA[csV[xIdx][1]].moveR,10), " matchTo=",peakA[csV[xIdx][1]].matchTo 
            #if(inc==1 and peakA[csV[xIdx][1]].moveR < xPos):
            #    print "***WARNING: Boundary Violation due to meeting Minimum Sepr Requr PeakA inc=", inc," PeakA.idx=",csV[xIdx][1]," New.CS=", round(xPos,10)," Curr.CS=",round((peakA[csV[xIdx][1]].apex[0] + peakA[csV[xIdx][1]].shift),10), " moveL=",round(peakA[csV[xIdx][1]].moveL,10) ," moveR=",round(peakA[csV[xIdx][1]].moveR,10), " matchTo=",peakA[csV[xIdx][1]].matchTo 
            #correct position
            peakA[csV[xIdx][1]].shift=xPos - peakA[csV[xIdx][1]].apex[0]
            csV[xIdx]=(round((peakA[csV[xIdx][1]].apex[0] + peakA[csV[xIdx][1]].shift),10),csV[xIdx][1],csV[xIdx][2])
        if(csV[xIdx][2]!=-1):
            #check boundary violations
            #if(inc==-1 and xPos < peakAT[csV[xIdx][2]].moveL):
            #    print "***WARNING: Boundary Violation due to meeting Minimum Sepr Requr PeakAT inc=", inc," PeakAT.idx=",csV[xIdx][2]," New.CS=", round(xPos,10)," Curr.CS=",round((peakAT[csV[xIdx][2]].apex[0] + peakAT[csV[xIdx][2]].shift),10), " moveL=",round(peakAT[csV[xIdx][2]].moveL,10) ," moveR=",round(peakAT[csV[xIdx][2]].moveR,10), " matchTo=",peakAT[csV[xIdx][2]].matchTo 
            #if(inc==1 and peakAT[csV[xIdx][2]].moveR < xPos):
            #    print "***WARNING: Boundary Violation due to meeting Minimum Sepr Requr PeakAT inc=", inc," PeakAT.idx=",csV[xIdx][2]," New.CS=", round(xPos,10)," Curr.CS=",round((peakAT[csV[xIdx][2]].apex[0] + peakAT[csV[xIdx][2]].shift),10), " moveL=",round(peakAT[csV[xIdx][2]].moveL,10) ," moveR=",round(peakAT[csV[xIdx][2]].moveR,10), " matchTo=",peakAT[csV[xIdx][2]].matchTo 
            #correct position
            peakAT[csV[xIdx][2]].shift=xPos - peakAT[csV[xIdx][2]].apex[0]
            if(csV[xIdx][1]==-1):
                csV[xIdx]=(round((peakAT[csV[xIdx][2]].apex[0] + peakAT[csV[xIdx][2]].shift),10),csV[xIdx][1],csV[xIdx][2])
        #reset xPos
        if(csV[xIdx][1]!=-1):
            xPos=round((peakA[csV[xIdx][1]].apex[0] + peakA[csV[xIdx][1]].shift + (maCS*inc)),10) 
        elif(csV[xIdx][2]!=-1):
            xPos=round((peakAT[csV[xIdx][2]].apex[0] + peakAT[csV[xIdx][2]].shift + (maCS*inc)),10) 
        #reset xIdx
        xIdx=xIdx + inc
        #print "  2NextX curr.csV=(",round(csV[xIdx+(inc*-1)][0],10),",",csV[xIdx+(inc*-1)][1],",",csV[xIdx+(inc*-1)][2],")  next xPos=", xPos, " xIdx=", xIdx, " new.csV=(",round(csV[xIdx][0],10),",",csV[xIdx][1],",",csV[xIdx][2],")"

#
#
#### CHECKS ORDER AND SPACING OF INPUT SPECTRA
def xOrderAndCS(peakA,peakAT,maCS):
   # creates csV tuple that contains combo of all CS positions
   # (cs-val,iA,iAT)   
   csV=[]

   #checks for CS error in peakAT     
   for i in xrange(0,len(peakAT),1):
      #checks order of peakAT
      if((i <len(peakAT)-1) and (round((peakAT[i].apex[0] + peakAT[i].shift),10) >= round((peakAT[i+1].apex[0] + peakAT[i+1].shift),10) ) ):
          print "***ERROR: xOrderAndCS()PeakAT is out of Order i=", i , " i.CS=",round((peakAT[i].apex[0] + peakAT[i].shift),10)," i.matchTo=",peakAT[i].matchTo, " i+1=", i+1, " i+1.CS=", round((peakAT[i+1].apex[0] + peakAT[i+1].shift),10)," i+1.matchTo=",peakAT[i+1].matchTo 
      elif((i <len(peakAT)-1) and (round((peakAT[i].apex[0] + peakAT[i].shift+ maCS),10) > round((peakAT[i+1].apex[0] + peakAT[i+1].shift),10) ) ):
          print "***ERROR: xOrderAndCS()PeakAT Not enough Separation Order maCS=", maCS, " i=", i , " i.CS=",round((peakAT[i].apex[0] + peakAT[i].shift),10)," i.matchTo=",peakAT[i].matchTo," maCS=", maCS, " i.CS+maCS=", round((peakAT[i].apex[0] + peakAT[i].shift+ maCS),10),"  i+1=", i+1, " i+1.CS=", round((peakAT[i+1].apex[0] + peakAT[i+1].shift),10)," i+1.matchTo=",peakAT[i+1].matchTo,                        


   #loads CS for peakA & checks for CS errors    
   for i in xrange(0,len(peakA),1):
      #checks order of peakA
      if((i <len(peakA)-1) and (round((peakA[i].apex[0] + peakA[i].shift),10) >= round((peakA[i+1].apex[0] + peakA[i+1].shift),10) ) ):
          print "***ERROR: xOrderAndCS()PeakA is out of Order i=", i , " i.CS=",round((peakA[i].apex[0] + peakA[i].shift),10), " i.matchTo=",peakA[i].matchTo, " i+1=", i+1, " i+1.CS=", round((peakA[i+1].apex[0] + peakA[i+1].shift),10), " i+1.matchTo=",peakA[i+1].matchTo
      elif((i <len(peakA)-1) and (round((peakA[i].apex[0] + peakA[i].shift+ maCS),10) > round((peakA[i+1].apex[0] + peakA[i+1].shift),10) ) ):
          print "***ERROR: xOrderAndCS()PeakA Not enough Separation Order maCS=", maCS, " i=", i , " i.CS=",round((peakA[i].apex[0] + peakA[i].shift),10), " i.matchTo=",peakA[i].matchTo, " maCS=", maCS, " i.CS+maCS=", round((peakA[i].apex[0] + peakA[i].shift+ maCS),10),"  i+1=", i+1, " i+1.CS=", round((peakA[i+1].apex[0] + peakA[i+1].shift),10), " i+1.matchTo=",peakA[i+1].matchTo                       
      csV+=[(round((peakA[i].apex[0] + peakA[i].shift),10),i,-1)]
      
   #loads CS for peakAT
   z=0
   csC=0
   while(z<len(peakAT) and csC<len(csV) ):
      while(z<len(peakAT) and csC<len(csV) and (round((peakAT[z].apex[0] + peakAT[z].shift),10) > csV[csC][0])):
         csC+=1                                                                                  
      if(csC<len(csV) and z<len(peakAT)):                                                                          
         if (round((peakAT[z].apex[0] + peakAT[z].shift),10)!=csV[csC][0]):                                             
            csV.insert(csC,(round((peakAT[z].apex[0] + peakAT[z].shift),10),-1,z))
         else:
            csV[csC]=(csV[csC][0],csV[csC][1],z)
            ## checks to verify that positions filled by same csV values are actually matches
            #if(peakA[csV[csC][1]].matchTo!=csV[csC][2] or peakAT[csV[csC][2]].matchTo!=csV[csC][1]):
            #   strng = "\n***ERROR: NONMATCH Peaks with same ChemShift-different attributes csVal=" + '%7.4f' % csV[csC][0] + " A.Idx=" + '%4.0f' % csV[csC][1] + " A.apex=" + '%7.4f' % round(peakA[csV[csC][1]].apex[0],10) + " A.Ht=" + '%10.1f' % round(peakA[csV[csC][1]].apex[1],10) + " A.Wdt=" + '%7.4f' % round(peakA[csV[csC][1]].width,10) + " A.matchTo=" + '%3.0f' % peakA[csV[csC][1]].matchTo + "  AT.Idx=" + '%4.0f' % csV[csC][2] + " AT.apex=" + '%7.4f' % round(peakAT[csV[csC][2]].apex[0],10) + " AT.Ht=" + '%10.2f' % round(peakAT[csV[csC][2]].apex[1],10) + " AT.Wdt=" + '%7.4f' % round(peakAT[csV[csC][2]].width,10) +  " AT.matchTo=" + '%3.0f' % peakAT[csV[csC][2]].matchTo + "\n"
            #   if(peakA[csV[csC][1]].matchTo==-1 and peakAT[csV[csC][2]].matchTo==-1 and round(peakA[csV[csC][1]].apex[0],10)==round(peakAT[csV[csC][2]].apex[0],10) and round(peakA[csV[csC][1]].apex[1],10)==round(peakAT[csV[csC][2]].apex[1],10) and peakAT[csV[csC][2]].width==peakA[csV[csC][1]].width ):
            #       strng1="\n***ERROR: Failed align with NaiveAlign csVal=" + '%7.4f' % csV[csC][0] + " A.Idx=" + '%4.0f' % csV[csC][1] + " A.apex=" + '%7.4f' % round(peakA[csV[csC][1]].apex[0],10) + " A.matchTo=" + '%3.0f' % peakA[csV[csC][1]].matchTo + "  AT.Idx=" + '%4.0f' % csV[csC][2] + " AT.apex=" + '%7.4f' % round(peakAT[csV[csC][2]].apex[0],10) +  " AT.matchTo=" + '%3.0f' % peakAT[csV[csC][2]].matchTo + "\n"
            #       print strng1
            #       #sys.stderr.write(strng1)                   
            #   else:
            #      print strng
                  #sys.stderr.write(strng)
                  #sys.exit()
         z+=1                                                                                    
         csC+=1                                                                                  
      elif(z<len(peakAT)):                                                                                      
         csV.append((round((peakAT[z].apex[0] + peakAT[z].shift),10),-1,z))                                                 
         z+=1                                                                                    
   while(z<len(peakAT)):                                                               
      csV.append((round((peakAT[z].apex[0] + peakAT[z].shift),10),-1,z))                                                    
      z+=1   
      
#
#
#
#

#
#
###Helper function of mkSingleCSList()that given a csV tuple list and an peakA or peakAT index
###finds the index position in csV that corresponds to the input indices
##   csV = tuple list where => (CS value, idxA, idxAT) and idxA=-1 or idxAT=-1 means empty Idx
##   isPeakA = true if inputIdx = and indices from peakA otherwise = false and input indices is from peakAT
## RETURNS int that is index into csV where input indices occurs
###
def retPosInSingleCSList(csV,fndIdx,isPeakA,myFunc=""):
   retIdx=-1
   for i in xrange(0,len(csV),1):
       #if looking for a peakA idx
       if (isPeakA==True):
           if(csV[i][1]==fndIdx):
               retIdx=i
               break
       #else looking for a peakAT idx
       else:
           if(csV[i][2]==fndIdx):
               retIdx=i
               break
   if(retIdx==-1):
       if(isPeakA==True):
           isPkA="True"
       else:
           isPkA="False"
       lcsv=len(csV)
       strng1="***WARNING: retPosInSingleCSList() faild to find index in Function "+ myFunc+ " isPeakA= " + isPkA+ "  len csV= " + '%4.0f' % lcsv +"  fndIdx=" + '%4.0f' % fndIdx +  " retIdx=" + '%4.0f' % retIdx + "\n"
       print "\n Error found Now - ", strng1
       strng1="\n"+strng1
       #sys.stderr.write(strng1)
                          
   #returns retIdx                                                                    
   return retIdx
#
#
###Helper function that given a csV tuple list and an peakA or peakAT index
###finds the index position in csV that corresponds to the input indices
##   csV = tuple list where => (CS value, idxA, idxAT) and idxA=-1 or idxAT=-1 means empty Idx
##   fndA = index of peakA that needs to be found in csV - returns idx into csV or -1
##   fndAT = index of peakAT that needs to be found in csV - returns idx into csV or -1
## RETURNS idxA & idxAT
###
def retPosInCSV(csV,fndA,fndAT): #peakA,peakAT):
   rA=-1
   rAT=-1
   i=0
   while(i<len(csV) and (rA==-1 or rAT==-1)):
       if(csV[i][1]==fndA):
           rA=i
       if(csV[i][2]==fndAT):
           rAT=i
       i+=1
   if(rA==-1 or rAT==-1):
       print "*** ERROR: Cannot find idxA or idxAT in csV findA=", fndA, " foundA=",rA, " findAT=", fndAT, " foundAT=", rAT, " len csV=", len(csV)
       sys.exit()       
#   if(rA==-1 or rAT==-1):
#       oldLen=len(csV)
#       del csV[:]
#       csV=mkSingleCSList(peakA,peakAT,True,"retPosInCSV()")
#       rA=-1
#       rAT=-1
#       i=0
#       print " *** ??? Warning: re-create csV OLD len=", oldLen, " New len=", len(csV) 
#       while(i<len(csV) and (rA==-1 or rAT==-1)):
#           if(csV[i][1]==fndA):
#               rA=i
#           if(csV[i][2]==fndAT):
#               rAT=i
#           i+=1
#       if(rA==-1 or rAT==-1):
#           print "*** ERROR: Cannot find idxA or idxAT in csV findA=", fndA, " foundA=",rA, " findAT=", fndAT, " foundAT=", rAT, " len csV=", len(csV)
#           sys.exit()
   return rA, rAT #, csV
#
#
#
#
#NOTES ON DynPgm:
#If (DiagMov=3) 1) CHECK Median(PeakA=PeakAT CS pos) <= PrevMov - maCS
#               NO -  a) IFF (PrevMov.movR <= Median + maCS) AND (Median+maCS <= PrevMov-1.Apex-maCS)
#                        THEN PrevMov.Apex= Median + maCS
#                     ELSE b) Median = PrevMov.Apex - maCS
#                             Check Median.movL and print warning if violate with new Median
#                             IF row-1.Apex > Median - maCS then increment all row-1 ON backward so row-1.Apex = Median - maCS*N
#                             IF col-1.Apex > Median - maCS then increment all col-1 ON backward so col-1.Apex = Median - maCS*N
####
#If (UpMov=2)SkipRow so Row Matches=>Blank 1) CHECK PeakAT(Col) <= PeakA(Row) - maCS
#               NO -  a) IFF (PeakAT(col).Apex + maCS <= PeakA(row).movR) AND 
#                            (PeakAT(col).Apex + maCS <= PrevMov.Apex-maCS)
#                        THEN PeakA(row).Apex = PeakAT(col).Apex + maCS
#                     ELSE b) PeakAT(col).Apex = PeakA(row).Apex - maCS
#                             Check PeakAT(col).movL and print warning if violate with new APEX CS
#                             IF col-1.Apex > PeakAT(col).Apex - maCS then increment all col-1 ON backward so col-1.Apex = PeakAT(col).Apex - maCS*N
####
#If (LeftMov=1)SkipCol so Col Matches=>Blank 1) CHECK PeakA(Row) <= PeakAT(Col) - maCS
#               NO -  a) IFF (PeakA(row).Apex + maCS <= PeakAT(col).movR) AND 
#                            (PeakA(row).Apex + maCS <= PrevMov.Apex-maCS)
#                        THEN PeakAT(col).Apex = PeakA(row).Apex + maCS
#                     ELSE b) PeakA(row).Apex = PeakAT(col).Apex - maCS
#                             Check PeakA(row).movL and print warning if violate with new APEX CS
#                             IF row-1.Apex > PeakA(row).Apex - maCS then increment all row-1 ON backward so row-1.Apex = PeakA(row).Apex - maCS*N
## Uses Dynamic programming to Align Peaks given a pair of spectra and the defined Segments
## Processes all Segments and return their Dynamic programming Score & # matches if the
## Segment had peaks from both pairs to process
## ALIGNS PEAKS in Spectra Pairs based on Dynamic programming ==> Returns Scores & matches as part of segment (7th 8th)
## & aligns peaks that are suppose to be aligned
########
## peakA=spectrum of peaks to align (peakA=>mySpec.spectra[x])
## peakAT=spectrum of peaks to align A to (peakAT=>mySpec.spectra[y]) 
## segs = list of segments 
##        tuple list=>(CS start PeakA, CS stop PeakA, iM start, iM stop, iAT start, iAT stop, finalDynmPgm Score, # matches)
## maCS = minimum amount of space between the apex of two adjacent peaks
## mxD = maximum allowable +/- peak movement from apex CS to allow for alignment
## gapPen=> penalty for non-match (typically gapPen= 0 or small neg # or very small pos #)
## boundPen=> penalty for being outside bounds (can't match) when gapPen <=0 (typically small neg numb)
## LBoundScr=> how small score has to be to be considered a non-match -> give DiagScore=>boundPen (smallest % allowed for a match)
##
### RETURNS # peakA aligned , # peakAT aligned
def dynPgmSegments(peakA,peakAT,segs,maCS,mxD,gapPen,boundPen,LBoundScr,propH,propW,propP,isTemplateAlign=0):
   # PROCESS all Segments USE Dynamic Programming to find best alignment
   # Process starting at end of spectrum and moving forwards so after processing complete with a single 
   # segment peak positions will be fixed so only forward movement allowed AND allows the any movement necessary
   # due to potential crossover because of previous downstream matches will occur prior to alignment with dyn programming
   # following for loop will start with last segment and process forward due to the fact that one must start with the 
   # end of the path (last peak) and process forward when reading the backtrack matrix
   for s in xrange(len(segs)-1,-1,-1):
      lnA=(segs[s][3] - segs[s][2]) + 1
      # has corresponding peaks in AT spectra
      if(segs[s][4]!=-1):
         lnAT=(segs[s][5] - segs[s][4]) + 1
         # setup Score & Backtrack matrices
         #if(gapPen < 0):
		 #Automatically sets boundary penalty to be #row*#col*gapPen
         if(boundPen==-999):
            outbound=lnA*lnAT*gapPen
         else:
            outbound=boundPen
         score = zeros((lnA+1,lnAT+1), float)
         backT = zeros((lnA+1,lnAT+1), int)

         # setup indices in A & AT -NOTE subtract 1 to account for initial row 0 and initial col 0
         # since first actual row and column of use are 1 so need subtract 1 form adA & adAT b/c
         # to get to them add i, j indices to them
         adA=segs[s][2] - 1
         adAT=segs[s][4] - 1
         
         ## FILLS IN Dynamic Programming Grid for each Segment
         ## Note initial i=0,j=0 score == 0
         for i in xrange(0,lnA+1,1):
            for j in xrange(0,lnAT+1,1):
               # setup initial row 0 as move rights (introduces gaps PeakA so effectively skips PeakAT peaks)
               if(i==0 and j!=0):
                  score[i][j]=score[i][j-1]+gapPen
                  backT[i][j]=1
               # setup initial col 0 as move downs (introduces gaps PeakAT so effectively skips PeakA peaks)
               elif(j==0 and i!=0):
                  score[i][j]=score[i-1][j]+gapPen
                  backT[i][j]=2
               # dynamic row fill in  using Max to decide direction
               elif((i==0 and j==0)==False):   
                  #get peak score & adjust for bounds
                  #check bound if ok then calc score
                  if((peakA[i+adA].moveL <= (peakAT[j+adAT].apex[0]+peakAT[j+adAT].shift) <=peakA[i+adA].moveR) and (peakAT[j+adAT].moveL <= (peakA[i+adA].apex[0]+peakA[i+adA].shift) <=peakAT[j+adAT].moveR)):                           
                     DiagS =calcDiagScore(peakA[i+adA],peakAT[j+adAT],mxD,propH,propW,propP,LBoundScr)
                     # if Diag Score too low (less than LowerBoundScore for a match) 
                     # then recode to be given outBound score -- REASONING is to keep all matches at some lower bound criterion of goodness of fit between two peaks
                     if(DiagS < LBoundScr):
                        DiagS=outbound
                  # outside bounds make score outside bounds (beyond moveR and moveL bounds for a given peak)
                  else:
                     DiagS=outbound
                 ###print " DiagS=", DiagS, " peakA.L=", round(peakA[i+adA].moveL,10), " peakA.R=", round(peakA[i+adA].moveR,10)," peakA.CS=", round(peakA[i+adA].apex[0]+peakA[i+adA].shift,10),"   peakAT.L=", round(peakAT[j+adAT].moveL,10), " peakAT.R=", round(peakAT[j+adAT].moveR,10), " peakAT.CS=",round(peakAT[j+adAT].apex[0]+peakAT[j+adAT].shift,10)   
                  # find Max & assign Score & BackTrack Matrix
                  # Diagonal wins => peaks aligned peakA to peakAT
                  if( ((score[i-1][j-1] + DiagS) >= (score[i][j-1] + gapPen)) and ((score[i-1][j-1] + DiagS) >= (score[i-1][j] + gapPen)) ):
                     score[i][j]=(score[i-1][j-1] + DiagS)
                     backT[i][j]=3
                  # Down wins => insert Gap into Column(PeakAT) b/c peakA skipped as non-match
                  elif( ((score[i-1][j] + gapPen) >= (score[i-1][j-1] + DiagS)) and ((score[i-1][j] + gapPen) >= (score[i][j-1] + gapPen)) ):
                     score[i][j]=(score[i-1][j] + gapPen)
                     backT[i][j]=2           
                  # Across wins => insert Gap into Rows(PeakA) b/c peakAT skipped as non-match
                  else:
                     score[i][j]=(score[i][j-1] + gapPen)
                     backT[i][j]=1
                ###print " i=", i, " j=", j, " backT=", backT[i][j], " score=", score[i][j], " DiagS=", DiagS, " score.3=", score[i-1][j-1], " score.2=", score[i-1][j], " score.1=", score[i][j-1] 
         ############  
         ## Reads Grid & BackTrack Matrices to ALIGN ALL PEAKS FROM THAT SEGMENT BASED ON DYM BEST Score

         #first create single csV list that contains order of both peaks that will have
         #input segs dynamically programmed - to be used to adjust position in CS based on match status 
         #and minimum separation values
         csV=mkSingleCSList(peakA,peakAT,False,"dynPgmSegments()1st")    
         row=lnA
         col=lnAT
         finalScore=score[row][col] #final score of path is entered into segment
         nMatch=0 #counts number of matches in segment
        ##print "\nPrints BackTrack solution for row=", row, " col=", col
        ################
        ##starts at sink and reads backwards to trace path -> stops prior to 0,0 or source cell
         while(row >=0 and col >=0 and (row==0 and col==0)==False):
            #locates current peakA & peakAT in csV
            csA,csAT=retPosInCSV(csV,(row+adA),(col+adAT))
            if(csV[csA][1]!=(row+adA)):
                print " Issue with csA=", csA, " csV[csA]=", csV[csA], " row+adA=", (row+adA)
            if(csV[csAT][2]!=(col+adAT)):
                print " Issue with csAT=", csAT, " csV[csAT]=", csV[csAT], " col+adAT=", (col+adAT)
            #finds next move
            nxtMov=backT[row][col]
            #########              
            # match/align => move Diagonal Bckwrds 
            if(nxtMov==3):
               #calculates median value
               medianB=calcMedian(peakA[row+adA],peakAT[col+adAT],isTemplateAlign)
               if((round(abs(medianB - round(peakAT[col+adAT].apex[0]+peakAT[col+adAT].shift,10)),10) > round(mxD,10)) or (round(abs(round(peakA[row+adA].apex[0]+peakA[row+adA].shift,10) - medianB),10) > round(mxD,10)) or (round(abs(round(peakA[row+adA].apex[0]+peakA[row+adA].shift,10) - round(peakAT[col+adAT].apex[0]+peakAT[col+adAT].shift,10)),10) > round(mxD,10))):
                   print "****Median Prob medianB=", medianB, " CS.A=",round(peakA[row+adA].apex[0]+peakA[row+adA].shift,10), " Apex.A=",round(peakA[row+adA].apex[0],10), "  CS.AT=",round(peakAT[col+adAT].apex[0]+peakAT[col+adAT].shift,10), " Apex.AT=",round(peakAT[col+adAT].apex[0],10)
               ##IFF csA!=csAT meaning not in same cell within csV
               ##THEN adjust peakA, peakAT, and csV for crossover
               izA=csV[csA][1]
               izAT=csV[csAT][2]
               if(csA!=csAT):
                   fixSpecOverLap(csV,csA,peakA,medianB,csAT,peakAT,medianB,maCS)
               #if already incorrect position checks for minimum separation above and below medianB
               else:
                   xAndfixSpecOrder(csV,csA,medianB,peakA,peakAT,maCS)                   
               #sets match position
               if((row+adA)<0 or (col+adAT)<0):
                   print "**Error Idx to matchTo < 0 row+adA=", row+adA, " col+adAT=", col+adAT, " r=", row, " adA=", adA, " c=", col, " adAT=", adAT  
               else:
                   peakA[row+adA].matchTo=col+adAT
                   peakAT[col+adAT].matchTo=row+adA                        
               # RE-Calculates score where scoreT==>(Ht, Wdth, Pos)
               scoreT =calcScoreN(peakA[row+adA],peakAT[col+adAT],mxD,propH,propW,propP)
               #calculates score prior to shift of position to encompass actual score
               #used to calculate diaScore
               peakA[row+adA].scoreH=scoreT[0]
               peakA[row+adA].scoreW=scoreT[1]
               peakA[row+adA].scoreP=scoreT[2]
               peakAT[col+adAT].scoreH=scoreT[0]    
               peakAT[col+adAT].scoreW=scoreT[1]    
               peakAT[col+adAT].scoreP=scoreT[2]    
               #calculates correct position and other variables based on medianB
               #doesen't add shift to fix b/c shift changes
               peakA[row+adA].shift=(medianB - (peakA[row+adA].apex[0]))
               peakAT[col+adAT].shift=(medianB - (peakAT[col+adAT].apex[0])) 
               #if((peakA[row+adA].moveL<= round(peakA[row+adA].apex[0]+peakA[row+adA].shift,10) <=peakA[row+adA].moveR)==False):
               #    print "Warning: Boundary Violation with MedianB in dynPgmSegments() peakA idx=", (row+adA), " medianB=", medianB, " peakA.apex=", peakA[row+adA].apex[0], " peakA.CS(new)=",round(peakA[row+adA].apex[0]+peakA[row+adA].shift,10), " peakA.moveL=",peakA[row+adA].moveL ," peakA.moveR=",peakA[row+adA].moveR 
               #if((peakAT[col+adAT].moveL<= round(peakAT[col+adAT].apex[0]+peakAT[col+adAT].shift,10) <=peakAT[col+adAT].moveR)==False):
               #    print "Warning: Boundary Violation with MedianB in dynPgmSegments() peakAT idx=", (col+adAT), " medianB=", medianB, " peakAT.apex=", peakAT[col+adAT].apex[0], " peakAT.CS(new)=",round(peakAT[col+adAT].apex[0]+peakAT[col+adAT].shift,10), " peakAT.moveL=",peakAT[col+adAT].moveL ," peakAT.moveR=",peakAT[col+adAT].moveR                
               #IF NOT EQUAL THEN RECREATE csV OTHERWISE OK B/C already an exact match
               if(csA!=csAT):
                   #deletes csV and recalculates based on adjusted peaks
                   del csV[:]
                   csV=mkSingleCSList(peakA,peakAT,True,"dynPgmSegments()Match")
                   csA,csAT=retPosInCSV(csV,izA,izAT)
                   if(csA!=csAT):
                       print "???? ERROR: should be equal now csA=", csA, " csAT=", csAT
                       sys.exit()
                   else:
                       csV[csA]=(medianB,csV[csA][1],csV[csA][2])
               #checks that aligned peaks actually equal each other in median position
               if((round((peakAT[col+adAT].shift + peakAT[col+adAT].apex[0]),10)!= round((peakA[row+adA].apex[0] +peakA[row+adA].shift),10)) or (round(medianB,10)!=round((peakA[row+adA].apex[0] +peakA[row+adA].shift),10)) ):
                  print "***ERROR: match AT!=A medianB=", medianB, " CS AT=", (peakAT[col+adAT].apex[0]+peakAT[col+adAT].shift) , " CS A=", (peakA[row+adA].apex[0]+peakA[row+adA].shift)
               row-=1
               col-=1
               # increments number of matches
               nMatch+=1

            # gap in columns(peakAT)  PeakA non-match => move Up ==> peakA matches to blank
            elif(nxtMov==2):
               #if in zero column last peak nothing check against in grid just check in csV
               if(col==0):
                   xAndfixSpecOverLap(csV,csA,peakA,round(peakA[row+adA].apex[0]+peakA[row+adA].shift,10),-1,peakAT,-99,maCS,True)                   
               #peaks within grid to check as usual
               else:
                   #nextMov behind is a match so need to adjust for blanks
                   if(row-1 > 0 and backT[row-1][col]==3):
                       ##IFF csA > csAT AND csV[csA][0]-maCS >= csV[csAT][0]
                       ##THEN adjust peakA, peakAT, and csV for crossover
                       if(csA>=csAT):
                           #insert csV at csA (dups occupy csA & csA+1) and
                           #arrange so csA is first and then check for minimum
                           #separation in csV
                           if(csA==csAT):
                               currCS=csV[csA][0]
                               temp=(csV[csA][0],csV[csA][1],csV[csA][2])
                               csV.insert(csA,(temp[0],temp[1],temp[2]))
                               #sets so csA is first idx
                               csV[csA]=(csV[csA][0],-1,csV[csA][2])
                               csV[csA+1]=(csV[csA+1][0],csV[csA+1][1],-1)
                               csA+=1
                               #fixes medians
                               peakA[row+adA].shift=((currCS + (maCS/2.0)) - (peakA[row+adA].apex[0]))
                               peakAT[col+adAT].shift=((currCS - (maCS/2.0)) - (peakAT[col+adAT].apex[0]))
                               #if((peakA[row+adA].moveL<= round(peakA[row+adA].apex[0]+peakA[row+adA].shift,10) <=peakA[row+adA].moveR)==False):
                               #    print "Warning: Boundary Violation with 2->col Gap in dynPgmSegments() peakA idx=", (row+adA), " currCS(movFrom +1/2maCS)=", currCS," peakA.apex=", peakA[row+adA].apex[0], " peakA.CS(new)=",round(peakA[row+adA].apex[0]+peakA[row+adA].shift,10), " peakA.moveL=",peakA[row+adA].moveL ," peakA.moveR=",peakA[row+adA].moveR 
                               #if((peakAT[col+adAT].moveL<= round(peakAT[col+adAT].apex[0]+peakAT[col+adAT].shift,10) <=peakAT[col+adAT].moveR)==False):
                               #    print "Warning: Boundary Violation with 2->col Gap in dynPgmSegments() peakAT idx=", (col+adAT), " currCS(movFrom -1/2maCS)=", currCS, " peakAT.apex=", peakAT[col+adAT].apex[0], " peakAT.CS(new)=",round(peakAT[col+adAT].apex[0]+peakAT[col+adAT].shift,10), " peakAT.moveL=",peakAT[col+adAT].moveL ," peakAT.moveR=",peakAT[col+adAT].moveR                
                               #fixes csV  
                               csV[csAT]=(round(peakAT[col+adAT].apex[0]+peakAT[col+adAT].shift,10),csV[csAT][1],csV[csAT][2])
                               csV[csA]=(round(peakA[row+adA].apex[0]+peakA[row+adA].shift,10),csV[csA][1],csV[csA][2])
                           ##CHECK and fix any overlap with min separation in csV, peakA & peakAT
                           xAndfixSpecOverLap(csV,csA,peakA,csV[csA][0],csAT,peakAT,csV[csAT][0],maCS,False)
                       ## csA<csAT SO NEED TO FIX BOTH csV and peakA/peakAT values       
                       elif(csA<csAT):
                           #fixes apex values to be at Median +/- maCS/2.0 as new position as to 
                           #minimize boundary violations for both
                           midCS=round((((peakAT[col+adAT].apex[0]+peakAT[col+adAT].shift) + (peakA[row+adA].apex[0]+peakA[row+adA].shift))/2.0),10)
                           peakA[row+adA].shift=((midCS + (maCS/2.0)) - (peakA[row+adA].apex[0]))
                           peakAT[col+adAT].shift=((midCS - (maCS/2.0)) - (peakAT[col+adAT].apex[0]))
                           #if((peakA[row+adA].moveL<= round(peakA[row+adA].apex[0]+peakA[row+adA].shift,10) <=peakA[row+adA].moveR)==False):
                           #    print "Warning: Boundary Violation with 2->col Gap in dynPgmSegments() peakA idx=", (row+adA), " midCS(movFrom +1/2maCS)=", midCS," peakA.apex=", peakA[row+adA].apex[0], " peakA.CS(new)=",round(peakA[row+adA].apex[0]+peakA[row+adA].shift,10), " peakA.moveL=",peakA[row+adA].moveL ," peakA.moveR=",peakA[row+adA].moveR 
                           #if((peakAT[col+adAT].moveL<= round(peakAT[col+adAT].apex[0]+peakAT[col+adAT].shift,10) <=peakAT[col+adAT].moveR)==False):
                           #    print "Warning: Boundary Violation with 2->col Gap in dynPgmSegments() peakAT idx=", (col+adAT), " midCS(movFrom -1/2maCS)=", midCS, " peakAT.apex=", peakAT[col+adAT].apex[0], " peakAT.CS(new)=",round(peakAT[col+adAT].apex[0]+peakAT[col+adAT].shift,10), " peakAT.moveL=",peakAT[col+adAT].moveL ," peakAT.moveR=",peakAT[col+adAT].moveR                
                           #fixes csV, peakA and peakAT to have correct values
                           izA=csV[csA][1]
                           izAT=csV[csAT][2]
                           fixSpecOverLap(csV,csA,peakA,(peakA[row+adA].apex[0]+peakA[row+adA].shift),csAT,peakAT,(peakAT[col+adAT].apex[0]+peakAT[col+adAT].shift),maCS)
                           #Deletes and recreates csV to be correct given new values
                           #deletes csV and recalculates based on adjusted peaks
                           del csV[:]
                           csV=mkSingleCSList(peakA,peakAT,True,"dynPgmSegments()MoveUp")
                           csA,csAT=retPosInCSV(csV,izA,izAT)
                   #only adjusts for csA==csAT to allow peaks to maintain original positions
                   #and checks all for minimum seperation/Overlap
                   else:
                       #insert csV at csA (dups occupy csA & csA+1) and
                       #arrange so csA is first and then check for minimum
                       #separation in csV
                       if(csA==csAT):
                           currCS=csV[csA][0]
                           temp=(csV[csA][0],csV[csA][1],csV[csA][2])
                           csV.insert(csA,(temp[0],temp[1],temp[2]))
                           #sets so csA is first idx
                           csV[csA]=(csV[csA][0],-1,csV[csA][2])
                           csV[csA+1]=(csV[csA+1][0],csV[csA+1][1],-1)
                           csA+=1
                           #fixes medians
                           peakA[row+adA].shift=((currCS + (maCS/2.0)) - (peakA[row+adA].apex[0]))
                           peakAT[col+adAT].shift=((currCS - (maCS/2.0)) - (peakAT[col+adAT].apex[0]))
                           #if((peakA[row+adA].moveL<= round(peakA[row+adA].apex[0]+peakA[row+adA].shift,10) <=peakA[row+adA].moveR)==False):
                           #    print "Warning: Boundary Violation with 2->col Gap in dynPgmSegments() peakA idx=", (row+adA), " currCS(movFrom +1/2maCS)=", currCS," peakA.apex=", peakA[row+adA].apex[0], " peakA.CS(new)=",round(peakA[row+adA].apex[0]+peakA[row+adA].shift,10), " peakA.moveL=",peakA[row+adA].moveL ," peakA.moveR=",peakA[row+adA].moveR 
                           #if((peakAT[col+adAT].moveL<= round(peakAT[col+adAT].apex[0]+peakAT[col+adAT].shift,10) <=peakAT[col+adAT].moveR)==False):
                           #    print "Warning: Boundary Violation with 2->col Gap in dynPgmSegments() peakAT idx=", (col+adAT), " currCS(movFrom -1/2maCS)=", currCS, " peakAT.apex=", peakAT[col+adAT].apex[0], " peakAT.CS(new)=",round(peakAT[col+adAT].apex[0]+peakAT[col+adAT].shift,10), " peakAT.moveL=",peakAT[col+adAT].moveL ," peakAT.moveR=",peakAT[col+adAT].moveR                
                           #fixes csV  
                           csV[csAT]=(round(peakAT[col+adAT].apex[0]+peakAT[col+adAT].shift,10),csV[csAT][1],csV[csAT][2])
                           csV[csA]=(round(peakA[row+adA].apex[0]+peakA[row+adA].shift,10),csV[csA][1],csV[csA][2])
                       ##CHECK and fix any overlap with min separation in csV, peakA & peakAT
                       xAndfixSpecOverLap(csV,csA,peakA,csV[csA][0],csAT,peakAT,csV[csAT][0],maCS,False)
               # adjust row up one for next value
               row-=1
 
            # gap in rows(peakA)  PeakAT non-match => more Left ==> peakAT matches to blank
            else:
               #if in zero column last peak nothing check against in grid just check in csV
               if(row==0):
                   xAndfixSpecOverLap(csV,-1,peakA,-99,csAT,peakAT,round(peakAT[col+adAT].apex[0]+peakAT[col+adAT].shift,10),maCS,True)                   
               #peaks within grid to check as usual
               else:
                   #nextMov behind is a match so need to adjust for blanks
                   if(col-1 > 0 and backT[row][col-1]==3):
                       ##IFF csAT > csA AND csV[csAT][0]-maCS >= csV[csA][0]
                       ##THEN adjust peakA, peakAT, and csV for crossover
                       if(csAT>=csA):
                           #insert csV at csA (dups occupy csAT & csAT+1) and
                           #arrange so csAT is first and then check for minimum
                           #separation in csV
                           if(csA==csAT):
                               currCS=csV[csAT][0]
                               temp=(csV[csAT][0],csV[csAT][1],csV[csAT][2])
                               csV.insert(csAT,(temp[0],temp[1],temp[2]))
                               #sets so csAT is first idx
                               csV[csAT]=(csV[csAT][0],csV[csAT][1],-1)
                               csV[csAT+1]=(csV[csAT+1][0],-1,csV[csAT+1][2])
                               csAT+=1
                               #fixes medians
                               peakA[row+adA].shift=((currCS - (maCS/2.0)) - (peakA[row+adA].apex[0]))
                               peakAT[col+adAT].shift=((currCS + (maCS/2.0)) - (peakAT[col+adAT].apex[0]))
                               #if((peakA[row+adA].moveL<= round(peakA[row+adA].apex[0]+peakA[row+adA].shift,10) <=peakA[row+adA].moveR)==False):
                               #    print "Warning: Boundary Violation with 1->row Gap in dynPgmSegments() peakA idx=", (row+adA), " currCS(movFrom +1/2maCS)=", currCS," peakA.apex=", peakA[row+adA].apex[0], " peakA.CS(new)=",round(peakA[row+adA].apex[0]+peakA[row+adA].shift,10), " peakA.moveL=",peakA[row+adA].moveL ," peakA.moveR=",peakA[row+adA].moveR 
                               #if((peakAT[col+adAT].moveL<= round(peakAT[col+adAT].apex[0]+peakAT[col+adAT].shift,10) <=peakAT[col+adAT].moveR)==False):
                               #    print "Warning: Boundary Violation with 1->row Gap in dynPgmSegments() peakAT idx=", (col+adAT), " currCS(movFrom -1/2maCS)=", currCS, " peakAT.apex=", peakAT[col+adAT].apex[0], " peakAT.CS(new)=",round(peakAT[col+adAT].apex[0]+peakAT[col+adAT].shift,10), " peakAT.moveL=",peakAT[col+adAT].moveL ," peakAT.moveR=",peakAT[col+adAT].moveR                
                               #fixes csV  
                               csV[csAT]=(round(peakAT[col+adAT].apex[0]+peakAT[col+adAT].shift,10),csV[csAT][1],csV[csAT][2])
                               csV[csA]=(round(peakA[row+adA].apex[0]+peakA[row+adA].shift,10),csV[csA][1],csV[csA][2])
                           ##CHECK and fix any overlap with min separation in csV, peakA & peakAT
                           xAndfixSpecOverLap(csV,csA,peakA,csV[csA][0],csAT,peakAT,csV[csAT][0],maCS,False)
                       ## csAT<csA SO NEED TO FIX BOTH csV and peakA/peakAT values        
                       elif(csAT<csA):
                           #fixes apex values to be at Median +/- maCS/2.0 as new position as to 
                           #minimize boundary violations for both
                           midCS=round((((peakAT[col+adAT].apex[0]+peakAT[col+adAT].shift) + (peakA[row+adA].apex[0]+peakA[row+adA].shift))/2.0),10)
                           peakA[row+adA].shift=((midCS - (maCS/2.0)) - (peakA[row+adA].apex[0]))
                           peakAT[col+adAT].shift=((midCS + (maCS/2.0)) - (peakAT[col+adAT].apex[0]))
                           #if((peakA[row+adA].moveL<= round(peakA[row+adA].apex[0]+peakA[row+adA].shift,10) <=peakA[row+adA].moveR)==False):
                           #    print "Warning: Boundary Violation with 1->row Gap in dynPgmSegments() peakA idx=", (row+adA), " midCS(movFrom +1/2maCS)=", midCS," peakA.apex=", peakA[row+adA].apex[0], " peakA.CS(new)=",round(peakA[row+adA].apex[0]+peakA[row+adA].shift,10), " peakA.moveL=",peakA[row+adA].moveL ," peakA.moveR=",peakA[row+adA].moveR 
                           #if((peakAT[col+adAT].moveL<= round(peakAT[col+adAT].apex[0]+peakAT[col+adAT].shift,10) <=peakAT[col+adAT].moveR)==False):
                           #    print "Warning: Boundary Violation with 1->row Gap in dynPgmSegments() peakAT idx=", (col+adAT), " midCS(movFrom -1/2maCS)=", midCS, " peakAT.apex=", peakAT[col+adAT].apex[0], " peakAT.CS(new)=",round(peakAT[col+adAT].apex[0]+peakAT[col+adAT].shift,10), " peakAT.moveL=",peakAT[col+adAT].moveL ," peakAT.moveR=",peakAT[col+adAT].moveR                
                           #fixes csV, peakA and peakAT to have correct values
                           izA=csV[csA][1]
                           izAT=csV[csAT][2]
                           fixSpecOverLap(csV,csA,peakA,(peakA[row+adA].apex[0]+peakA[row+adA].shift),csAT,peakAT,(peakAT[col+adAT].apex[0]+peakAT[col+adAT].shift),maCS)
                           #Deletes and recreates csV to be correct given new values
                           #deletes csV and recalculates based on adjusted peaks
                           del csV[:]
                           csV=mkSingleCSList(peakA,peakAT,True,"dynPgmSegments()MoveLeft")
                           csA,csAT=retPosInCSV(csV,izA,izAT)                  
                   #only adjusts for csA==csAT to allow peaks to maintain original positions
                   #and checks all for minimum seperation/Overlap
                   else:
                       if(csA==csAT):
                           currCS=csV[csAT][0]
                           temp=(csV[csAT][0],csV[csAT][1],csV[csAT][2])
                           csV.insert(csAT,(temp[0],temp[1],temp[2]))
                           #sets so csAT is first idx
                           csV[csAT]=(csV[csAT][0],csV[csAT][1],-1)
                           csV[csAT+1]=(csV[csAT+1][0],-1,csV[csAT+1][2])
                           csAT+=1
                           #fixes medians
                           peakA[row+adA].shift=((currCS - (maCS/2.0)) - (peakA[row+adA].apex[0]))
                           peakAT[col+adAT].shift=((currCS + (maCS/2.0)) - (peakAT[col+adAT].apex[0]))
                           #if((peakA[row+adA].moveL<= round(peakA[row+adA].apex[0]+peakA[row+adA].shift,10) <=peakA[row+adA].moveR)==False):
                           #    print "Warning: Boundary Violation with 1->row Gap in dynPgmSegments() peakA idx=", (row+adA), " currCS(movFrom +1/2maCS)=", currCS," peakA.apex=", peakA[row+adA].apex[0], " peakA.CS(new)=",round(peakA[row+adA].apex[0]+peakA[row+adA].shift,10), " peakA.moveL=",peakA[row+adA].moveL ," peakA.moveR=",peakA[row+adA].moveR 
                           #if((peakAT[col+adAT].moveL<= round(peakAT[col+adAT].apex[0]+peakAT[col+adAT].shift,10) <=peakAT[col+adAT].moveR)==False):
                           #    print "Warning: Boundary Violation with 1->row Gap in dynPgmSegments() peakAT idx=", (col+adAT), " currCS(movFrom -1/2maCS)=", currCS, " peakAT.apex=", peakAT[col+adAT].apex[0], " peakAT.CS(new)=",round(peakAT[col+adAT].apex[0]+peakAT[col+adAT].shift,10), " peakAT.moveL=",peakAT[col+adAT].moveL ," peakAT.moveR=",peakAT[col+adAT].moveR                
                           #fixes csV  
                           csV[csAT]=(round(peakAT[col+adAT].apex[0]+peakAT[col+adAT].shift,10),csV[csAT][1],csV[csAT][2])
                           csV[csA]=(round(peakA[row+adA].apex[0]+peakA[row+adA].shift,10),csV[csA][1],csV[csA][2])
                       ##CHECK and fix any overlap with min separation in csV, peakA & peakAT
                       xAndfixSpecOverLap(csV,csA,peakA,csV[csA][0],csAT,peakAT,csV[csAT][0],maCS,False)                    
               # adjust col left one for next value
               col-=1
               
         # Returns finalScore & # Matches to Segment
         segs[s]=(segs[s][0],segs[s][1],segs[s][2],segs[s][3],segs[s][4],segs[s][5],finalScore,nMatch)
       ###print "seg=(", round(segs[s][0],10),",", round(segs[s][1],10),",",segs[s][2],",",segs[s][3],",",segs[s][4],",",segs[s][5],",",round(segs[s][6],10),",",segs[s][7],") lastCSout=", lastCSout
         finalScore=-1.0 #resets finalScore
         nMatch=-1 #resets number of matches
         
   # find # peakA & peakAT aligned in segment to be returned
   matA=0
   matAT=0
   for k in xrange(0,len(peakA),1):
      if(peakA[k].matchTo!=-1):
         if(peakAT[peakA[k].matchTo].matchTo!=k):
           print "ERROR : A=", k, "  peakA-MatTo=", peakA[k].matchTo, " peakAT-MatTo=" , peakAT[peakA[k].matchTo].matchTo 
         else:    
            matA+=1
   for k in xrange(0,len(peakAT),1):
      if(peakAT[k].matchTo!=-1):
         if(peakA[peakAT[k].matchTo].matchTo!=k):
           print "ERROR : AT=", k, "  peakAT-MatTo=", peakAT[k].matchTo, " peakA-MatTo=" , peakA[peakAT[k].matchTo].matchTo 
         else:    
            matAT+=1
         
   return matA, matAT 
#
#
###Helper function of dynPgmSegments()
#  Calculates Diagonal Score - by returning a single score that is the sum of 
#  the position, height and width scores since calcScoreN returns a tuple with
#  (HtScore, WdScore, PosScore)
##   peakA=Peak from spectrum A (peakA=>mySpec.spectra[x][iM])
##   peakAT=Peak from spectrum AT (peakAT=>mySpec.spectra[y][iAT]) 
##   mxD = maximum allowable +/- peak movement from apex CS to allow for alignment, typically 0.04
##   propH = prop Ht contributes
##   propW = prop Wd contributes
##   propP = prop ChemShift contributes
##   minScore = minimum allowable score - used to set boundary cases when scoreTup[2]pos=0 because beyond mxD
## RETURNS = single score = sum of all three (ht, wd, pos)
###
def calcDiagScore(peakA,peakAT,mxD,propH,propW,propP,minScore):
   # Calculates score
   ## scoreTup =>((scoreH*(1/3.0)) , (scoreW*(1/3.0)) , (scoreP*(1/3.0))
   scoreTup = calcScoreN(peakA,peakAT,mxD,propH,propW,propP)

   # Sums all three parts of scoreTup tuple to produce a single score for Diagonal Score
   DScore= scoreTup[0]+scoreTup[1]+scoreTup[2]

   ## fixed 08/12/2009 to adjust for outofbounds cases where position gives 0 value
   if(scoreTup[2]==0 and DScore>minScore):
      DScore=minScore-0.01
	  
   return DScore
#
#
#
#
## With input of aligned Spectrum and the who pairs were matched creates a 'consensus spectrum' which is the 
## union of the aligned spectra peaks where matched peaks are inserted into the same ChemShift spot with average
## Height, Width and median ChemShift value and unmatched peaks are inserted where they fall amongst the 
## spectra peaks -- will attempt to insert in original ChemShift positions BUT if overlap with previous match
## then will be inserted in front of previous match seperated by maCS
## all pairs that are aligned are inserted as a single consensus spectrum any odd spectra are inserted as
## a singlet that is a copy of the original thus will result in a return of 1/2 the spectra that existed
## in 'inSpec' if 'inSpec' = even if odd then will result in ceil('inSpec'/2) spectra
########
## inSpec = input spectra object of aligned spectra
## Zpair = input tuples that give the pairing of the spectra that were aligned in 'inSpec' 
##         list of pair tuples Even tuples=>(spec Idx, spec Idx) Odd tuple =>((spec Idx,spec Idx), spec Idx(odd), j)
## addOdd = idx of odd spectrum if there exists one, if none then addOdd==-1
## maCS = minimum amount of space between the apex of two adjacent peaks
## mxD = maximim allowable variablity in ChemShift
##
### RETURNS consensus spectra object of aligned spectra AND retMat(# new Matches), retNoMat(# new non-matches), retScore(Alignment Score matches)
def mkConsensusSpecT(inSpec,iA,iAT,consList,retNoMat_,retScore_,retMat_,gapPen,maCS,mxD,propH,propW,propP):
   #initializes noMat Mat variables
   retNoMat=retNoMat_
   retScore=retScore_
   retMat=retMat_
   if(len(consList)==0):
       #create single CS list out of alignment pair
       ###CAN CHANGE BACKcsV=mkSingleCSList(inSpec.spectra[iA],inSpec.spectra[iAT],False,"mkConsensus()?")
       ###csV=mkSingleCSListFxSpacing(inSpec.spectra[iA],inSpec.spectra[iAT],maCS)
       csV=mkSingleCSListTmplt(inSpec.spectra[iA],inSpec.spectra[iAT],maCS,mxD,propH,propW,propP)
       z=0
   else:
       ###CAN CHANGE BACKcsV=mkSingleCSList(inSpec.spectra[iA],inSpec.spectra[iAT],False,"mkConsensus()?")
       ###csV=mkSingleCSListFxSpacing(inSpec.spectra[iA],inSpec.spectra[iAT],maCS)
       csV=mkSingleCSListTmplt(inSpec.spectra[iA],inSpec.spectra[iAT],maCS,mxD,propH,propW,propP)       
       z=1
   #process alignment pair by creating new list of peaks from it
   for p in xrange(0,len(csV),1):
       if(z==0):
            alreadyIn=0
            #process first peak of spectrum
            if(p==0):
               #process match
                if(csV[p][1]!=-1 and csV[p][2]!=-1):
                    #copies peak over
                    consList+=[[inSpec.spectra[iA][csV[p][1]].copy()]]
                #process non-match peakA
                elif(csV[p][1]!=-1):
                    #copies peak over
                    consList+=[[inSpec.spectra[iA][csV[p][1]].copy()]]
                #process non-match peakAT
                elif(csV[p][2]!=-1):
                    #copies peak over
                    consList+=[[inSpec.spectra[iAT][csV[p][2]].copy()]]
               #process rest of spectrum's peaks
            else:
                #process match
                if(csV[p][1]!=-1 and csV[p][2]!=-1):
                    #copies peak over
                    consList[len(consList)-1]+=[inSpec.spectra[iA][csV[p][1]].copy()]
                #process non-match peakA
                elif(csV[p][1]!=-1):
                    #copies peak over
                    consList[len(consList)-1]+=[inSpec.spectra[iA][csV[p][1]].copy()]
                #process non-match peakAT
                elif(csV[p][2]!=-1):
                    #copies peak over
                    consList[len(consList)-1]+=[inSpec.spectra[iAT][csV[p][2]].copy()]
            g=len(consList[0])-1
       else:
            g=0
            alreadyIn=0
            while(g < len(consList[0]) and round(consList[0][g].apex[0],10)<round(csV[p][0],10)):
                g+=1
            if(g<len(consList[0]) and round(consList[0][g].apex[0],10)==round(csV[p][0],10)):
                g+=0
                alreadyIn=1
            elif(g<=len(consList[0])):
                if(csV[p][1]!=-1):
                    consList[0].insert(g,inSpec.spectra[iA][csV[p][1]].copy())
                elif(csV[p][2]!=-1):
                    consList[0].insert(g,inSpec.spectra[iAT][csV[p][2]].copy())
                    #print " Warning should have been already inserted?? csV[p]=", csV[p], " p="
            else:
                print "Logic Error should be beyond end of consList lenConsList=", len(consList), " g=", g
       #PROCESS rest in similar format separated by match-type
       ##### FIX so works for add in same place ####
       if(csV[p][1]!=-1 and csV[p][2]!=-1):
          #increment match & score counters
          retMat+=1
          retScore+=round(inSpec.spectra[iA][csV[p][1]].scoreH+inSpec.spectra[iA][csV[p][1]].scoreW+inSpec.spectra[iA][csV[p][1]].scoreP,10)
          #already Added in consensus list
          if(alreadyIn==1):
              #Since already in only add iA values adjust to appropriate values for consensus peak based on matched peaks              
              lA=len(inSpec.spectra[iA][csV[p][1]].mapTo) #length mapTo peakA
              lin=len(consList[0][g].mapTo) #length mapTo peakAT
              totl=lA+lin #total number peaks contribute to alignment
              #first assignment don't use mapTo calculates 'new' Average height & width
              if(lA==0):
                  totl+=1
                  nwW=round(((inSpec.spectra[iA][csV[p][1]].width*(1.0/totl)) + (consList[0][g].width*(float(lin)/totl))) ,10)
                  nwH=round(((inSpec.spectra[iA][csV[p][1]].apex[1]*(1.0/totl)) + (consList[0][g].apex[1]*(float(lin)/totl))) ,10)
              #1+ assignment - use mapTo
              else:
                 nwW=round(((inSpec.spectra[iA][csV[p][1]].width*(float(lA)/totl)) + (consList[0][g].width*(float(lin)/totl))) ,10)
                 nwH=round(((inSpec.spectra[iA][csV[p][1]].apex[1]*(float(lA)/totl)) + (consList[0][g].apex[1]*(float(lin)/totl))) ,10)
              #sets NEW Apex = current position & resets shift, scores, matchTo
              consList[0][g].apex=(consList[0][g].apex[0],nwH,consList[0][g].apex[2])
              consList[0][g].width=nwW
              #adds to mapTo
              #if first time consensus is made
              if(lA==0):
                  consList[0][g].mapTo+=[(inSpec.spectra[iA][csV[p][1]].apex[0],iA,csV[p][1])]
              #not first consensus so just fill in with iA mapTo's
              else:
                  for m in xrange(0,len(inSpec.spectra[iA][csV[p][1]].mapTo),1):
                      consList[0][g].mapTo+=[(inSpec.spectra[iA][csV[p][1]].mapTo[m][0],inSpec.spectra[iA][csV[p][1]].mapTo[m][1],inSpec.spectra[iA][csV[p][1]].mapTo[m][2])]                 
              #adjusts moveL & moveR if 
              #sets moveL to most conservative value (largest value)
              if(inSpec.spectra[iA][csV[p][1]].moveL > consList[0][g].moveL):
                  consList[0][g].moveL=inSpec.spectra[iA][csV[p][1]].moveL
              #sets moveR to most conservative value (smallest value)
              if(inSpec.spectra[iA][csV[p][1]].moveR < consList[0][g].moveR):
                  consList[0][g].moveR=inSpec.spectra[iA][csV[p][1]].moveR
          #New added to consensus list
          else:
                #adjust to appropriate values for consensus peak based on matched peaks              
                lA=len(inSpec.spectra[iA][csV[p][1]].mapTo) #length mapTo peakA
                lAT=len(inSpec.spectra[iAT][csV[p][2]].mapTo) #length mapTo peakAT
                totl=lA+lAT #total number peaks contribute to alignment
                #first assignment don't use mapTo calculates 'new' Average height & width
                if(lA==0 and lAT==0):
                   nwW=round((inSpec.spectra[iA][csV[p][1]].width + inSpec.spectra[iAT][csV[p][2]].width)/2.0 ,10)
                   nwH=round((inSpec.spectra[iA][csV[p][1]].apex[1] + inSpec.spectra[iAT][csV[p][2]].apex[1])/2.0 ,10)
                #1+ assignment - use mapTo
                else:
                    nwW=round(((inSpec.spectra[iA][csV[p][1]].width*(float(lA)/totl)) + (inSpec.spectra[iAT][csV[p][2]].width*(float(lAT)/totl))) ,10)
                    nwH=round(((inSpec.spectra[iA][csV[p][1]].apex[1]*(float(lA)/totl)) + (inSpec.spectra[iAT][csV[p][2]].apex[1]*(float(lAT)/totl))) ,10)
                #sets NEW Apex = current position & resets shift, scores, matchTo
                consList[0][g].apex=(round((inSpec.spectra[iAT][csV[p][2]].apex[0]+inSpec.spectra[iAT][csV[p][2]].shift),10),nwH,inSpec.spectra[iAT][csV[p][2]].apex[2])
                consList[0][g].width=nwW
                consList[0][g].shift=0.0
                consList[0][g].matchTo=-1
                consList[0][g].scoreH=-1.0
                consList[0][g].scoreW=-1.0
                consList[0][g].scoreP=-1.0                 
                #adds to mapTo
                #if first time consensus is made
                if(len(inSpec.spectra[iA][csV[p][1]].mapTo)==0 and len(inSpec.spectra[iAT][csV[p][2]].mapTo)==0):
                    consList[0][g].mapTo+=[(inSpec.spectra[iA][csV[p][1]].apex[0],iA,csV[p][1])]
                    consList[0][g].mapTo+=[(inSpec.spectra[iAT][csV[p][2]].apex[0],iAT,csV[p][2])]
                #error if both don't have len()==0
                elif(len(inSpec.spectra[iA][csV[p][1]].mapTo)==0 or len(inSpec.spectra[iAT][csV[p][2]].mapTo)==0):
                    leniA=len(inSpec.spectra[iA][csV[p][1]].mapTo)
                    leniAT=len(inSpec.spectra[iAT][csV[p][2]].mapTo)
                    strng = "Error: Logic error -- should both have length 0 for csV.CS=" + '%7.4f' % csV[p][0] + " iA=" + '%4.0f' % iA + " i=" + '%4.0f' % csV[p][1] + " len.mapTo.iA=" + '%4.0f' % leniA + " iAT=" + '%4.0f' % iAT + " i=" + '%4.0f' % csV[p][2] + " len.mapTo.iAT=" + '%4.0f' % leniAT +  "\n"
                    sys.stderr.write(strng)
                #not first consensus so just fill in what's not in copy(is in match) since copy=iA need iAT mapTo's
                else:
                    for m in xrange(0,len(inSpec.spectra[iAT][csV[p][2]].mapTo),1):
                        consList[0][g].mapTo+=[(inSpec.spectra[iAT][csV[p][2]].mapTo[m][0],inSpec.spectra[iAT][csV[p][2]].mapTo[m][1],inSpec.spectra[iAT][csV[p][2]].mapTo[m][2])]                 
                #adjusts moveL & moveR if 
                #sets moveL to most conservative value (largest value)
                if(inSpec.spectra[iA][csV[p][1]].moveL > inSpec.spectra[iAT][csV[p][2]].moveL):
                    consList[0][g].moveL=inSpec.spectra[iA][csV[p][1]].moveL
                else:
                    consList[0][g].moveL=inSpec.spectra[iAT][csV[p][2]].moveL
                #sets moveR to most conservative value (smallest value)
                if(inSpec.spectra[iA][csV[p][1]].moveR < inSpec.spectra[iAT][csV[p][2]].moveR):
                    consList[0][g].moveR=inSpec.spectra[iA][csV[p][1]].moveR
                else:
                    consList[0][g].moveR=inSpec.spectra[iAT][csV[p][2]].moveR
       #process non-match peakA
       elif(csV[p][1]!=-1):
              #increment Nomatch counters
              retNoMat+=1
              #already Added in consensus list
              if(alreadyIn==1):
                  #Since already in only add iA values adjust to appropriate values for consensus peak based on matched peaks              
                  lA=len(inSpec.spectra[iA][csV[p][1]].mapTo) #length mapTo peakA
                  lin=len(consList[0][g].mapTo) #length mapTo peakAT
                  totl=lA+lin #total number peaks contribute to alignment
                  #first assignment don't use mapTo calculates 'new' Average height & width
                  if(lA==0):
                      totl+=1
                      nwW=round(((inSpec.spectra[iA][csV[p][1]].width*(1.0/totl)) + (consList[0][g].width*(float(lin)/totl))) ,10)
                      nwH=round(((inSpec.spectra[iA][csV[p][1]].apex[1]*(1.0/totl)) + (consList[0][g].apex[1]*(float(lin)/totl))) ,10)
                  #1+ assignment - use mapTo
                  else:
                      nwW=round(((inSpec.spectra[iA][csV[p][1]].width*(float(lA)/totl)) + (consList[0][g].width*(float(lin)/totl))) ,10)
                      nwH=round(((inSpec.spectra[iA][csV[p][1]].apex[1]*(float(lA)/totl)) + (consList[0][g].apex[1]*(float(lin)/totl))) ,10)
                  #sets NEW Apex = current position & resets shift, scores, matchTo
                  consList[0][g].apex=(consList[0][g].apex[0],nwH,consList[0][g].apex[2])
                  consList[0][g].width=nwW
                  #adds to mapTo
                  #if first time consensus is made
                  if(lA==0):
                       consList[0][g].mapTo+=[(inSpec.spectra[iA][csV[p][1]].apex[0],iA,csV[p][1])]
                  #not first consensus so just fill in with iA mapTo's
                  else:
                       for m in xrange(0,len(inSpec.spectra[iA][csV[p][1]].mapTo),1):
                           consList[0][g].mapTo+=[(inSpec.spectra[iA][csV[p][1]].mapTo[m][0],inSpec.spectra[iA][csV[p][1]].mapTo[m][1],inSpec.spectra[iA][csV[p][1]].mapTo[m][2])]                 
                  #adjusts moveL & moveR if 
                  #sets moveL to most conservative value (largest value)
                  if(inSpec.spectra[iA][csV[p][1]].moveL > consList[0][g].moveL):
                      consList[0][g].moveL=inSpec.spectra[iA][csV[p][1]].moveL
                  #sets moveR to most conservative value (smallest value)
                  if(inSpec.spectra[iA][csV[p][1]].moveR < consList[0][g].moveR):
                      consList[0][g].moveR=inSpec.spectra[iA][csV[p][1]].moveR
              #New added to consensus list
              else:              
                  #adjust to appropriate values for consensus peak based on non-match              
                  #sets NEW Apex = current position & resets shift, scores, matchTo
                  consList[0][g].apex=(round((inSpec.spectra[iA][csV[p][1]].apex[0]+inSpec.spectra[iA][csV[p][1]].shift),10),inSpec.spectra[iA][csV[p][1]].apex[1],inSpec.spectra[iA][csV[p][1]].apex[2])
                  consList[0][g].shift=0.0
                  consList[0][g].matchTo=-1
                  consList[0][g].scoreH=-1.0
                  consList[0][g].scoreW=-1.0
                  consList[0][g].scoreP=-1.0                                  
                  #adds to mapTo
                  #if first time consensus is made =>REST IS COPIED IN COPY FUNCTION
                  if(len(inSpec.spectra[iA][csV[p][1]].mapTo)==0):
                       consList[0][g].mapTo+=[(inSpec.spectra[iA][csV[p][1]].apex[0],iA,csV[p][1])]
                  #moveL and moveR not ADJUSTED covered by COPY function                             
       #process non-match peakAT
       elif(csV[p][2]!=-1):
              #increment Nomatch counters
              retNoMat+=1
              #already Added in consensus list
              if(alreadyIn==1):
                  alreadyIn+=0
                  #DON'T ADD ANYTHING BECAUSE ALREADY ADDED ONCE AS TEMPLATE
              #New added to consensus list => ADD AS PART OF TEMPLATE
              else:              
                  #adjust to appropriate values for consensus peak based on non-match              
                  #sets NEW Apex = current position & resets shift, scores, matchTo
                  consList[0][g].apex=(round((inSpec.spectra[iAT][csV[p][2]].apex[0]+inSpec.spectra[iAT][csV[p][2]].shift),10),inSpec.spectra[iAT][csV[p][2]].apex[1],inSpec.spectra[iAT][csV[p][2]].apex[2])
                  consList[0][g].shift=0.0
                  consList[0][g].matchTo=-1
                  consList[0][g].scoreH=-1.0
                  consList[0][g].scoreW=-1.0
                  consList[0][g].scoreP=-1.0                                  
                  #adds to mapTo
                  #if first time consensus is made =>REST IS COPIED IN COPY FUNCTION
                  if(len(inSpec.spectra[iAT][csV[p][2]].mapTo)==0):
                       consList[0][g].mapTo+=[(inSpec.spectra[iAT][csV[p][2]].apex[0],iAT,csV[p][2])]
                  #moveL and moveR not ADJUSTED covered by COPY function   
                               
   #creates spectra object from spectra list
   retSpec=spectra(consList)                           
   return retSpec, retMat, retNoMat, retScore
#
#
#
#
## With input of aligned Spectrum and the who pairs were matched creates a 'consensus spectrum' which is the 
## union of the aligned spectra peaks where matched peaks are inserted into the same ChemShift spot with average
## Height, Width and median ChemShift value and unmatched peaks are inserted where they fall amongst the 
## spectra peaks -- will attempt to insert in original ChemShift positions BUT if overlap with previous match
## then will be inserted in front of previous match seperated by maCS
## all pairs that are aligned are inserted as a single consensus spectrum any odd spectra are inserted as
## a singlet that is a copy of the original thus will result in a return of 1/2 the spectra that existed
## in 'inSpec' if 'inSpec' = even if odd then will result in ceil('inSpec'/2) spectra
########
## inSpec = input spectra object of aligned spectra
## Zpair = input tuples that give the pairing of the spectra that were aligned in 'inSpec' 
##         list of pair tuples Even tuples=>(spec Idx, spec Idx) Odd tuple =>((spec Idx,spec Idx), spec Idx(odd), j)
## addOdd = idx of odd spectrum if there exists one, if none then addOdd==-1
## maCS = minimum amount of space between the apex of two adjacent peaks
##
### RETURNS consensus spectra object of aligned spectra AND retMat(# new Matches), retNoMat(# new non-matches), retScore(Alignment Score matches)
def mkConsensusSpec(inSpec,zPair,addOdd,gapPen,maCS):
   #initializes noMat Mat variables
   retNoMat=0
   retScore=0
   retMat=0
    
   consList=[] #consensus list of spectra (where spectra = list of peaks) 
   #check for odd # pairs --- Will skip last pair and carry it forward  
   #addOdd=-1
   #if(len(zPair[len(zPair)-1])==3):
   #   lastOdd=zPairs.pop()
   #   addOdd=lastOdd[1]
   #process even pairs
   for z in xrange (0,len(zPair),1):
       #determine alignment pair
       iA=zPair[z][0]
       iAT=zPair[z][1]
       #create single CS list out of alignment pair
       csV=mkSingleCSListFxSpacing(inSpec.spectra[iA],inSpec.spectra[iAT],maCS)
       ###CAN CHANGE BACKcsV=mkSingleCSList(inSpec.spectra[iA],inSpec.spectra[iAT],False,"mkConsensus()?")
       #process alignment pair by creating new list of peaks from it
       for p in xrange(0,len(csV),1):
           #process first peak of spectrum
           if(p==0):
              #process match
              if(csV[p][1]!=-1 and csV[p][2]!=-1):
                 #copies peak over
                 consList+=[[inSpec.spectra[iA][csV[p][1]].copy()]]
              #process non-match peakA
              elif(csV[p][1]!=-1):
                 #copies peak over
                 consList+=[[inSpec.spectra[iA][csV[p][1]].copy()]]
              #process non-match peakAT
              elif(csV[p][2]!=-1):
                 #copies peak over
                 consList+=[[inSpec.spectra[iAT][csV[p][2]].copy()]]
           #process rest of spectrum's peaks
           else:
              #process match
              if(csV[p][1]!=-1 and csV[p][2]!=-1):
                 #copies peak over
                 consList[len(consList)-1]+=[inSpec.spectra[iA][csV[p][1]].copy()]
              #process non-match peakA
              elif(csV[p][1]!=-1):
                 #copies peak over
                 consList[len(consList)-1]+=[inSpec.spectra[iA][csV[p][1]].copy()]
              #process non-match peakAT
              elif(csV[p][2]!=-1):
                 #copies peak over
                 consList[len(consList)-1]+=[inSpec.spectra[iAT][csV[p][2]].copy()]
           #PROCESS rest in similar format separated by match-type
           if(csV[p][1]!=-1 and csV[p][2]!=-1):
              #increment match & score counters
              retMat+=1
              retScore+=round(inSpec.spectra[iA][csV[p][1]].scoreH+inSpec.spectra[iA][csV[p][1]].scoreW+inSpec.spectra[iA][csV[p][1]].scoreP,10)
              #adjust to appropriate values for consensus peak based on matched peaks              
              lA=len(inSpec.spectra[iA][csV[p][1]].mapTo) #length mapTo peakA
              lAT=len(inSpec.spectra[iAT][csV[p][2]].mapTo) #length mapTo peakAT
              totl=lA+lAT #total number peaks contribute to alignment
              #first assignment don't use mapTo calculates 'new' Average height & width
              if(lA==0 and lAT==0):
                  nwW=round((inSpec.spectra[iA][csV[p][1]].width + inSpec.spectra[iAT][csV[p][2]].width)/2.0 ,10)
                  nwH=round((inSpec.spectra[iA][csV[p][1]].apex[1] + inSpec.spectra[iAT][csV[p][2]].apex[1])/2.0 ,10)
              #1+ assignment - use mapTo
              else:
                  nwW=round(((inSpec.spectra[iA][csV[p][1]].width*(float(lA)/totl)) + (inSpec.spectra[iAT][csV[p][2]].width*(float(lAT)/totl))) ,10)
                  nwH=round(((inSpec.spectra[iA][csV[p][1]].apex[1]*(float(lA)/totl)) + (inSpec.spectra[iAT][csV[p][2]].apex[1]*(float(lAT)/totl))) ,10)
              #sets NEW Apex = current position & resets shift, scores, matchTo
              consList[len(consList)-1][len(consList[len(consList)-1])-1].apex=(round((inSpec.spectra[iA][csV[p][1]].apex[0]+inSpec.spectra[iA][csV[p][1]].shift),10),nwH,inSpec.spectra[iA][csV[p][1]].apex[2])
              consList[len(consList)-1][len(consList[len(consList)-1])-1].width=nwW
              consList[len(consList)-1][len(consList[len(consList)-1])-1].shift=0.0
              consList[len(consList)-1][len(consList[len(consList)-1])-1].matchTo=-1
              consList[len(consList)-1][len(consList[len(consList)-1])-1].scoreH=-1.0
              consList[len(consList)-1][len(consList[len(consList)-1])-1].scoreW=-1.0
              consList[len(consList)-1][len(consList[len(consList)-1])-1].scoreP=-1.0                 
              #adds to mapTo
              #if first time consensus is made
              if(len(inSpec.spectra[iA][csV[p][1]].mapTo)==0 and len(inSpec.spectra[iAT][csV[p][2]].mapTo)==0):
                   consList[len(consList)-1][len(consList[len(consList)-1])-1].mapTo+=[(inSpec.spectra[iA][csV[p][1]].apex[0],iA,csV[p][1])]
                   consList[len(consList)-1][len(consList[len(consList)-1])-1].mapTo+=[(inSpec.spectra[iAT][csV[p][2]].apex[0],iAT,csV[p][2])]
              #error if both don't have len()==0
              elif(len(inSpec.spectra[iA][csV[p][1]].mapTo)==0 or len(inSpec.spectra[iAT][csV[p][2]].mapTo)==0):
                 leniA=len(inSpec.spectra[iA][csV[p][1]].mapTo)
                 leniAT=len(inSpec.spectra[iAT][csV[p][2]].mapTo)
                 strng = "Error: Logic error -- should both have length 0 for csV.CS=" + '%7.4f' % csV[p][0] + " iA=" + '%4.0f' % iA + " i=" + '%4.0f' % csV[p][1] + " len.mapTo.iA=" + '%4.0f' % leniA + " iAT=" + '%4.0f' % iAT + " i=" + '%4.0f' % csV[p][2] + " len.mapTo.iAT=" + '%4.0f' % leniAT +  "\n"
                 sys.stderr.write(strng)
              #not first consensus so just fill in what's not in copy(is in match) since copy=iA need iAT mapTo's
              else:
                   for m in xrange(0,len(inSpec.spectra[iAT][csV[p][2]].mapTo),1):
                       consList[len(consList)-1][len(consList[len(consList)-1])-1].mapTo+=[(inSpec.spectra[iAT][csV[p][2]].mapTo[m][0],inSpec.spectra[iAT][csV[p][2]].mapTo[m][1],inSpec.spectra[iAT][csV[p][2]].mapTo[m][2])]                 
              #adjusts moveL & moveR if 
              #sets moveL to most conservative value (largest value)
              if(inSpec.spectra[iA][csV[p][1]].moveL > inSpec.spectra[iAT][csV[p][2]].moveL):
                  consList[len(consList)-1][len(consList[len(consList)-1])-1].moveL=inSpec.spectra[iA][csV[p][1]].moveL
              else:
                  consList[len(consList)-1][len(consList[len(consList)-1])-1].moveL=inSpec.spectra[iAT][csV[p][2]].moveL
              #sets moveR to most conservative value (smallest value)
              if(inSpec.spectra[iA][csV[p][1]].moveR < inSpec.spectra[iAT][csV[p][2]].moveR):
                  consList[len(consList)-1][len(consList[len(consList)-1])-1].moveR=inSpec.spectra[iA][csV[p][1]].moveR
              else:
                  consList[len(consList)-1][len(consList[len(consList)-1])-1].moveR=inSpec.spectra[iAT][csV[p][2]].moveR
           #process non-match peakA
           elif(csV[p][1]!=-1):
              #increment Nomatch counters
              retNoMat+=1
              #adjust to appropriate values for consensus peak based on non-match              
              #sets NEW Apex = current position & resets shift, scores, matchTo
              consList[len(consList)-1][len(consList[len(consList)-1])-1].apex=(round((inSpec.spectra[iA][csV[p][1]].apex[0]+inSpec.spectra[iA][csV[p][1]].shift),10),inSpec.spectra[iA][csV[p][1]].apex[1],inSpec.spectra[iA][csV[p][1]].apex[2])
              consList[len(consList)-1][len(consList[len(consList)-1])-1].shift=0.0
              consList[len(consList)-1][len(consList[len(consList)-1])-1].matchTo=-1
              consList[len(consList)-1][len(consList[len(consList)-1])-1].scoreH=-1.0
              consList[len(consList)-1][len(consList[len(consList)-1])-1].scoreW=-1.0
              consList[len(consList)-1][len(consList[len(consList)-1])-1].scoreP=-1.0                                  
              #adds to mapTo
              #if first time consensus is made =>REST IS COPIED IN COPY FUNCTION
              if(len(inSpec.spectra[iA][csV[p][1]].mapTo)==0):
                   consList[len(consList)-1][len(consList[len(consList)-1])-1].mapTo+=[(inSpec.spectra[iA][csV[p][1]].apex[0],iA,csV[p][1])]
              #moveL and moveR not ADJUSTED covered by COPY function                             
           #process non-match peakAT
           elif(csV[p][2]!=-1):
              #increment Nomatch counters
              retNoMat+=1
              #adjust to appropriate values for consensus peak based on non-match              
              #sets NEW Apex = current position & resets shift, scores, matchTo
              consList[len(consList)-1][len(consList[len(consList)-1])-1].apex=(round((inSpec.spectra[iAT][csV[p][2]].apex[0]+inSpec.spectra[iAT][csV[p][2]].shift),10),inSpec.spectra[iAT][csV[p][2]].apex[1],inSpec.spectra[iAT][csV[p][2]].apex[2])
              consList[len(consList)-1][len(consList[len(consList)-1])-1].shift=0.0
              consList[len(consList)-1][len(consList[len(consList)-1])-1].matchTo=-1
              consList[len(consList)-1][len(consList[len(consList)-1])-1].scoreH=-1.0
              consList[len(consList)-1][len(consList[len(consList)-1])-1].scoreW=-1.0
              consList[len(consList)-1][len(consList[len(consList)-1])-1].scoreP=-1.0                                  
              #adds to mapTo
              #if first time consensus is made =>REST IS COPIED IN COPY FUNCTION
              if(len(inSpec.spectra[iAT][csV[p][2]].mapTo)==0):
                   consList[len(consList)-1][len(consList[len(consList)-1])-1].mapTo+=[(inSpec.spectra[iAT][csV[p][2]].apex[0],iAT,csV[p][2])]
              #moveL and moveR not ADJUSTED covered by COPY function   

   ###PROCESS ODD SPECTRUM by added on end
   if(addOdd!=-1):
       #assigns spectrum index #
       iA=addOdd
       for p in xrange(0,len(inSpec.spectra[iA]),1):
           #process first peak of spectrum
           if(p==0):
               #copies peak over
               consList+=[[inSpec.spectra[iA][p].copy()]]
           else:
               #copies peak over
               consList[len(consList)-1]+=[inSpec.spectra[iA][p].copy()]
           #same process for all types of peaks
           #counts as non-matches
           retNoMat=+1
           #sets NEW Apex = current position & resets shift, scores, matchTo
           consList[len(consList)-1][len(consList[len(consList)-1])-1].apex=(round((inSpec.spectra[iA][p].apex[0]+inSpec.spectra[iA][p].shift),10),inSpec.spectra[iA][p].apex[1],inSpec.spectra[iA][p].apex[2])
           consList[len(consList)-1][len(consList[len(consList)-1])-1].shift=0.0
           consList[len(consList)-1][len(consList[len(consList)-1])-1].matchTo=-1
           consList[len(consList)-1][len(consList[len(consList)-1])-1].scoreH=-1.0
           consList[len(consList)-1][len(consList[len(consList)-1])-1].scoreW=-1.0
           consList[len(consList)-1][len(consList[len(consList)-1])-1].scoreP=-1.0                 
           #adds to mapTo
           #if first time consensus is made =>REST IS COPIED IN COPY FUNCTION
           if(len(inSpec.spectra[iA][p].mapTo)==0):
               consList[len(consList)-1][len(consList[len(consList)-1])-1].mapTo+=[(inSpec.spectra[iA][p].apex[0],iA,p)]
           #moveL and moveR not ADJUSTED covered by COPY function                                            
                 
   #creates spectra object from spectra list
   retSpec=spectra(consList)                           
   return retSpec, retMat, retNoMat, retScore
#
#
## Helper function that checks to see that all peaks remain in correct order before & after alignment
## (e.g. No crossover induced with alignment functions)
## peakA=spectrum of peaks to align (peakA=>mySpec.spectra[x]) -can actually be any spectrum (A or AT)
## specId=Spectrum Idx so that it can be identified
## maCS = minimum amount of space between the apex of two adjacent peaks
###RETURNS NOTHING but will send error messages to output device if Order is incorrect
###
def outOfOrder(peakA,specId,maCS,place=""):
   for i in xrange(1,len(peakA),1):
       Ai=round(peakA[i].apex[0]+peakA[i].shift,10)
       Ai_1=round(peakA[i-1].apex[0]+peakA[i-1].shift,10)
       if( (Ai-Ai_1) < 0):
          print  "\n**Here is where found Order Error in ", place , " specId=", specId, " peakId=", i
          strng = "\nError: Spectrum " + '%4.0f' % specId + " is out of order "+ place + " i="+ '%4.0f' % i + " i.Apex=" + '%7.4f' % peakA[i].apex[0] + " i.Shift=" + '%7.4f' % peakA[i].shift + " i.MatchTo=" + '%3.0f' % peakA[i].matchTo + " i.CS=" + '%7.4f' % Ai + " i-1.Apex=" + '%7.4f' % peakA[i-1].apex[0] + " i-1.Shift=" + '%7.4f' % peakA[i-1].shift + " i-1.matchTo=" + '%3.0f' % peakA[i-1].matchTo + " i-1.CS=" + '%7.4f' % Ai_1 +  "\n"
          sys.stderr.write(strng)
       elif(round((Ai-Ai_1),10) < round(maCS,10) ):
          strng = "\nError: Spectrum " + '%4.0f' % specId + " has < maCS between peaks " + place + " maCS=" + '%6.4f' % maCS + " i="+ '%4.0f' % i + " i.Apex=" + '%7.4f' % peakA[i].apex[0] + " i.Shift=" + '%7.4f' % peakA[i].shift + " i.matchTo=" + '%3.0f' % peakA[i].matchTo + " i.CS=" + '%7.4f' % Ai + " i-1.Apex=" + '%7.4f' % peakA[i-1].apex[0] + " i-1.Shift=" + '%7.4f' % peakA[i-1].shift + " i-1.matchTo=" + '%3.0f' % peakA[i-1].matchTo + " i_1.CS=" + '%7.4f' % Ai_1 +  "\n"
          sys.stderr.write(strng)
#
#
#
# 
def reduceSpecOnceWAlign(roundN,inSpec,mxD,maCS,NAlignOkTot,NAlignOkPos,gapPen,boundPen,LBoundScr,propH,propW,propP,isTemplateAlign=0,tempIdx=0):
   print "\n\nROUND # ", roundN, " combining all new spectra    # New Spectra:", len(inSpec), "\n  MaxD :+- ", mxD, "  minSep: ", maCS, "  NAlignTotS: ", NAlignOkTot, "  NAlignPosS: ", NAlignOkPos, "\n"
   ## if template align set all pairs such that A(zPairs[0])(j)=Variable AT(zPairs[1])(i)=Template IDX
   if(isTemplateAlign!=0):
       zPairs=[]
       consList=[]
       noMat=0
       alignScr=0
       mat=0
       addOdd=-1
       for k in xrange(0,inSpec.nSpec,1):
           if(k!=tempIdx):
               zPairs+=[(k,tempIdx)]       
   else: 
       #calculates M0 matrix from inSpec
       M0=calculateM0(inSpec)   
       print "\nM0 Matrix--> # Rows: ", len(M0) , " # Columns: ", len(M0[0])
       #uses M0 matrix to calculate sample-sample-STOCSY or ZSS of samples to determine
       #between sample spectra correltation
       z=calculateZSS(M0)
       print "\nZSS rows= ", len(z), " cols=", len(z[0])
       # calculates most highly correlated pairs of spectra using ZSS
       zPairs=calculatePairsB(z)
       print "\n\nZpairs\n", zPairs
       #check for odd # pairs --- Will skip last pair and carry it forward  
       addOdd=-1
       if(len(zPairs[len(zPairs)-1])==3):
          lastOdd=zPairs.pop()
          addOdd=lastOdd[1]

   #loops through all pairs makeing the alignments
   print " len pairs=", len(zPairs)
   for p in xrange(0,len(zPairs),1):
      #picAlignTo=[]
      ## align Initial Pairs first
      #picAlignTo+=[zPairs[p][0]]
      #picAlignTo+=[zPairs[p][1]]
      ##randomly orders one first
      #select=sample(picAlignTo,len(picAlignTo))      
      #i=select[0]
      #j=select[1]
      j=zPairs[p][0]
      i=zPairs[p][1] 
      print "\n\nStart Alignment pair i=", i, " pair j=", j, " len i=", len(inSpec.spectra[i]), " len j=", len(inSpec.spectra[j])
      ## make naive alignment                      A                 AT      
      matchA, noMatA, noMatAT = alignPeaksNaive(inSpec.spectra[j],inSpec.spectra[i],maCS,mxD,NAlignOkTot,NAlignOkPos,propH,propW,propP,isTemplateAlign,roundN)
      print "\nNaive align spectra A=", j ," AT=",i, " A matches: ", matchA, "  A mismatches: ", noMatA, " %A Matched: ", round((matchA/(len(inSpec.spectra[j])+0.0)),4) ,"  AT matches: ", matchA, "  AT mismatches: ", noMatAT, " %AT Matched: ", round((matchA/(len(inSpec.spectra[i])+0.0)),4)
      #outputSpecForX(inSpec.spectra[j],j,"A",'a',"After alignPeaksNaive()") 
      #outputSpecForX(inSpec.spectra[i],i,"AT",'a',"After alignPeaksNaive()")
      #print "Naive Aligned Spectra Below"
      #maxlen=len(inSpec.spectra[j])
      #if(len(inSpec.spectra[i]) > maxlen):
      #    maxlen=len(inSpec.spectra[i])
      #for r in xrange(0,maxlen,1):
      #   if(r<len(inSpec.spectra[j]) and r<len(inSpec.spectra[i])): 
      #      print "i=", r, " peakA=",round(inSpec.spectra[j][r].apex[0]+inSpec.spectra[j][r].shift,10)," ",round(inSpec.spectra[j][r].moveL,10)," ",round(inSpec.spectra[j][r].moveR,10)," ",inSpec.spectra[j][r].matchTo ,"    peakAT=",round(inSpec.spectra[i][r].apex[0]+inSpec.spectra[i][r].shift,10)," ",round(inSpec.spectra[i][r].moveL,10)," ",round(inSpec.spectra[i][r].moveR,10)," ",inSpec.spectra[i][r].matchTo  
      #   elif(r<len(inSpec.spectra[j])): 
      #      print "i=", r, " peakA=",round(inSpec.spectra[j][r].apex[0]+inSpec.spectra[j][r].shift,10)," ",round(inSpec.spectra[j][r].moveL,10)," ",round(inSpec.spectra[j][r].moveR,10)," ",inSpec.spectra[j][r].matchTo  
      #   else: 
      #      print "i=", r, " peakA=xx.xxxx xx.xxxx xx.xxxx xxx    peakAT=",round(inSpec.spectra[i][r].apex[0]+inSpec.spectra[i][r].shift,10)," ",round(inSpec.spectra[i][r].moveL,10)," ",round(inSpec.spectra[i][r].moveR,10)," ",inSpec.spectra[i][r].matchTo

      
      ## define segments for dynamic align          A,   AT
      maxL, segmts = defineSegments(inSpec.spectra[j],inSpec.spectra[i], maCS)
      ##COMMENTED-OUT with &&&& when removed allows print of segment info
      ##&&&&print "\nFor A=", j, " AT=", i," Created # Segments", len(segmts), " with Max Length", maxL
      ##&&&&for r in xrange(0,len(segmts),1):
         ##&&&&print "Segment=", r, " (",(segmts[r][3]-segmts[r][2]+1),",",(segmts[r][5]-segmts[r][4]+1),")  (", round(segmts[r][0],10),"," ,round(segmts[r][1],10),",",segmts[r][2],",",segmts[r][3],",",segmts[r][4],",",segmts[r][5],",",segmts[r][6],",",segmts[r][7],")"
         #if(r+1<len(segmts)):
         #    if(segmts[r+1][2]-segmts[r][3]-1 > 0):
         #        for q in xrange(segmts[r][3]+1,segmts[r+1][2],1):
         #            print "peakA=", j," idx=", q, " CS=",round(inSpec.spectra[j][q].apex[0]+inSpec.spectra[j][q].shift,10), " matchTo=",inSpec.spectra[j][q].matchTo, " moveL=",inSpec.spectra[j][q].moveL, " moveR=",inSpec.spectra[j][q].moveR 
         #    if(segmts[r+1][4]-segmts[r][5]-1 > 0):
         #        for q in xrange(segmts[r][5]+1,segmts[r+1][4],1):
         #            print "peakAT=", i," idx=", q, " CS=",round(inSpec.spectra[i][q].apex[0]+inSpec.spectra[i][q].shift,10)," matchTo=",inSpec.spectra[i][q].matchTo, " moveL=",inSpec.spectra[i][q].moveL, " moveR=",inSpec.spectra[i][q].moveR
         #elif((segmts[r][3]<len(inSpec.spectra[j])-1) or (segmts[r][5]<len(inSpec.spectra[i])-1)):
         #    if(segmts[r][3]<len(inSpec.spectra[j])-1):
         #        for q in xrange(segmts[r][3]+1,len(inSpec.spectra[j]),1):
         #            print "peakA=", j," idx=", q, " CS=",round(inSpec.spectra[j][q].apex[0]+inSpec.spectra[j][q].shift,10), " matchTo=",inSpec.spectra[j][q].matchTo, " moveL=",inSpec.spectra[j][q].moveL, " moveR=",inSpec.spectra[j][q].moveR
         #    if(segmts[r][5]<len(inSpec.spectra[i])-1):
         #        for q in xrange(segmts[r][5]+1,len(inSpec.spectra[i]),1):
         #            print "peakAT=", i," idx=", q, " CS=",round(inSpec.spectra[i][q].apex[0]+inSpec.spectra[i][q].shift,10)," matchTo=",inSpec.spectra[i][q].matchTo, " moveL=",inSpec.spectra[i][q].moveL, " moveR=",inSpec.spectra[i][q].moveR
          

      ## dynamically align Segments        A,           AT                                             
      matA, matAT=dynPgmSegments(inSpec.spectra[j],inSpec.spectra[i],segmts,maCS,mxD,gapPen,boundPen,LBoundScr,propH,propW,propP,isTemplateAlign)
      #outputSpecForX(inSpec.spectra[j],j,"A",'a',"After dynPgmSegments()") 
      #outputSpecForX(inSpec.spectra[i],i,"AT",'a',"After dynPgmSegments()")
      lenA=len(inSpec.spectra[j])
      lenAT=len(inSpec.spectra[i])
      #for r in xrange(0,len(segmts),1):
      #   print "Segment=", r, " (", round(segmts[r][0],10),"," ,round(segmts[r][1],10),",",segmts[r][2],",",segmts[r][3],",",segmts[r][4],",",segmts[r][5],",",round(segmts[r][6],10),",",segmts[r][7],")" 

      #print "Dynamically Aligned Spectra Below"
      #maxlen=len(inSpec.spectra[j])
      #if(len(inSpec.spectra[i]) > maxlen):
      #    maxlen=len(inSpec.spectra[i])
      #for r in xrange(0,maxlen,1):
      #   if(r<len(inSpec.spectra[j]) and r<len(inSpec.spectra[i])): 
      #      print "i=", r, " peakA=",round(inSpec.spectra[j][r].apex[0]+inSpec.spectra[j][r].shift,10)," ",round(inSpec.spectra[j][r].moveL,10)," ",round(inSpec.spectra[j][r].moveR,10)," ",inSpec.spectra[j][r].matchTo ,"    peakAT=",round(inSpec.spectra[i][r].apex[0]+inSpec.spectra[i][r].shift,10)," ",round(inSpec.spectra[i][r].moveL,10)," ",round(inSpec.spectra[i][r].moveR,10)," ",inSpec.spectra[i][r].matchTo  
      #   elif(r<len(inSpec.spectra[j])): 
      #      print "i=", r, " peakA=",round(inSpec.spectra[j][r].apex[0]+inSpec.spectra[j][r].shift,10)," ",round(inSpec.spectra[j][r].moveL,10)," ",round(inSpec.spectra[j][r].moveR,10)," ",inSpec.spectra[j][r].matchTo  
      #   else: 
      #      print "i=", r, " peakA=xx.xxxx xx.xxxx xx.xxxx xxx    peakAT=",round(inSpec.spectra[i][r].apex[0]+inSpec.spectra[i][r].shift,10)," ",round(inSpec.spectra[i][r].moveL,10)," ",round(inSpec.spectra[i][r].moveR,10)," ",inSpec.spectra[i][r].matchTo
      ####CHECKS ORDER OF INPUT SPECTRA (I & J)#####
      xOrderAndCS(inSpec.spectra[j],inSpec.spectra[i],maCS)
      print "\nCompleted Dynamic alignment   # aligned: ", matA, "  % A:", (round(((matA*1.0)/(lenA*1.0)),4)), " % AT:", (round(((matAT*1.0)/(lenAT*1.0)),4)) 
      #check for out of order peaks post dynamic alignment
      outOfOrder(inSpec.spectra[j],j,maCS,"after dynPgm Align")
      outOfOrder(inSpec.spectra[i],i,maCS,"after dynPgm Align")
      ### for template align process in loop
      if(isTemplateAlign!=0):                            #       A,AT
          #print "**len(consList)=", len(consList)
          consSpec, mat, noMat, alignScr=mkConsensusSpecT(inSpec,j,i,consList,noMat,alignScr,mat,gapPen,maCS,mxD,propH,propW,propP)
          #resets AT values for next match
          for r in xrange(0,len(inSpec.spectra[i]),1):
              inSpec.spectra[i][r].matchTo=-1
              inSpec.spectra[i][r].shift=0.0
              inSpec.spectra[i][r].scoreH=-1.0
              inSpec.spectra[i][r].scoreW=-1.0
              inSpec.spectra[i][r].scoreP=-1.0

   ###!!!!!!!#####!!!!Make new mkConsensusSpec for Templates where change AT used and then reset so can change again given A peaks
   ###inSpec.save("nwTmpltsNAlign.py")
   ##Create Consensus Spectrum from aligned spectra pairs
   if(isTemplateAlign==0):
       consSpec, mat, noMat, alignScr=mkConsensusSpec(inSpec,zPairs,addOdd,gapPen,maCS)
   #checks Consensus -REMOVE LATER
   #for b in xrange(0,consSpec.nSpec,1):
   #    outputSpecForX(consSpec.spectra[b],b,"ConSensus",'a',"After mkConsensusSpec()")
   #checks Consensus -REMOVE LATER
   print "\n# spectra in Cons=", consSpec.nSpec , "  # peaks Aligned: ", mat, " AlignScore: ", alignScr, "  # Not Aligned: ", noMat, " % Aligned across Cons: ", round((mat/(noMat+mat+0.0)),4)
   #check spectra
   for i in xrange(0,consSpec.nSpec,1):
       #checks order
       if(isTemplateAlign==0):
           outOfOrder(consSpec.spectra[i],i,maCS,"after mkConsensus Spec")       
       if(addOdd==-1 or i<len(zPairs)):
           print " Spectra ", i, " zPairs=", zPairs[i][0],",", zPairs[i][1]," length Consensus=", len(consSpec.spectra[i])
       else:
           print " Spectra ", i, " OddPair=", addOdd,", XX "," length Consensus=", len(consSpec.spectra[i])            
   ###consSpec.save("consensus1.py")
   
   ## First round of alignment then reset original Spectra object 
   ## back to pre-align values (no shift, score, or matchTo values)
   if(roundN==1):
       for i in xrange(0,inSpec.nSpec,1):
           for j in xrange(0,len(inSpec.spectra[i]),1):
               #resets values if needed
               if(inSpec.spectra[i][j].shift!=0):
                   inSpec.spectra[i][j].shift=0.0
               if(inSpec.spectra[i][j].matchTo!=-1):
                   inSpec.spectra[i][j].matchTo=-1
               if(inSpec.spectra[i][j].scoreH!=-1):
                   inSpec.spectra[i][j].scoreH=-1
               if(inSpec.spectra[i][j].scoreW!=-1):
                   inSpec.spectra[i][j].scoreW=-1
               if(inSpec.spectra[i][j].scoreP!=-1):
                   inSpec.spectra[i][j].scoreP=-1
                                   
   ##returns consensus spectrum
   return consSpec 

#
# RETURNS final consensus Spectrum=>conSpec, 
#         AND Correctness scores=> corrAlign, incorrAlign
def reduceToConsensus(origSpec,mxD,maCS,NAlignOkTot,NAlignOkPos,gapPen,boundPen,LBoundScr,specComm,specUniq,isTemplateAlign=0,isSimSpectra=True,tempIdx=0,propH=(1/3.0),propW=(1/3.0),propP=(1/3.0)):
    #set initial values to process Spectral Alignment through consensus building
    #and process the first initial time
    n_times=1
    conSpec=reduceSpecOnceWAlign(n_times,origSpec,mxD,maCS,NAlignOkTot,NAlignOkPos,gapPen,boundPen,LBoundScr,propH,propW,propP,isTemplateAlign,tempIdx)
    lenSpec=conSpec.nSpec
    n_times+=1
    #loop through until reach a single consensus sequence (union of all alignments)
    while(lenSpec > 1):
       conSpec=reduceSpecOnceWAlign(n_times,conSpec,mxD,maCS,NAlignOkTot,NAlignOkPos,gapPen,boundPen,LBoundScr,propH,propW,propP,isTemplateAlign,tempIdx)
       lenSpec=conSpec.nSpec
       n_times+=1
    ##IS Simulated spectra so can score for correctness       
    if(isSimSpectra==True):
        #assign final alignment back to origSpec and calculate accurracy
        corrAlign=0  # correctly aligned
        incorrAlign=0 # incorrectly aligned 
        corrAlignX=0  # correctly aligned - checks based on old scoring with allow specUniq to count more than once
        incorrAlignX=0 # incorrectly aligned - checks based on old scoring with allow specUniq to count more than once

        for i in xrange(0,conSpec.nSpec,1):
            for j in xrange(0,len(conSpec.spectra[i]),1):
                #creates a dictionary to be used to count matches
                matDic=dict()
                # filter through mapTo List to correctly adjust final positions, scores, moveR, moveL, matchTo, mapTo   
                for z in xrange(0,len(conSpec.spectra[i][j].mapTo),1):          
                    #mapTo (CSvalue,specIdx,peaklistIdx) 
                    iSp=conSpec.spectra[i][j].mapTo[z][1] #set spectrum Idx
                    iPk=conSpec.spectra[i][j].mapTo[z][2] #set peak Idx
                    #calculate correctness of alignment & adjust scores
                    #first loads dictionary with all peakIds from simSpec & counts number per peakId
                    if(matDic.has_key(origSpec.spectra[iSp][iPk].templateId[1])):
                        matDic[origSpec.spectra[iSp][iPk].templateId[1]]+=1
                    else:
                        matDic[origSpec.spectra[iSp][iPk].templateId[1]]=0
                        matDic[origSpec.spectra[iSp][iPk].templateId[1]]+=1
                    #After including last mapTo info
                    if(z==len(conSpec.spectra[i][j].mapTo)-1):
                        #contains only noise peaks = correct alignment
                        if(len(matDic)==1 and matDic.has_key(-99)):
                            corrAlign+=matDic[-99]
                            Lkeys=[]
                        #contains noise and regular peaks
                        elif(len(matDic) > 1 and matDic.has_key(-99)):
                            incorrAlign+=matDic[-99]
                            Lkeys=matDic.keys()
                            Lkeys.remove(-99)
                        #contains only regular peaks
                        else:
                            Lkeys=matDic.keys()
                        #checks Lkeys peaks for correct alignment if there are any 
                        #note bases correct alignment on those peak assignments with
                        #at least 70% of the expected peaks assigned 
                        #  - rest count torwards incorrect
                        for k in xrange(0,len(Lkeys),1):
                            #common peaks
                            if(Lkeys[k] >=300000):
                                if(matDic[Lkeys[k]]>=round(((specComm+0.0)*0.70),0)):
                                    corrAlignX+=matDic[Lkeys[k]]
                                else:
                                    incorrAlignX+=matDic[Lkeys[k]]
                            elif(Lkeys[k] >=200000):
                                if(matDic[Lkeys[k]]>=round(((specUniq+0.0)*0.70),0)):
                                    corrAlignX+=matDic[Lkeys[k]]
                                else:
                                    incorrAlignX+=matDic[Lkeys[k]]
                            elif(Lkeys[k] >=100000):
                                if(matDic[Lkeys[k]]>=round(((specUniq+0.0)*0.70),0)):
                                    corrAlignX+=matDic[Lkeys[k]]
                                else:
                                    incorrAlignX+=matDic[Lkeys[k]]
                        ### NEW ALGORITHM THAT ONLY ASSIGNS ONE AS CORRECT TO EACH PEAK/BIN
                        #checks Lkeys peaks for correct alignment if there are any 
                        #note bases correct alignment on those peak assignments with
                        #at least 70% of the expected peaks assigned 
                        #  - rest count torwards incorrect
                        maxC=0.0
                        maxK=0
                        tmpPrp=0.0
                        nGrtr=[]
                        for k in xrange(0,len(Lkeys),1):
                           #common peaks
                           if(Lkeys[k] >=300000):
                               tmpPrp=((matDic[Lkeys[k]]+0.0)/(specComm+0.0))
                               if(matDic[Lkeys[k]]>=round(((specComm+0.0)*0.70),0)):
                                   nGrtr+=[k]
                           #unique peaks
                           elif(Lkeys[k] >=200000):
                               tmpPrp=((matDic[Lkeys[k]]+0.0)/(specUniq+0.0))
                               if(matDic[Lkeys[k]]>=round(((specUniq+0.0)*0.70),0)):
                                   nGrtr+=[k]
                           #unique peaks
                           elif(Lkeys[k] >=100000):
                               tmpPrp=((matDic[Lkeys[k]]+0.0)/(specUniq+0.0))
                               if(matDic[Lkeys[k]]>=round(((specUniq+0.0)*0.70),0)):
                                   nGrtr+=[k]
                           #checks for max reset
                           if(tmpPrp > maxC):
                               maxC=tmpPrp
                               maxK=k
                        #checks for more than one that reaches 70%
                        #if(len(nGrtr) > 1):
                            #print "\n**$$**More than one acheive 70%     # 70%+ ", len(nGrtr)
                            #for e in xrange(0,len(nGrtr),1):
                            #    print e+1, " ", Lkeys[nGrtr[e]], ",", matDic[Lkeys[nGrtr[e]]]
                            #print "\n"
                        #finds the max and assigns appropriately        
                        for k in xrange(0,len(Lkeys),1):
                            if(k!=maxK):
                                incorrAlign+=matDic[Lkeys[k]]
                            else:
                                if(Lkeys[k] >=300000):
                                    if(matDic[Lkeys[k]]>=round(((specComm+0.0)*0.70),0)):
                                        corrAlign+=matDic[Lkeys[k]]
                                    else:
                                        incorrAlign+=matDic[Lkeys[k]]
                                elif(Lkeys[k] < 300000 and Lkeys[k]>= 100000):
                                    if(matDic[Lkeys[k]]>=round(((specUniq+0.0)*0.70),0)):
                                        corrAlign+=matDic[Lkeys[k]]
                                    else:
                                        incorrAlign+=matDic[Lkeys[k]]
                                else:
                                    print "**** ERROR: !!! shouldn't be -99 noise peak Lkeys[k]=", Lkeys[k], "  matDic[Lkeys[k]]=",matDic[Lkeys[k]] 

                    #adjust actual peak values in original to reflect consensus alignment
                    adjustPeak(conSpec.spectra[i][j],origSpec,iSp,iPk) 
                #deletes dictionary                         
                del matDic
        #print "*** OLDWAY=> # corrAlign=", corrAlignX, "  # InCorrAlign=", incorrAlignX, "  Accuracy=", round(((corrAlignX+0.0)/(corrAlignX+incorrAlignX+0.0)),10) ,"    NEWWAY=> # corrAlign=", corrAlign, "  # InCorrAlign=", incorrAlign, "  Accuracy=", round(((corrAlign+0.0)/(corrAlign+incorrAlign+0.0)),10) 

    ##ISN"T Simulated so can't score for correctness
    else:
        #assign final alignment back to origSpec and calculate accurracy
        corrAlign=-99  # correctly aligned
        incorrAlign=-99 # incorrectly aligned 
        for i in xrange(0,conSpec.nSpec,1):
            for j in xrange(0,len(conSpec.spectra[i]),1):
                # filter through mapTo List to correctly adjust final positions, scores, moveR, moveL, matchTo, mapTo   
                for z in xrange(0,len(conSpec.spectra[i][j].mapTo),1):          
                    #mapTo (CSvalue,specIdx,peaklistIdx) 
                    iSp=conSpec.spectra[i][j].mapTo[z][1] #set spectrum Idx
                    iPk=conSpec.spectra[i][j].mapTo[z][2] #set peak Idx
                    #adjust actual peak values in original to reflect consensus alignment
                    adjustPeak(conSpec.spectra[i][j],origSpec,iSp,iPk) 
                       
    return conSpec, corrAlign, incorrAlign
#
#
#
# Defines input spectra by aligning smoothed and regular versions of spectra to create list of spectra
# CREATED 05/05/2009
# 
def defineInputSpectra(inSpec,inSpecSm,mxD,maCS,NAlignOkTot,NAlignOkPos,gapPen,boundPen,LBoundScr,propH,propW,propP,penScoreH,penScoreW,penScoreP,isTemplateAlign):
   print "\n\nCombining two spectra to pick peaks  # Orig Spectra:", len(inSpec), " # Smooth Spectra:", len(inSpecSm), "\n  MaxD :+- ", mxD, "  minSep: ", maCS, "  NAlignTotS: ", NAlignOkTot, "  NAlignPosS: ", NAlignOkPos, "\n"
   ##loops through and aligns all pairs between two to find peaks
   print " len pairs=", len(inSpec)
   #list of spectra
   outSpec=[]
   for p in xrange(0,len(inSpec),1):
      j=p
      i=p 
      #list of peaks for one spectrum
      oneSpec=[]
      print "\n\nStart Alignment pair i=", i, " pair j=", j, " Orig len i(AT)=", len(inSpec.spectra[i]), " Smooth len j(A)=", len(inSpecSm.spectra[j])
      ## make naive alignment                      A                 AT      
      matchA, noMatA, noMatAT = alignPeaksNaive(inSpecSm.spectra[j],inSpec.spectra[i],maCS,mxD,NAlignOkTot,NAlignOkPos,propH,propW,propP,isTemplateAlign,1)
      print "\nNaive align spectra A=", j ," AT=",i, " A matches: ", matchA, "  A mismatches: ", noMatA, " %A Matched: ", round((matchA/(len(inSpecSm.spectra[j])+0.0)),4) ,"  AT matches: ", matchA, "  AT mismatches: ", noMatAT, " %AT Matched: ", round((matchA/(len(inSpec.spectra[i])+0.0)),4)
      #outputSpecForX(inSpecSm.spectra[j],j,"A",'a',"After alignPeaksNaive()") 
      #outputSpecForX(inSpec.spectra[i],i,"AT",'a',"After alignPeaksNaive()")
      
      ## define segments for dynamic align            A,   AT
      maxL, segmts = defineSegments(inSpecSm.spectra[j],inSpec.spectra[i], maCS)         

      ## dynamically align Segments              A,           AT                                             
      matA, matAT=dynPgmSegments(inSpecSm.spectra[j],inSpec.spectra[i],segmts,maCS,mxD,gapPen,boundPen,LBoundScr,propH,propW,propP,isTemplateAlign)
      #outputSpecForX(inSpecSm.spectra[j],j,"A",'a',"After dynPgmSegments()") 
      #outputSpecForX(inSpec.spectra[i],i,"AT",'a',"After dynPgmSegments()")
      lenA=len(inSpecSm.spectra[j])
      lenAT=len(inSpec.spectra[i])
      ####CHECKS ORDER OF INPUT SPECTRA (I & J)#####
      xOrderAndCS(inSpecSm.spectra[j],inSpec.spectra[i],maCS)
      print "\nCompleted Dynamic alignment   # aligned: ", matA, "  % A:", (round(((matA*1.0)/(lenA*1.0)),4)), " % AT:", (round(((matAT*1.0)/(lenAT*1.0)),4)) 
      #check for out of order peaks post dynamic alignment
      outOfOrder(inSpecSm.spectra[j],j,maCS,"after dynPgm Align")
      outOfOrder(inSpec.spectra[i],i,maCS,"after dynPgm Align")
      ### Create spectra for alignment ###
      for z in xrange(0,len(inSpec.spectra[i]),1):
         ## if matched to a smoothed peak then keep
         if(inSpec.spectra[i][z].matchTo!=-1):
            oneSpec+=[inputPeak(inSpec.spectra[i][z].apex,inSpec.spectra[i][z].bottomL,inSpec.spectra[i][z].bottomR,inSpec.spectra[i][z].width,penScoreH,penScoreW,penScoreP)]
      ## Adds to list of created spectra
      outSpec+=[oneSpec]
      del oneSpec[:]

   ## outputs final spectra create from list of spectra
   retSpec=spectra(outSpec)
   del outSpec[:]
   ## returns list of spectra selected by matching smoothed spectra to regular spectra
   return retSpec

#
#
def adjustPeak(cPeak,origSpec,iSp,iPk):
    #sets final shift value so all peaks have same CS
    origSpec.spectra[iSp][iPk].shift=(cPeak.apex[0]+cPeak.shift)-origSpec.spectra[iSp][iPk].apex[0]
    #sets final matchTo=9999 AND Scores iff there was at least one match as evident in mapTo
    if(len(cPeak.mapTo)>1):
        origSpec.spectra[iSp][iPk].matchTo=9999
        origSpec.spectra[iSp][iPk].scoreH=cPeak.scoreH
        origSpec.spectra[iSp][iPk].scoreW=cPeak.scoreW
        origSpec.spectra[iSp][iPk].scoreP=cPeak.scoreP
        for p in xrange(0,len(cPeak.mapTo),1):
            if(iSp!=cPeak.mapTo[p][1] and iPk!=cPeak.mapTo[p][2]):
                origSpec.spectra[iSp][iPk].mapTo+=[(cPeak.mapTo[p][0],cPeak.mapTo[p][1],cPeak.mapTo[p][2])]        
        #resets moveL & moveR if more conservative
        if(cPeak.moveL > origSpec.spectra[iSp][iPk].moveL):
            origSpec.spectra[iSp][iPk].moveL=cPeak.moveL
        if(cPeak.moveR < origSpec.spectra[iSp][iPk].moveR):
            origSpec.spectra[iSp][iPk].moveR=cPeak.moveR      
#
#
#
#
##
def outputCSVfile(isFirst,inSpec,origSpec,outFile):
    #tuple list in form (inSpec,inIdx)
    ###First Round where have full number of uncollapsed peaks        
    if(isFirst==True):
        csV=[]
        #loads CS for first Spectrum
        for z in xrange(0,len(inSpec.spectra[0]),1):
           csV+=[(round(inSpec.spectra[0][z].apex[0]+inSpec.spectra[0][z].shift,10),[(0,z)])]
        for i in xrange(1,inSpec.nSpec,1):
            #loads CS for rest Spectra
            z=0
            csC=0
            while(z<len(inSpec.spectra[i]) and csC<len(csV) ):
               while(z<len(inSpec.spectra[i]) and csC<len(csV) and (round(inSpec.spectra[i][z].apex[0]+inSpec.spectra[i][z].shift,10) > round(csV[csC][0],10))):
                  csC+=1                                                                                  
               if(csC<len(csV) and z<len(inSpec.spectra[i])):                                                                          
                  if (round(inSpec.spectra[i][z].apex[0]+inSpec.spectra[i][z].shift,10)!=round(csV[csC][0],10)):                                             
                     csV.insert(csC,(round(inSpec.spectra[i][z].apex[0]+inSpec.spectra[i][z].shift,10),[(i,z)]))
                  else:
                     tmpL=[]
                     tmpL=csV[csC][1] 
                     tmpL+=[(i,z)]
                     csV[csC]=(csV[csC][0],tmpL)
                     ## checks to verify that positions filled by same csV values are actually matches
                     if(round(inSpec.spectra[i][z].apex[0]+inSpec.spectra[i][z].shift,10)!=round(csV[csC][0],10)):
                        print "\n***ERROR: in Prgm  SHOULD BE SAME VALUE csC=", csC, " csV[0]=", round(csV[csC][0],10), " i=", i,  " z=", z, " inSpec.spectra[z][0]=", round(inSpec.spectra[i][z].apex[0]+inSpec.spectra[i][z].shift,10)
                  z+=1                                                                                    
                  csC+=1                                                                                  
               elif(z<len(inSpec.spectra[i])):                                                                                      
                  csV.append((round(inSpec.spectra[i][z].apex[0]+inSpec.spectra[i][z].shift,10),[(i,z)]))                                                 
                  z+=1                                                                                    
            while(z<len(inSpec.spectra[i])):                                                               
               csV.append((round(inSpec.spectra[i][z].apex[0]+inSpec.spectra[i][z].shift,10),[(i,z)]))                                                    
               z+=1   
        
        #Uses csV file to populate FinalMat
        FinalMat = zeros((len(csV),inSpec.nSpec +1), float)
        print "****OrigSpec=", len(inSpec), " peaksMax=",inSpec.maxPks, " peaksMin=",inSpec.minPks, " FinalMat row=", len(FinalMat), " FinalMat col=", len(FinalMat[0])
        for csC in xrange(0,len(csV),1):
            FinalMat[csC][0]=csV[csC][0]
            for n in xrange(0,len(csV[csC][1]),1):
                iSp=csV[csC][1][n][0]
                iPk=csV[csC][1][n][1]               
                FinalMat[csC][iSp+1]=round(inSpec.spectra[iSp][iPk].apex[1],10)
    ###NOT FIRST ROUND for input spectra BUT FINAL CONSENSUS    
    else:
        # Creates output Matrix & puts chemical shift in first column
        FinalMat = zeros((len(inSpec.spectra[0]),origSpec.nSpec +1), float)
        print "****OrigSpec=", len(origSpec), " peaksMax=",origSpec.maxPks, " peaksMin=", origSpec.minPks," inSpec=", len(inSpec), " peaks=", len(inSpec.spectra[0]), " FinalMat row=", len(FinalMat), " FinalMat col=", len(FinalMat[0])
        for i in xrange(0,len(inSpec.spectra[0]),1):
            ##Puts ChemShift Value in column 0
            FinalMat[i][0]=round(inSpec.spectra[0][i].apex[0]+inSpec.spectra[0][i].shift,10)
            # filter through mapTo List to correctly insert Original Spectrum's apex height in correct
            # aligned ChemShift position   
            for z in xrange(0,len(inSpec.spectra[0][i].mapTo),1):          
                #mapTo (CSvalue,specIdx,peaklistIdx) 
                iSp=inSpec.spectra[0][i].mapTo[z][1] #set spectrum Idx
                iPk=inSpec.spectra[0][i].mapTo[z][2] #set peak Idx
                #FinalMatrix Pos = Original Spectrum's apex Height(1)
                #print "**z=", z, "lenOrig=", len(origSpec.spectra[iSp]), " i=", i, " iSp+1=", iSp+1, " iSp=", iSp, " iPk=", iPk
                FinalMat[i][iSp+1]=origSpec.spectra[iSp][iPk].apex[1]
                  
    # OUTPUTS CSV File with samples
    # opens output file
    outCSV=open(outFile,'w',-1)
    #outputs for each row(CS value) in Output Matrix
    for i in xrange(0,len(FinalMat),1):
        tempT=0 # Set to 0 at first occurrence **Counts number of spectra aligned at particular CS value
        #outputs value for value for each column of selected CS value (row)
        for j in xrange(0,len(FinalMat[i]),1):
           # Counts # spectra with peak at CS value =>skips j=0 b/c that = CS value
           if(FinalMat[i][j]!=0 and j!=0):
              tempT+=1
           #Output CS value
           if(j==0):
              outCSV.write('%7.4f' % FinalMat[i][j] + ",")
           #Outputs Relative intensities per sample
           elif(j!=len(FinalMat[i])-1):
              outCSV.write('%14.3f' % FinalMat[i][j] + ",")
           #Outputs Relative Final intensity & # of peaks at that CS value(tempT)
           else:
              outCSV.write('%14.3f' % FinalMat[i][j] + "," + '%3.0f' % tempT + "\n")
    outCSV.close()
#
### specifically created to output file to explore changes based on chemShift of original position
##  inPeak=>inSpec[x].spectra, specIdx=x, typePeak="A" or "AT", fileActn = 'w' or 'a' for write or append, typChngTXT="Text describing where function used"
def outputSpecForX(inPeak,specIdx,typePeak,fileActn,typChngTXT):
   # opens output file
   #prbTXT=open("/Users/jstaab/Documents/workspace/spectra/src/XAlign/InputSpectraProb.txt",fileActn,-1)
   prbTXT.write("\nType Change Function " + typChngTXT+ "  Peak"+ typePeak+ " SpecIdx=" + '%3.0f' % specIdx + "  " "\n")
   #for loop to search for those that need output
   for w in xrange(0,len(inPeak),1):
       if(round(inPeak[w].apex[0],10)==round(3.6370,10) or round(inPeak[w].apex[0],10)==round(3.6380,10) or round(inPeak[w].apex[0],10)==round(3.6550,10) or round(inPeak[w].apex[0],10)==round(3.6560,10) or round(inPeak[w].apex[0],10)==round(3.6730,10) or round(inPeak[w].apex[0],10)==round(3.6735,10)):
           #fCS=round(inPeak[w].apex[0],10)
           prbTXT.write("Found CS="+ '%7.4f' % round(inPeak[w].apex[0],10) +" PkIdx=" + '%4.0f' % w + " CS.pos=" + '%7.4f' % round(inPeak[w].apex[0]+inPeak[w].shift,10) + " Ht="+ '%14.2f' % round(inPeak[w].apex[1],10) + " Wt="+ '%10.6f' % round(inPeak[w].width,6) + " MTo="+ '%4.0f' % inPeak[w].matchTo + "\n")    
   #closes file
   prbTXT.close()
#
#
#         
#
#
#
#
