# Supplementary material for: Enhancing metabolomic data analysis with Progressive Consensus Alignment of NMR Spectra (PCANS)
Source: BMC Bioinformatics. 2010 Mar 9;11:123. doi: 10.1186/1471-2105-11-123 (PMC2851603; doi:10.1186/1471-2105-11-123)
Supplement: Additional file 3 — Source Code. Contains source code and sample data files. [file 1471-2105-11-123-S3.ZIP › PCANS/src/crSimSpectra.py]

##############################################	
## Uses UNC's Copyright and Permission Notice:	
## COPYRIGHT AND PERMISSION NOTICE	
## UNC Software:  PCANS	
## Copyright (C) 2009 The University of North Carolina at Chapel Hill	
## All rights reserved	
## The University of North Carolina at Chapel Hill ("UNC") and the developers ("Developers") of PCANS ("Software") give recipient ("Recipient") and Recipient's Institution ("Institution") permission to use and copy the software in source and binary forms, with or without modification for non-commercial purposes only provided that the following conditions are met:	
## 1)	All copies of Software in binary form and/or source code, related documentation and/or other materials provided with the Software must reproduce and retain the above copyright notice, this list of conditions and the following disclaimer. 
##	
## 2)	Recipient and Institution shall not distribute Software to any third parties.
## 	
## 3)	The Software is provided "As Is". The Developers can not guarantee the provision of technical support or consultation for the Software. The Developers may provide a location on a UNC Web Site for Recipients to post comments, questions, and suggestions at some time in the future. Recipient may provide the Developers with feedback on the use of the Software in their research at that time.  The Developers and UNC are permitted to use any information Recipient provides in making changes to the Software. 
##	
## 4)	Recipient acknowledges that the Developers, UNC and its licensees may develop modifications to Software that may be substantially similar to Recipient's modifications of Software, and that the Developers, UNC and its licensees shall not be constrained in any way by Recipient in UNC's or its licensees' use or management of such modifications. Recipient acknowledges the right of the Developers and UNC to prepare and publish modifications to Software that may be substantially similar or functionally equivalent to your modifications and improvements, and if Recipient or Institution obtains patent protection for any modification or improvement to Software, Recipient and Institution agree not to allege or enjoin infringement of their patent by the Developers, UNC or any of UNC's licensees obtaining modifications or improvements to Software from the UNC or the Developers.
##	
## 5)	Recipient and Developer will acknowledge in their respective publications the contributions made to each other's research involving or based on the Software. 
##      The current citations for Software are:	
##      <<<PENDING LIST>>>	
##	
## 6)	Any party desiring a license to use the Software for commercial purposes shall contact The Office of Technology Development at UNC at 919-966-3929.
##	
## THIS SOFTWARE IS PROVIDED BY THE COPYRIGHT HOLDERS, CONTRIBUTORS, AND THE UNIVERSITY OF NORTH CAROLINA AT CHAPEL HILL "AS IS" AND ANY EXPRESS OR IMPLIED WARRANTIES, INCLUDING, BUT NOT LIMITED TO, THE IMPLIED WARRANTIES OF MERCHANTABILITY AND FITNESS FOR A PARTICULAR PURPOSE ARE DISCLAIMED. IN NO EVENT SHALL THE COPYRIGHT OWNER, CONTRIBUTORS OR THE UNIVERSITY OF NORTH CAROLINA AT CHAPEL HILL BE LIABLE FOR ANY DIRECT, INDIRECT, INCIDENTAL, SPECIAL, EXEMPLARY, OR CONSEQUENTIAL DAMAGES (INCLUDING, BUT NOT LIMITED TO, PROCUREMENT OF SUBSTITUTE GOODS OR SERVICES; LOSS OF USE, DATA, OR PROFITS; OR BUSINESS INTERRUPTION) HOWEVER CAUSED AND ON ANY THEORY OF LIABILITY, WHETHER IN CONTRACT, STRICT LIABILITY, OR TORT (INCLUDING NEGLIGENCE OR OTHERWISE) ARISING IN ANY WAY OUT OF THE USE OF THIS SOFTWARE, EVEN IF ADVISED OF THE POSSIBILITY OF SUCH DAMAGE.	
##############################################
# Programmer:  Jennifer Staab
# Date Created:  09/30/2008
# Date Revised:   04/15/2009 => fixes sys.error exits due to insertion problems with noise peaks
# Date Revised:  11/13/2009 -- ADD Copyright 
# Date Revised:    /  / 
# Description:  Create simulated spectra based on inputs and input template
#!D:\My Documents\TexlipsePapers\SimulatedSpectra\src\crSimSpec.py
import sys
from random import *
from math import *
#imports methods for creating/saving peak objects
from peakObjects import *
from spectra import *
#imports class for importing CSV file with data
from csvFile import *
#cal/bin/python

def outOfOrder(peakA,specId,maCS):    
   for i in xrange(1,len(peakA),1):
       if(round((peakA[i].apex[0]-peakA[i-1].apex[0]),4) < 0):
           print "Error: spectrum", specId, " is out of order  i=", i, " peak i=", round(peakA[i].apex[0],4), " i-1=", i-1, " peak i-1=", round(peakA[i-1].apex[0],4)
       elif(round((peakA[i].apex[0]-peakA[i-1].apex[0]),4) < maCS):
           print "Error: spectrum", specId, " < maCS  maCS=", maCS, " i=", i, " peak i=", round(peakA[i].apex[0],4), " i-1=", i-1, " peak i-1=", round(peakA[i-1].apex[0],4)


#
#
## Inputs # want in both templates (have only indices to choosen peaks)
## & how many should be uncommon between the two (rest assumed common)
## MUST HAVE At Least Common+2*Uncommon peaks AND Uncommon < # in templates
## RETURNS two template lists as 2 lists of tuples that indicate the indices of the dataMatrix & the pkIdx #'s
##         to check correctness of matches amongst peaks
### n_inTmplt = total number in each template 
### n_unCommon = total number of uncommon peaks(between two templates )in each template
### dataMatrix = holds template peaks with col 1= Chem Shift, col 2= relative ht, col 3= width @ 1/2 ht,
###              col 4= count spin-spin couplet groups, col 5= size of group (0=singlet doublet = 2, triplet = 3, quartet=4)
###              only requires that data have columns 1=>3 can be missing spin-spin couplet info
def make2Templates(n_inTmplt, n_unCommon, dataMatrix):
   peakLst = [] #tuple with (randNum,dataMatrixIdx,coupletID,typeCouplet,isPicked) isPicked 0=No, 1=unCommon 1 2=unCommon 2 3=common
   i = 0
   tmp1 = [] #template 1 - will be a sorted list of indices in dataMatrix
   tmp2 = [] #template 2 - will be a sorted list of indices in dataMatrix
   #creates peaklist for random peak selection for both templates
   while(i < len(dataMatrix)):
      ## accounts for cases of just ChemShift, relatv Ht & width @ 1/2ht
      if(len(dataMatrix[i]) <= 3):
         peakLst += [(random.random(), i, 0, 0, 0)]
         i += 1         
      ## accounts singlets
      elif(int(dataMatrix[i][3]) == 0):
         peakLst += [(random.random(), i, int(dataMatrix[i][3]), int(dataMatrix[i][4]), 0)]
         i += 1
      ## accounts for doublet+ couplets
      else:
         num = int(dataMatrix[i][4])
         ranNum = random.random()
         for j in xrange(0, num, 1):
            if(j + i < len(dataMatrix)):
               peakLst += [(ranNum, i + j, int(dataMatrix[i + j][3]), int(dataMatrix[i + j][4]), 0)]
            else:
              print "**Error i=", i, " j=", j , "len=", len(dataMatrix)
         i += num
      
   ## sort by selection with smallest random first
   peakLst.sort()
   # checks peaks if not enough then outputs error message and returns empty templates
   if(n_inTmplt < n_unCommon):
      print "**** ERROR: # UnCommon:", n_unCommon, "Exceeds # per Spectra : ", n_inTmplt 
      sys.exit()
   elif(n_unCommon * 2 + (n_inTmplt - n_unCommon) > len(peakLst)):
      print "**** ERROR: # Common:", (n_inTmplt - n_unCommon), " # UnCommon per Spectra: ", n_unCommon , " Exceeds amount in dataMatrix", len(peakLst)
      sys.exit() 
   # HAS enough peaks to make 2 templates -- pick 2 templates
   else:
      common = n_inTmplt - n_unCommon # numb Common to pick
      nwAdds = - 1 #new additions to lists
      pickedPeaks = (0, 0, 0) #accounts for picked Peaks (unCommon1, unCommon2, common)
      i = 0 #idx into peakLst
      #### TWO WHILE loops used to loop through sorted peaklist and picks peaks for each template
      #### First loop assigns based on couplet type if possible if not moves to next loop that
      #### will assign all open peaks regardless of couplet type
      ###LOOP 1 Needs pick more peaks & hasn't past entire list without new pick MORE THAN twice
      while((nwAdds > 0 or nwAdds == - 1) and (pickedPeaks[2] + pickedPeaks[0] < n_inTmplt and pickedPeaks[2] + pickedPeaks[1] < n_inTmplt)):
         if(nwAdds == - 1):
            nwAdds = 0
            tmsL = 0 #times through peakLst with no adds
         elif(i >= len(peakLst)):
            #increments tmsL counter
            if(nwAdds == 0 and tmsL <= 1):
               nwAdds = 0
               tmsL += 1
               i = 0
               #resets nwAdds & i for next round
            elif(nwAdds > 0):
               nwAdds = 0
               i = 0
            #only if i is appropriate AND tmsL not too great in value
         if(i < len(peakLst)):
            #picks 1 common peak first
            pickedPeaks, i, nwAdds = pickPeaks(common, pickedPeaks, peakLst, i, nwAdds, 3, 1)                                  
            #picks 1 uncommon next for template 1
            pickedPeaks, i, nwAdds = pickPeaks(n_unCommon, pickedPeaks, peakLst, i, nwAdds, 1, 1)            
            #picks 1 uncommon next for template 2
            pickedPeaks, i, nwAdds = pickPeaks(n_unCommon, pickedPeaks, peakLst, i, nwAdds, 2, 1)            

      ###RESETS 'i' for 2nd LOOP to be used to assign all open peaks regardless of couplet type
      if(i >= len(peakLst) and nwAdds == 0):
         i = 0
         ###LOOP 2 Assigns all remaining peaks regardless of couplet type                                  
         while(i < len(peakLst) and (pickedPeaks[0] + pickedPeaks[1] < n_inTmplt and pickedPeaks[0] + pickedPeaks[2] < n_inTmplt)):
            print "L2 i=", i, " nwAdds=", nwAdds
            #warning about assignment 
            if(i == 0):
               strng = "Warning: Could not assign peaks to templates according to couplet type. \nAssigned Curently  Common:" + '%4.0f' % pickedPeaks[0] + "  Uncommon 1: " + '%4.0f' % pickedPeaks[1] + "  Uncommon 2: " + '%4.0f' % pickedPeaks[2] + "\n"
               sys.stderr.write(strng)              
            #picks 1 common peak first if needs more
            pickedPeaks, i, nwAdds = pickPeaks(common, pickedPeaks, peakLst, i, nwAdds, 3, 2)    
            #picks next for uncommon peaks for template 1 if needs more
            pickedPeaks, i, nwAdds = pickPeaks(common, pickedPeaks, peakLst, i, nwAdds, 1, 2)    
            #picks next for uncommon peaks for template 2 if needs more
            pickedPeaks, i, nwAdds = pickPeaks(common, pickedPeaks, peakLst, i, nwAdds, 2, 2)    

      #checks allocation of peaks
      errC = 0
      if(pickedPeaks[0] != pickedPeaks[1]):
         strng = "Error: # Uncommon peaks for templates doesn't match. Expect Uncommon=" + '%4.0f' % n_unCommon + "  Uncommon 1: " + '%4.0f' % pickedPeaks[0] + "  Uncommon 2: " + '%4.0f' % pickedPeaks[1] + "\n"
         sys.stderr.write(strng)
         errC += 1        
      if(pickedPeaks[0] + pickedPeaks[2] != n_inTmplt):
         strng = "Error: # in Template 1 not match expected. Expect=" + '%4.0f' % n_inTmplt + "  Common 1: " + '%4.0f' % pickedPeaks[2] + "  Uncommon 1: " + '%4.0f' % pickedPeaks[0] + "\n"
         sys.stderr.write(strng)
         errC += 1        
      if(pickedPeaks[2] + pickedPeaks[1] != n_inTmplt):
         strng = "Error: # in Template 2 not match expected. Expect=" + '%4.0f' % n_inTmplt + "  Common 2: " + '%4.0f' % pickedPeaks[2] + "  Uncommon 2: " + '%4.0f' % pickedPeaks[1] + "\n"
         sys.stderr.write(strng)
         errC += 1
      if(pickedPeaks[2] != common):
         strng = "Error: # in Common not match expected. Expect=" + '%4.0f' % common + "  Common : " + '%4.0f' % pickedPeaks[2] + "\n"
         sys.stderr.write(strng)
         errC += 1
      if(pickedPeaks[0] != n_unCommon):
         strng = "Error: # in Uncommon Tmplt 1 not match expected. Expect=" + '%4.0f' % n_unCommon + "  UnCommon : " + '%4.0f' % pickedPeaks[0] + "\n"
         sys.stderr.write(strng)
         errC += 1          
      if(pickedPeaks[1] != n_unCommon):
         strng = "Error: # in Uncommon Tmplt 2 not match expected. Expect=" + '%4.0f' % n_unCommon + "  UnCommon : " + '%4.0f' % pickedPeaks[1] + "\n"
         sys.stderr.write(strng)
         errC += 1
      if(errC > 0):
         return tmp1, tmp2        

      ### populates two templates for return where they hold IDX of data matrix reference to peaks
      z = 0
      comL = []
      UC1 = []
      UC2 = []
      cId = 300000
      u1Id = 100000
      u2Id = 200000
      ## also assigns pkId's to templated peaks so that they can be uniquely identified
      while((z < len(peakLst)) and ((len(tmp1) + len(tmp2)) < (2 * n_inTmplt))):
         #UnCommon  Template 1
         if(peakLst[z][4] == 1):
            UC1 += [peakLst[z][1]]
            tmp1 += [(peakLst[z][1], u1Id)]
            u1Id += 1
            z += 1
         #UnCommon Template 2
         elif(peakLst[z][4] == 2):
            UC2 += [peakLst[z][1]] 
            tmp2 += [(peakLst[z][1], u2Id)]
            u2Id += 1
            z += 1
         #Common (both Templates)
         elif(peakLst[z][4] == 3):
            comL += [peakLst[z][1]]
            tmp1 += [(peakLst[z][1], cId)]
            tmp2 += [(peakLst[z][1], cId)]
            cId += 1
            z += 1
         else:
            z += 1                
      #sort templates by index
      comL.sort()
      UC1.sort()
      UC2.sort()
      tmp1.sort()
      tmp2.sort()
      print "   # Peaks Template 1: ", len(tmp1) , " # Peaks Template 2: ", len(tmp1), "  # Common: ", pickedPeaks[2], "  # Unique to Each:", pickedPeaks[0], "\nIndices Common Pks=", comL, "\nIndices UnCommon 1=", UC1, "\nIndices UnCommon 2=", UC2, "\n"
   return tmp1, tmp2 
#
#
#
#
## Inputs # want in both templates (have only indices to choosen peaks)
## & how many should be uncommon between the two (rest assumed common)
## MUST HAVE At Least Common+2*Uncommon peaks AND Uncommon < # in templates
## RETURNS two template lists as 2 lists of tuples that indicate the indices of the dataMatrix & the pkIdx #'s
##         to check correctness of matches amongst peaks
### n_inTmplt = total number in each template 
### n_unCommon = total number of uncommon peaks(between two templates )in each template
### dataMatrix = holds template peaks with col 1= Chem Shift, col 2= relative ht, col 3= width @ 1/2 ht,
###              col 4= count spin-spin couplet groups, col 5= size of group (0=singlet doublet = 2, triplet = 3, quartet=4)
###              only requires that data have columns 1=>3 can be missing spin-spin couplet info
def make2TemplatesOLD(n_inTmplt, n_unCommon, dataMatrix):
   peakLst = [] #tuple with (randNum,dataMatrixIdx,coupletID,typeCouplet,isPicked) isPicked 0=No, 1=unCommon 1 2=unCommon 2 3=common
   i = 0
   tmp1 = [] #template 1 - will be a sorted list of indices in dataMatrix
   tmp2 = [] #template 2 - will be a sorted list of indices in dataMatrix
   #creates peaklist for random peak selection for both templates
   while(i < len(dataMatrix)):
      ## accounts for cases of just ChemShift, relatv Ht & width @ 1/2ht
      if(len(dataMatrix[i]) <= 3):
         peakLst += [(random.random(), i, 0, 0, 0)]
         i += 1         
      ## accounts singlets
      elif(int(dataMatrix[i][3]) == 0):
         peakLst += [(random.random(), i, int(dataMatrix[i][3]), int(dataMatrix[i][4]), 0)]
         i += 1
      ## accounts for doublet+ couplets
      else:
         num = int(dataMatrix[i][4])
         ranNum = random.random()
         for j in xrange(0, num, 1):
            if(j + i < len(dataMatrix)):
               peakLst += [(ranNum, i + j, int(dataMatrix[i + j][3]), int(dataMatrix[i + j][4]), 0)]
            else:
              print "**Error i=", i, " j=", j , "len=", len(dataMatrix)
         i += num
      
   ## sort by selection with smallest random first
   peakLst.sort()
   # checks peaks if not enough then outputs error message and returns empty templates
   if(n_inTmplt < n_unCommon):
      print "**** ERROR: # UnCommon:", n_unCommon, "Exceeds # per Spectra : ", n_inTmplt 
      sys.exit()
   elif(n_unCommon * 2 + (n_inTmplt - n_unCommon) > len(peakLst)):
      print "**** ERROR: # Common:", (n_inTmplt - n_unCommon), " # UnCommon per Spectra: ", n_unCommon , " Exceeds amount in dataMatrix", len(peakLst)
      sys.exit() 
   # HAS enough peaks to make 2 templates -- pick 2 templates
   else:
      common = n_inTmplt - n_unCommon # numb Common to pick
      nwAdds = - 1 #new additions to lists
      pickedPeaks = (0, 0, 0) #accounts for picked Peaks (unCommon1, unCommon2, common)
      i = 0 #idx into peakLst
      #### TWO WHILE loops used to loop through sorted peaklist and picks peaks for each template
      #### First loop assigns based on couplet type if possible if not moves to next loop that
      #### will assign all open peaks regardless of couplet type
      ###LOOP 1 Needs pick more peaks & hasn't past entire list without new pick MORE THAN twice
      while((nwAdds > 0 or nwAdds == - 1) and (pickedPeaks[2] + pickedPeaks[0] < n_inTmplt and pickedPeaks[2] + pickedPeaks[1] < n_inTmplt)):
         if(nwAdds == - 1):
            nwAdds = 0
            tmsL = 0 #times through peakLst with no adds
         elif(i >= len(peakLst)):
            #increments tmsL counter
            if(nwAdds == 0 and tmsL <= 1):
               nwAdds = 0
               tmsL += 1
               i = 0
               #resets nwAdds & i for next round
            elif(nwAdds > 0):
               nwAdds = 0
               i = 0
            #only if i is appropriate AND tmsL not too great in value
         if(i < len(peakLst)):
            #picks 1 common peak first
            pickedPeaks, i, nwAdds = pickPeaks(common, pickedPeaks, peakLst, i, nwAdds, 3, 1)                                  
            #picks 1 uncommon next for template 1
            pickedPeaks, i, nwAdds = pickPeaks(n_unCommon, pickedPeaks, peakLst, i, nwAdds, 1, 1)            
            #picks 1 uncommon next for template 2
            pickedPeaks, i, nwAdds = pickPeaks(n_unCommon, pickedPeaks, peakLst, i, nwAdds, 2, 1)            

      ###RESETS 'i' for 2nd LOOP to be used to assign all open peaks regardless of couplet type
      if(i >= len(peakLst) and nwAdds == 0):
         i = 0
         ###LOOP 2 Assigns all remaining peaks regardless of couplet type                                  
         while(i < len(peakLst) and (pickedPeaks[0] + pickedPeaks[1] < n_inTmplt and pickedPeaks[0] + pickedPeaks[2] < n_inTmplt)):
            print "L2 i=", i, " nwAdds=", nwAdds
            #warning about assignment 
            if(i == 0):
               strng = "Warning: Could not assign peaks to templates according to couplet type. \nAssigned Curently  Common:" + '%4.0f' % pickedPeaks[0] + "  Uncommon 1: " + '%4.0f' % pickedPeaks[1] + "  Uncommon 2: " + '%4.0f' % pickedPeaks[2] + "\n"
               sys.stderr.write(strng)              
            #picks 1 common peak first if needs more
            pickedPeaks, i, nwAdds = pickPeaks(common, pickedPeaks, peakLst, i, nwAdds, 3, 2)    
            #picks next for uncommon peaks for template 1 if needs more
            pickedPeaks, i, nwAdds = pickPeaks(common, pickedPeaks, peakLst, i, nwAdds, 1, 2)    
            #picks next for uncommon peaks for template 2 if needs more
            pickedPeaks, i, nwAdds = pickPeaks(common, pickedPeaks, peakLst, i, nwAdds, 2, 2)    

      #checks allocation of peaks
      errC = 0
      if(pickedPeaks[0] != pickedPeaks[1]):
         strng = "Error: # Uncommon peaks for templates doesn't match. Expect Uncommon=" + '%4.0f' % n_unCommon + "  Uncommon 1: " + '%4.0f' % pickedPeaks[0] + "  Uncommon 2: " + '%4.0f' % pickedPeaks[1] + "\n"
         sys.stderr.write(strng)
         errC += 1        
      if(pickedPeaks[0] + pickedPeaks[2] != n_inTmplt):
         strng = "Error: # in Template 1 not match expected. Expect=" + '%4.0f' % n_inTmplt + "  Common 1: " + '%4.0f' % pickedPeaks[2] + "  Uncommon 1: " + '%4.0f' % pickedPeaks[0] + "\n"
         sys.stderr.write(strng)
         errC += 1        
      if(pickedPeaks[2] + pickedPeaks[1] != n_inTmplt):
         strng = "Error: # in Template 2 not match expected. Expect=" + '%4.0f' % n_inTmplt + "  Common 2: " + '%4.0f' % pickedPeaks[2] + "  Uncommon 2: " + '%4.0f' % pickedPeaks[1] + "\n"
         sys.stderr.write(strng)
         errC += 1
      if(pickedPeaks[2] != common):
         strng = "Error: # in Common not match expected. Expect=" + '%4.0f' % common + "  Common : " + '%4.0f' % pickedPeaks[2] + "\n"
         sys.stderr.write(strng)
         errC += 1
      if(pickedPeaks[0] != n_unCommon):
         strng = "Error: # in Uncommon Tmplt 1 not match expected. Expect=" + '%4.0f' % n_unCommon + "  UnCommon : " + '%4.0f' % pickedPeaks[0] + "\n"
         sys.stderr.write(strng)
         errC += 1          
      if(pickedPeaks[1] != n_unCommon):
         strng = "Error: # in Uncommon Tmplt 2 not match expected. Expect=" + '%4.0f' % n_unCommon + "  UnCommon : " + '%4.0f' % pickedPeaks[1] + "\n"
         sys.stderr.write(strng)
         errC += 1
      if(errC > 0):
         sys.exit()        

      ### populates two templates for return where they hold IDX of data matrix reference to peaks
      z = 0
      comL = []
      UC1 = []
      UC2 = []
      cId = 300000
      u1Id = 100000
      u2Id = 200000
      ## also assigns pkId's to templated peaks so that they can be uniquely identified
      while((z < len(peakLst)) and ((len(tmp1) + len(tmp2)) < (2 * n_inTmplt))):
         #UnCommon  Template 1
         if(peakLst[z][4] == 1):
            UC1 += [peakLst[z][1]]
            tmp1 += [(peakLst[z][1], u1Id)]
            u1Id += 1
            z += 1
         #UnCommon Template 2
         elif(peakLst[z][4] == 2):
            UC2 += [peakLst[z][1]] 
            tmp2 += [(peakLst[z][1], u2Id)]
            u2Id += 1
            z += 1
         #Common (both Templates)
         elif(peakLst[z][4] == 3):
            comL += [peakLst[z][1]]
            tmp1 += [(peakLst[z][1], cId)]
            tmp2 += [(peakLst[z][1], cId)]
            cId += 1
            z += 1
         else:
            z += 1                
      #sort templates by index
      comL.sort()
      UC1.sort()
      UC2.sort()
      tmp1.sort()
      tmp2.sort()
      print "   # Peaks Template 1: ", len(tmp1) , " # Peaks Template 2: ", len(tmp1), "  # Common: ", pickedPeaks[2], "  # Unique to Each:", pickedPeaks[0], "\nIndices Common Pks=", comL, "\nIndices UnCommon 1=", UC1, "\nIndices UnCommon 2=", UC2, "\n"
   return tmp1, tmp2 
#
#
### helper function for 'make2Templates()' that correctly picks open peaks to be either
### common or uncommon peaks 
### RETURNS pickedPeaks tuple, pIdx (peak Idx), nwAdds (# peaks added)
 ##    expectedPeaks = number of expected (common or UnCommon) peaks
 ##    pickedPeaks = tuple that contains the count of picked peaks (# uncommon 1,# uncommon 2,# common)
 ##    peakLst = the list of peaks tuples sorted by random number that allows picking of peaks
 ##              tuple with (randNum,dataMatrixIdx,coupletID,typeCouplet,isPicked) isPicked 0=No, 1=unCommon 1  2=unCommon 2  3=common 
 ##    pIdx = peakLst idx of current placement
 ##    nwAdds = current number of peak adds
 ##    typPeak = 1= unCommon template 1 , 2= UnCommon template 2, 3= Commmon
 ##    loopTyp = 1 if first loop, anything else (like 2) if second loop in main function
###
def pickPeaks(expectedPeaks, pickedPeaks, peakLst, pIdx, nwAdds, typPeak, loopTyp):
   unCT1 = 0
   unCT2 = 0
   comm = 0
   #Uncommon Template 1
   if(typPeak == 1):
      unCT1 += 1
   #Uncommon Template 2
   elif(typPeak == 2):
      unCT2 += 1
   #Common (both Templates)
   elif(typPeak == 3):
      comm += 1
   else:
      strng = "Error: peak type must be listed as 1, 2 or 3. Exiting function pickPeaks().\n"
      sys.stderr.write(strng)
      sys.exit()        
   #First While loop where pick according to couplet type
   if(loopTyp == 1):
      #picks 'typPeak' peak
      if(pIdx < len(peakLst) and pickedPeaks[typPeak - 1] < expectedPeaks):
         #picks singlet to add to 'typPeak' peaks
         if(int(peakLst[pIdx][2]) == 0 and int(peakLst[pIdx][4]) == 0):
            peakLst[pIdx] = (peakLst[pIdx][0], peakLst[pIdx][1], peakLst[pIdx][2], int(peakLst[pIdx][3]), typPeak)
            pickedPeaks = (pickedPeaks[0] + unCT1, pickedPeaks[1] + unCT2, pickedPeaks[2] + comm)
            pIdx += 1
            nwAdds += 1
         #picks multiplet to add to 'typPeak' peaks
         elif(int(peakLst[pIdx][2]) != 0 and int(peakLst[pIdx][4]) == 0 and (int(peakLst[pIdx][3]) + pickedPeaks[typPeak - 1]) <= expectedPeaks):
            for j in xrange(0, int(peakLst[pIdx][3]), 1):
               peakLst[pIdx + j] = (peakLst[pIdx + j][0], peakLst[pIdx + j][1], peakLst[pIdx + j][2], int(peakLst[pIdx + j][3]), typPeak)
               pickedPeaks = (pickedPeaks[0] + unCT1, pickedPeaks[1] + unCT2, pickedPeaks[2] + comm)                        
            pIdx += j
            nwAdds += j
         #increments to next 'pIdx' since skipping peak
         else:
            pIdx += 1
   #Second While Loop where pick ANY OPEN PEAK irregardless of couplet type
   else:
      #picks 'typPeak' peak first if needs more
      if(pIdx < len(peakLst) and pickedPeaks[typPeak - 1] < expectedPeaks):
         #open picks are NOW all added as singlets to 'common' peaks
         if(peakLst[pIdx][4] == 0):
            peakLst[pIdx] = (peakLst[pIdx][0], peakLst[pIdx][1], peakLst[pIdx][2], int(peakLst[pIdx][3]), typPeak)
            pickedPeaks = (pickedPeaks[0] + unCT1, pickedPeaks[1] + unCT2, pickedPeaks[2] + comm)
            pIdx += 1
            nwAdds += 1
         #increments to next 'i'
         else:
            pIdx += 1
            
   #returns changed values for only immutable objects - list(mutable) of peak tuples is pass-by-reference
   return pickedPeaks, pIdx, nwAdds
#
#
#
## Inputs list of indices of dataMatrix as outline of template to be made and start id to identify template peaks
## RETURNS specNew a list of peaks that makes up input Template
### inTmplt = Tuple List of indices into the dataMatrix that make up the peaks of the template & template peakID
### dataMatrix = holds template peaks with col 1= Chem Shift, col 2= relative ht, col 3= width @ 1/2 ht,
###              col 4= count spin-spin couplet groups, col 5= size of group (0=singlet doublet = 2, triplet = 3, quartet=4)
###              only requires that data have columns 1=>3 can be missing spin-spin couplet info
### mxD = maximum allowable distance of movement +/- from peak that depicts maximum allowable shift
###       OF chemical shift variation between two identical peaks  
### maCS = minimum amount of allowable distance between any two unique peaks in a single spectra 
### specID = identifies the spectrum ID of the template used to create template so both templates can be id'ed
###
def makeSpectraFromTmplt(inTmplt, dataMatrix, mxD, maCS, specID):
   specNew = []
   #filter through template
   minCSDif = (dataMatrix[inTmplt[1][0]][0] - dataMatrix[inTmplt[0][0]][0])
   for i in xrange(0, len(inTmplt), 1):
      #check chemical shift order
      if(i > 0 and dataMatrix[inTmplt[i][0]][0] <= dataMatrix[inTmplt[i - 1][0]][0]):
        print "*** Error and skip because out of order i  i=", i, "  i CS= ", dataMatrix[inTmplt[i][0]][0], " i-1 CS=" , dataMatrix[inTmplt[i - 1][0]][0] 
        #creates peak if order is ok
      else:
         if(i > 1 and minCSDif > (dataMatrix[inTmplt[i][0]][0] - dataMatrix[inTmplt[i - 1][0]][0])):
            minCSDif = (dataMatrix[inTmplt[i][0]][0] - dataMatrix[inTmplt[i - 1][0]][0])
            
         ###Creates Peak where sets ChemShift, Bottom, Top, width and missing align scores
         nwPeak = simPeak((dataMatrix[inTmplt[i][0]][0], dataMatrix[inTmplt[i][0]][1], i), (specID, inTmplt[i][1]), dataMatrix[inTmplt[i][0]][2], - 1, - 1, - 1)
         
         ###Fixes values of moveR & moveL to be appropriate for each peak
         ###NOTE removes anything other than allowing max moveR & moveL regardless of adjacent peaks
         ###to allow for crowding and such not to effect alignment 
         ###-- simSpec should retain boundaries of Templates ALWAYS!
         #sets initial moveL to peakPos - mxD(max allowable movement)
         nwPeak.moveL = dataMatrix[inTmplt[i][0]][0] - mxD
         ##resets value if crosses over adjacent peak on Left
         #if(i > 0 and inTmplt[i - 1][0] >= 0 and nwPeak.moveL - maCS < dataMatrix[inTmplt[i - 1][0]][0]):
         #   nwPeak.moveL = dataMatrix[inTmplt[i - 1][0]][0] + maCS
         #   #resets if moveL is further right than apex of peak
         #   if(nwPeak.moveL > dataMatrix[inTmplt[i][0]][0]):
         #      nwPeak.moveL = dataMatrix[inTmplt[i][0]][0]
         #sets initial moveR to peakPos + mxD(max allowable movement)
         nwPeak.moveR = dataMatrix[inTmplt[i][0]][0] + mxD
         ##resets value if crosses over adjacent peak on Right
         #if(i + 1 < len(inTmplt) and inTmplt[i + 1][0] < len(dataMatrix) and nwPeak.moveR + maCS > dataMatrix[inTmplt[i + 1][0]][0]):
         #   nwPeak.moveR = dataMatrix[inTmplt[i + 1][0]][0] - maCS
         #   #resets if moveR is further left than apex of peak
         #   if(nwPeak.moveR < dataMatrix[inTmplt[i][0]][0]):
         #      nwPeak.moveR = dataMatrix[inTmplt[i][0]][0]
                         
         #ADDS NEW PEAK TO specCopy LIST
         specNew += [nwPeak]
   ##Checks for error where minimum distance in template is smaller than expected min distance
   if(minCSDif < maCS):
      strng = "Error: Minimum distance between template peaks is less than expected minimum distance between peaks.  Expected Min Dis(maCS): " + '%6.4f' % maCS + "  Template Min Dist: " + '%6.4f' % minCSDif + "\n"
      sys.stderr.write(strng)
      sys.exit()        
      
   ## Prints minimum distance between peaks
   print "Minimum distance between peaks in Spectrum: ", minCSDif, "\n+/- shift window: ", mxD, "  Min distance b/twn peaks: ", maCS 
   ## returns create List of peaks for input Template
   return specNew
#
#
#


#
#
#       
#
## RETURNS a copy of input Spectra 'peak'
def makeTmpltCopy(peakz):
   specCopy = []
   #loop for copying each peak in the input Spectra
   for i in xrange(0, len(peakz), 1):
      #CREATE NEW PEAK OBJECT THAT MATCHES IN LIST - use copy function of peak object
      peakCopy = peakz[i].copy()      
      #ADDS NEW PEAK TO specCopy LIST
      specCopy += [peakCopy]            
   return specCopy
#
#
#### Given input sample spectra & randomized list of all
#### indices, selects nCS indices and randomly varies their
#### chemical shift within +/- mxD allowable within limits of
#### position -- returns nothing because input spec is passed 
###  by reference
# pkIdx = list of picked Ids for changing CS value 
#         -- complete list so can have replacements if
#         chosen cannot be moved
# nCS = # to of peaks selected to change
# nwSpec = new Spectra whose CS values need changing
# mxD = max amount +/- apex CS of peak can move randomly
# maCS = min seperation between peaks
### 
def processCSPks(pkIdx, nCS, nwSpec, mxD, maCS):
   #first determine list of randomly selected peaks to 
   #be move - e.g. check that all selected peaks can move
   #to be adjusted
   selectIdx = [] #selected Idx that can move  =>tuple(Idx, LB, RB)
   n_p = 0 # index
   n_added = 0 # of added pks
   ## Loop that builds list of peaks to be randomly adjusted
   while(n_added < nCS and n_p < len(pkIdx)):
      #resets boundary ranges
      LB = - 1
      RB = - 1
      #### NOTE can't use moveL & moveR as LB and RB because could have less movement than max         
      #sets boundaries for end cases
      ##if at 1st peaks sets LB at max
      if(pkIdx[n_p]==0):
         LB=nwSpec[pkIdx[n_p]].apex[0] - mxD
      ##if at last peaks then sets RB to max
      if(pkIdx[n_p]==(len(nwSpec)-1)):
         RB=nwSpec[pkIdx[n_p]].apex[0] + mxD
      #sets boundaries for cases with peaks infront or behind
      if(RB==-1):
         #if next peak overlaps with max boundary
         if( (nwSpec[pkIdx[n_p]+1].apex[0] - maCS) < (nwSpec[pkIdx[n_p]].apex[0] + mxD) ):
            #if next peaks overlap allows for right movement
            if(nwSpec[pkIdx[n_p]].apex[0] < (nwSpec[pkIdx[n_p]+1].apex[0] - maCS)):
               RB=(nwSpec[pkIdx[n_p]+1].apex[0] - maCS)
            #overlap allows no movement
            else:
               RB=0
         #next peak allows max right boundary(no overlap)
         else:
            RB=nwSpec[pkIdx[n_p]].apex[0] + mxD        
      if(LB==-1):
         #if next peak overlaps with max boundary
         if( (nwSpec[pkIdx[n_p]-1].apex[0] + maCS) > (nwSpec[pkIdx[n_p]].apex[0] - mxD) ):
            #if next peaks overlap allows for left movement
            if(nwSpec[pkIdx[n_p]].apex[0] > (nwSpec[pkIdx[n_p]-1].apex[0] + maCS)):
               LB=(nwSpec[pkIdx[n_p]-1].apex[0] + maCS)
            #overlap allows no movement
            else:
               LB=0
         #next peak allows max left boundary(no overlap)
         else:
            LB=nwSpec[pkIdx[n_p]].apex[0] - mxD      
      # can't move at all
      if(LB <= 0 and RB <= 0):
         #so move to next peak in list
         #without adding new peak
         n_p += 1
      #can move at at least 1 boundary
      else:
         #check for and adjust 0 LB or RB by setting to peak pos +/- maCS
         if(LB == 0):
             LB = nwSpec[pkIdx[n_p]].apex[0] + maCS
         elif(RB == 0):
             RB = nwSpec[pkIdx[n_p]].apex[0] - maCS
         #check LB RB values
         if(LB >= RB):
            strng = "Error: in Logic Left-Bound > Right Bound   LB=" + '%4.7f' % LB + "  RB=" + '%7.4f' % RB + "  Orig.CS=" + '%7.4f' % nwSpec[pkIdx[n_p]].apex[0] + "\n"
            sys.stderr.write(strng)
            sys.exit()
         #add peak to list for peaks to be changed
         selectIdx += [(pkIdx[n_p], LB, RB)]
         n_added += 1
         n_p += 1       
   ## Checks LB & RB of each random move and makes
   ## sure they don't overlap - cause problems in final implementation
   selectIdx.sort() # sorts first to reorder prior to check
   for i in xrange(0,len(selectIdx)-1,1):
       #check peak boarder RB & LB(+1)
       if(selectIdx[i][2]+maCS > selectIdx[i+1][1]):
           diff=round((selectIdx[i][2]+maCS - selectIdx[i+1][1])/2.0,4)
           chng=selectIdx[i][2] - (diff + 0.0001) #add .0001 so don't overlap
           selectIdx[i]=(selectIdx[i][0],selectIdx[i][1],chng)
           chng=selectIdx[i+1][1] + diff
           selectIdx[i+1]=(selectIdx[i+1][0],chng,selectIdx[i+1][2])
           #check RB make sure there is some interval left if not give error
           if(selectIdx[i][2]-selectIdx[i][1]<=maCS):
              strng = "Error: in Logic - fix of overlapping interval results in too small range i=" + '%4.0f' % i + " LB=" + '%4.7f' % selectIdx[i][1] + "  RB=" + '%7.4f' % selectIdx[i][2] + "  Orig.CS=" + '%7.4f' % nwSpec[selectIdx[i][0]].apex[0] + "\n"
              sys.stderr.write(strng)
              sys.exit()
           #check LB make sure there is some interval left if not give error
           if(selectIdx[i+1][2]-selectIdx[i+1][1]<=maCS):
              strng = "Error: in Logic - fix of overlapping interval results in too small range i+1=" + '%4.0f' % i+1 + " LB=" + '%4.7f' % selectIdx[i+1][1] + "  RB=" + '%7.4f' % selectIdx[i+1][2] + "  Orig.CS=" + '%7.4f' % nwSpec[selectIdx[i+1][0]].apex[0] + "\n"
              sys.stderr.write(strng)
              sys.exit()
           
   ## MAKES RANDOM ADJUSTMENTS TO ALL SELECTED PEAKS
   if(len(selectIdx) == nCS):
      selectIdx.sort()    
      for i in xrange(0, len(selectIdx), 1):
         #if LB==RB
         if(selectIdx[i][2] == selectIdx[i][1]):
             maxV = 0
             rchoise = 0
             r = 1
         #if LB!=RB since interval between the two
         else:
            #selects random CS position to move to using whole ints that represent # of maCS's between
            #LB and RB.  Accounts for LB=>0 and RB=>ans+1 so if maxV==rchoise then set to RB value 
            maxV = int(round((selectIdx[i][2] - selectIdx[i][1]), 4) / maCS) + 1
            rchoice = random.randint(0, maxV)
            r = 1
         #checks hasn't picked same location as current location if so can choose again up to 20 times
         while(r < 21 and round((selectIdx[i][1] + (rchoice + 0.0) * maCS), 4) == round(nwSpec[selectIdx[i][0]].apex[0], 4)):
            rchoice = random.randint(0, maxV)
            r += 1
         # resets CS value
         if((round((selectIdx[i][1] + (rchoice + 0.0) * maCS), 4) != round(nwSpec[selectIdx[i][0]].apex[0], 4)) and i >= 0 and i < len(selectIdx)):
            #if rchoice==maxV then selected RB
            if(rchoice == maxV):
                nwSpec[selectIdx[i][0]].apex = (round(selectIdx[i][2], 4), nwSpec[selectIdx[i][0]].apex[1], nwSpec[selectIdx[i][0]].apex[2])
            #else selected [LB,RB)
            else:
                nwSpec[selectIdx[i][0]].apex = (round((selectIdx[i][1] + (rchoice + 0.0) * maCS), 4), nwSpec[selectIdx[i][0]].apex[1], nwSpec[selectIdx[i][0]].apex[2])
         #some reason not select valid new CS value
         else:
            lenS = len(selectIdx)
            strng = "Error: in Logic not select new CS  i=" + '%4.0f' % i + " Len List= " + '%4.0f' % lenS + " LB=" + '%4.7f' % selectIdx[i][1] + "  RB=" + '%7.4f' % selectIdx[i][2] + "  Orig.CS=" + '%7.4f' % nwSpec[selectIdx[i][0]].apex[0] + "\n"
            sys.stderr.write(strng)
            sys.exit()
     ###NOTE removed moveL & moveR adjustments on SimPeaks B/C they should remain as assigned from the
     ### templates where they indicate maximum window size of movement +/- from original apex without
     ### regard to neighboring peaks.
      ##NOW adjusts all the moveL & moveR of newly adjusted peaks     
      #for i in xrange(0, len(selectIdx), 1):
      #   ###Fixes moveR & moveL of neighboring peaks
      #   ###Fixes moveR of Lefthand neighbor
      #   if(selectIdx[i][0] > 0):
      #      if(nwSpec[selectIdx[i][0] - 1].moveR > nwSpec[selectIdx[i][0]].apex[0] - maCS):
      #         nwSpec[selectIdx[i][0] - 1].moveR = nwSpec[selectIdx[i][0]].apex[0] - maCS
      #         if(nwSpec[selectIdx[i][0] - 1].moveR < nwSpec[selectIdx[i][0] - 1].apex[0]):
      #            nwSpec[selectIdx[i][0] - 1].moveR = nwSpec[selectIdx[i][0] - 1].apex[0]    
      #   ###Fixes moveL of Righthand neighbor
      #   if(selectIdx[i][0] < len(nwSpec) - 1):
      #      if(nwSpec[selectIdx[i][0] + 1].moveL < nwSpec[selectIdx[i][0]].apex[0] + maCS):
      #         nwSpec[selectIdx[i][0] + 1].moveL = nwSpec[selectIdx[i][0]].apex[0] + maCS
      #         if(nwSpec[selectIdx[i][0] + 1].moveL > nwSpec[selectIdx[i][0] + 1].apex[0]):
      #            nwSpec[selectIdx[i][0] + 1].moveL = nwSpec[selectIdx[i][0] + 1].apex[0]    
      #   ###Fixes values of moveR & moveL to be appropriate for each peak
      #   #sets initial moveL to peakPos - mxD(max allowable movement)
      #   nwSpec[selectIdx[i][0]].moveL = nwSpec[selectIdx[i][0]].apex[0] - mxD
      #   #resets value if crosses over adjacent peak on Left
      #   if(selectIdx[i][0] > 0 and nwSpec[selectIdx[i][0]].moveL - maCS < nwSpec[selectIdx[i][0] - 1].apex[0]):
      #      nwSpec[selectIdx[i][0]].moveL = nwSpec[selectIdx[i][0] - 1].apex[0] + maCS
      #      #resets if moveL is further right than apex of peak
      #      if(nwSpec[selectIdx[i][0]].moveL > nwSpec[selectIdx[i][0]].apex[0]):
      #         nwSpec[selectIdx[i][0]].moveL = nwSpec[selectIdx[i][0]].apex[0]
      #   #sets initial moveR to peakPos + mxD(max allowable movement)
      #   nwSpec[selectIdx[i][0]].moveR = nwSpec[selectIdx[i][0]].apex[0] + mxD
      #   #resets value if crosses over adjacent peak on Right
      #   if(selectIdx[i][0] < len(nwSpec) - 1 and nwSpec[selectIdx[i][0]].moveR + maCS > nwSpec[selectIdx[i][0] + 1].apex[0]):
      #      nwSpec[selectIdx[i][0]].moveR = nwSpec[selectIdx[i][0] + 1].apex[0] - maCS
      #      #resets if moveR is further left than apex of peak
      #      if(nwSpec[selectIdx[i][0]].moveR < nwSpec[selectIdx[i][0]].apex[0]):
      #         nwSpec[selectIdx[i][0]].moveR = nwSpec[selectIdx[i][0]].apex[0]          
   else:
      lenS = len(selectIdx)
      strng = "Error: List Selected Pks not equal # needed to select  nCS=" + '%4.0f' % nCS + " Len List= " + '%4.0f' % lenS + "\n"
      sys.stderr.write(strng)
      sys.exit()
#
#
#### Given input sample spectra & randomized list of all
#### indices, selects peaks randomly from input sample spectrum
#### and randomly varies their height OR width attributes using mxP1 & mxP2
#### where mxP1 indicates max % decrease and mxP2 indicates maximum
#### percent increase in peak height OR width -- returns nothing because input 
#### spec is passed by reference
# pkIdx = list of picked Ids for changing HT value 
# nwSpec = new Spectra whose Ht values need changing
# mxP1 = max amount of allowable HT decrease a peak can experience must range between 0.01-->0.99 OR 0.0
# mxP2 = max amount of allowable HT increase a peak can experience must range between 1.01-->1.99 OR 0.0
# isHeight = True when Height change is to occur and False when width change is to occur
##
def processHtWdPks(pkIdx, nwSpec, mxP1, mxP2, isHeight):
   #sorts pkIdx 
   pkIdx.sort()
   n_p = 0
   LB = - 1
   RB = - 1
   minInc = 0.01
   #checks mxP1 & mxP2 values
   if((mxP2 > 1.0 and mxP2 < 2.0) and (mxP1 > 0.0 and mxP1 < 1.0)):
      LB = mxP1
      RB = mxP2
   #adjust values if only want things to randomly increase or decrease
   elif(mxP2 == 0.0 and mxP1 > 0):
       LB = mxP1
       RB = 1.00 - minInc
   elif(mxP1 == 0.0 and mxP2 > 1.0):
       LB = 1.00 + minInc
       RB = mxP2
   else:
      strng = "Error: Logic Error with decrement & increment choices mxP1=0.01 - 0.99 OR 0 and mxP2=1.01 - 1.99 OR 0  mxP1=" + '%6.4f' % mxP1 + " mxP2= " + '%6.4f' % mxP2 + "\n"
      sys.stderr.write(strng)
      sys.exit()
   #runs loop to assign new values randomly to peak heights
   if(LB != - 1 and RB != - 1): 
      while(n_p < len(pkIdx)):
         if(LB == RB):
            maxV = 0
            rchoise = 0
         else:
            maxV = int((round((RB - LB), 2) / minInc))
            rchoice = random.randint(0, maxV)
            if(round((LB + (rchoice + 0.0) * minInc), 2) != round(1.0000, 2)):
               if(isHeight == True):
                  #resets HT value
                  nwSpec[pkIdx[n_p]].apex = (nwSpec[pkIdx[n_p]].apex[0], (nwSpec[pkIdx[n_p]].apex[1] * round((LB + (rchoice + 0.0) * minInc), 2)), nwSpec[pkIdx[n_p]].apex[2])                       
               else:
                  #resets Width value
                  nwSpec[pkIdx[n_p]].width *= round((LB + (rchoice + 0.0) * minInc), 2)
            #resets to try another choice that doesn't give no change 1.0
            else:
               n_p -= 1
         #increments to next selected peak
         n_p += 1
#
#
#
#         
### Inserts noise peaks in positions listed in picIdx into nwSpec(sample spectrum)
### RETURNS RegenerateList boolean --> SET to False if Peaks Successfully addded
###         if set to True then rerun sample and try again
### origT  = template spectrum to be used to decide on insert peaks parameters                                                                 
### nwSpec = sample spectrum that noise peaks are to be added to
### picIdx = indices of where to insert noise peaks
### maCS = minimum difference between peaks allowable  
### mxD = maximum allowable distance of movement +/- from peak that depicts maximum allowable shift
###       OF chemical shift variation between two identical peaks
### WdDec = width decrement amount for creating samples
### HtDec = height decrement amount for creating samples
###  
def insertNoisPks(origT, nwSpec, picIdx, maCS, mxD, WdDec, HtDec):
   regenL = False #need to regenerate insertion indices in picIdx
   #loop through entire list of picIdx to insert all noise peaks
   tAdd = [] #Tuple type of add to insert into spectra & index of add (Idx of add, newCS)
   ### Loop through indices of Noise Peak inserts and see if noise can be successfully added
   for i in xrange(0, len(picIdx), 1):
      #Checks that there is room to make insertion -- NOTE no inserts overlap in range (at least 5 between & 2 from
      #both ends required as to simplify add and allow most influence of added noise peaks
      #ADD WILL BE ADDED HALFWAY BETWEEN TWO PEAKS for CS value
      ##try in front of picIdx[i]
      if(nwSpec[picIdx[i] + 1].apex[0] - nwSpec[picIdx[i]].apex[0] > maCS * 2):
         newCS = round(((nwSpec[picIdx[i] + 1].apex[0] - nwSpec[picIdx[i]].apex[0]) / 2.0) + nwSpec[picIdx[i]].apex[0], 4)
         tAdd += [(picIdx[i] + 1 + i, newCS)]
      ##try in behind of picIdx[i]
      elif(nwSpec[picIdx[i]].apex[0] - nwSpec[picIdx[i] - 1].apex[0] > maCS * 2):
         newCS = round(((nwSpec[picIdx[i]].apex[0] - nwSpec[picIdx[i] - 1].apex[0]) / 2) + nwSpec[picIdx[i] - 1].apex[0], 4)
         tAdd += [(picIdx[i] + i, newCS)]
      ##try in front of picIdx[i]+1
      elif(nwSpec[picIdx[i] + 2].apex[0] - nwSpec[picIdx[i] + 1].apex[0] > maCS * 2):
         newCS = round(((nwSpec[picIdx[i] + 2].apex[0] - nwSpec[picIdx[i] + 1].apex[0]) / 2) + nwSpec[picIdx[i] + 1].apex[0], 4)
         tAdd += [(picIdx[i] + 2 + i, newCS)]
      ##try in behind of picIdx[i]-1
      elif(nwSpec[picIdx[i] - 1].apex[0] - nwSpec[picIdx[i] - 2].apex[0] > maCS * 2 and ((i == 0) or ((i > 0) and  picIdx[i] - 1 > picIdx[i - 1]))):
         newCS = round(((nwSpec[picIdx[i] - 1].apex[0] - nwSpec[picIdx[i] - 2].apex[0]) / 2) + nwSpec[picIdx[i] - 2].apex[0], 4)
         tAdd += [(picIdx[i] - 1 + i, newCS)]
      else:
         regenL = True
         break
   #if Noise peaks can be inserted into spectrum
   #then do insertions
   if(regenL == False):
      #find attributes for added peaks using smallest Height & width based on peaks +/- mxD in original template
      #where insert CS value halfway between peak infront and behind
      oIdx = 0
      strtIdx = - 1
      #sets up A starting set of mins
      if(origT[0].apex[1] < origT[1].apex[1]):
          lastMin = (origT[0].apex[1], - 99)
      else:
          lastMin = (origT[1].apex[1], - 99)
      if(origT[0].width < origT[1].width):
          lastMin = (lastMin[0], origT[0].width)
      else:
          lastMin = (lastMin[0], origT[1].width)
      for i in xrange(0, len(tAdd), 1):
         minWd = - 99.0
         minHt = - 99.0
         insertPk = False
         while(oIdx < len(origT) and insertPk == False):
             #revert back to previous peaks startIdx if overlapping range
             if(strtIdx >= 0 and origT[oIdx].apex[0] > tAdd[i][1] - mxD):
                oIdx = strtIdx
                if(origT[oIdx].apex[0] > tAdd[i][1] - mxD):
                   ### fixes problem by backing up index if possible => 04/15/2009
                   while(origT[oIdx].apex[0] > tAdd[i][1] - mxD and oIdx > 0):
                       oIdx-=1
                   if(origT[oIdx].apex[0] > tAdd[i][1] - mxD and oIdx > 0):
                       tAddCS = tAdd[i][1] - mxD
                       strng = "Error: Program should have corrected this by reverting to previous start point == Error in logic OIdx=" + '%4.0f' % oIdx + " OrigT.CS=" + '%7.4f' % origT[oIdx].apex[0] + "   AddCS-Mx=" + '%7.4f' % tAddCS + "\n"
                       sys.stderr.write(strng)
                       sys.exit()
             #increments forward by one while still less than start point
             while(origT[oIdx].apex[0] < tAdd[i][1] - mxD and oIdx < len(origT)):
                oIdx += 1
             ### fixes problem if previous while loop moves oIdx forward too far => 04/15/2009
             if(oIdx >= len(origT)):
                 oIdx-=3
             if(oIdx >= len(origT)):
                tAddCS = tAdd[i][1] - mxD
                strng = "Error: Logic Error shouldn't have processed outside loop without finding peak range OIdx=" + '%4.0f' % oIdx + " MaxOrigT.CS=" + '%7.4f' % origT[len(origT) - 1].apex[0] + "   AddCS-Mx=" + '%7.4f' % tAddCS + "\n"
                sys.stderr.write(strng)
                sys.exit()
             #if not beyond length set strtIdx and check for minimal Ht & Wdth
             else:  #(oIdx<len(origT))
                strtIdx = oIdx #sets start Idx at new start point NOTE minWd & minHt RESET at start forloop
                #Loops forward until outside of range colledting minWd & minHt
                while(oIdx < len(origT) and origT[oIdx].apex[0] <= tAdd[i][1] + mxD):          
                   if(minWd <- 90 or origT[oIdx].width < minWd):
                      minWd = origT[oIdx].width
                   if(minHt <- 90 or origT[oIdx].apex[1] < minHt):
                      minHt = origT[oIdx].apex[1]
                   oIdx += 1
                #hits end point of search without miminums
                if(minWd == - 99.0 and minHt == - 99.0):
                   minWd = lastMin[1]
                   minHt = lastMin[0]
                elif(minWd > 0 and minHt > 0):
                   lastMin = (minHt, minWd)
                else:
                   tAddCS = tAdd[i][1] + mxD
                   tAddCS2 = tAdd[i][1] - mxD
                   if(oIdx < len(origT)):
                      maxONow = origT[oIdx].apex[0]
                   else:
                       maxONow = 0
                   strng = "Error: Logic Error All Minimums not chosen yet OIdx=" + '%4.0f' % oIdx + " minHt=" + '%15.2f' % minHt + " minWd=" + '%7.4f' % minWd + " mxD=" + '%6.4f' % mxD + " MaxOrigT.CSNow=" + '%7.4f' % maxONow + " MaxOrigT.CS-1=" + '%7.4f' % origT[oIdx - 1].apex[0] + "   AddCS-Mx=" + '%7.4f' % tAddCS2 + "   AddCS+Mx=" + '%7.4f' % tAddCS + "\n"
                   sys.stderr.write(strng)
                   sys.exit()                
                #hits end point of search with mins
                if((oIdx < len(origT) and origT[oIdx].apex[0] > tAdd[i][1] + mxD) or oIdx >= len(origT)):
                    #Adds new peak with following attributes where height & width are smallest in range
                    #AND made smaller than smallest possible range value            
                    if(WdDec - 0.05 > 0.01):
                       minWd *= (WdDec - 0.05)
                    else:
                       minWd *= 0.01
                    if(HtDec - 0.05 > 0.01):
                       minHt *= (HtDec - 0.05)
                    else:
                       minHt *= 0.01
                    ###Creates simPeak where template ID set to -9 & -99 values to indicate noise peak
                    ###AND properties of ht & width are set to minimum values
                    nwPeak = simPeak((tAdd[i][1], minHt, - 9), (- 9, - 99), minWd, - 1, - 1, - 1)
                    ####INSERTS Peak into List in correct position
                    nwSpec.insert(tAdd[i][0], nwPeak)
                    ##checks that inserted peak was added in correct CS position    
                    if(nwSpec[tAdd[i][0]].apex[0] >= nwSpec[tAdd[i][0] + 1].apex[0]):
                       strng = "Error: Program should have correctly added in Noise Peak == Error in logic tAdd[i][0]=" + '%4.0f' % tAdd[i][0] + " Add.CS=" + '%7.4f' % nwSpec[tAdd[i][0]].apex[0] + "   Add.CS+1=" + '%7.4f' % nwSpec[tAdd[i][0] + 1].apex[0] + "\n"
                       sys.stderr.write(strng)
                       sys.exit()
                    if(nwSpec[tAdd[i][0]].apex[0] <= nwSpec[tAdd[i][0] - 1].apex[0]):
                       strng = "Error: Program should have correctly added in Noise Peak == Error in logic tAdd[i][0]=" + '%4.0f' % tAdd[i][0] + " Add.CS=" + '%7.4f' % nwSpec[tAdd[i][0]].apex[0] + "   Add.CS-1=" + '%7.4f' % nwSpec[tAdd[i][0] - 1].apex[0] + "\n"
                       sys.stderr.write(strng)
                       sys.exit()
                   #####NOTE sets moveL & moveR of noise peaks to be maximum without regard for neighbor
                   #####
                   # ###Fixes moveR & moveL of neighboring peaks
                   # ###Fixes moveR of Lefthand neighbor
                   # if(nwSpec[tAdd[i][0] - 1].moveR > nwSpec[tAdd[i][0]].apex[0] - maCS):
                   #    nwSpec[tAdd[i][0] - 1].moveR = nwSpec[tAdd[i][0]].apex[0] - maCS
                   #    if(nwSpec[tAdd[i][0] - 1].moveR < nwSpec[tAdd[i][0] - 1].apex[0]):
                   #       nwSpec[tAdd[i][0] - 1].moveR = nwSpec[tAdd[i][0] - 1].apex[0]    
                   # ###Fixes moveL of Righthand neighbor
                   # if(nwSpec[tAdd[i][0] + 1].moveL < nwSpec[tAdd[i][0]].apex[0] + maCS):
                   #    nwSpec[tAdd[i][0] + 1].moveL = nwSpec[tAdd[i][0]].apex[0] + maCS
                   #    if(nwSpec[tAdd[i][0] + 1].moveL > nwSpec[tAdd[i][0] + 1].apex[0]):
                   #       nwSpec[tAdd[i][0] + 1].moveL = nwSpec[tAdd[i][0] + 1].apex[0]    
                    ###Fixes values of moveR & moveL to be appropriate for each peak
                    #sets initial moveL to peakPos - mxD(max allowable movement)
                    nwSpec[tAdd[i][0]].moveL = tAdd[i][1] - mxD
                   # #resets value if crosses over adjacent peak on Left
                   # if(tAdd[i][0] > 0 and nwSpec[tAdd[i][0]].moveL - maCS < nwSpec[tAdd[i][0] - 1].apex[0]):
                   #    nwSpec[tAdd[i][0]].moveL = nwSpec[tAdd[i][0] - 1].apex[0] + maCS
                   #    #resets if moveL is further right than apex of peak
                   #    if(nwSpec[tAdd[i][0]].moveL > nwSpec[tAdd[i][0]].apex[0]):
                   #       nwSpec[tAdd[i][0]].moveL = nwSpec[tAdd[i][0]].apex[0]
                    #sets initial moveR to peakPos + mxD(max allowable movement)
                    nwSpec[tAdd[i][0]].moveR = tAdd[i][1] + mxD
                   # #resets value if crosses over adjacent peak on Right
                   # if(tAdd[i][0] + 1 < len(nwSpec) and nwSpec[tAdd[i][0]].moveR + maCS > nwSpec[tAdd[i][0] + 1].apex[0]):
                   #    nwSpec[tAdd[i][0]].moveR = nwSpec[tAdd[i][0] + 1].apex[0] - maCS
                   #    #resets if moveR is further left than apex of peak
                   #    if(nwSpec[tAdd[i][0]].moveR < nwSpec[tAdd[i][0]].apex[0]):
                   #       nwSpec[tAdd[i][0]].moveR = nwSpec[tAdd[i][0]].apex[0]
                    ## resets to go for next Noise peak insert
                    insertPk = True
              
   return regenL
#
#
## makes Sample spectra from two input templates
### inT1=input Template
### n_AddPks = # noise peaks to be randomly added to sample spectra of template 
### pksCS = % peaks from template that randomly experience a CS change
### CSwin = size of CS window +/- CSwin that % changed peaks value can range within value of original uniformly
### pksWd = % peaks from template that randomly experience a Width change
### Wdwin = tuple (WdDecr,WdInc) size of Width window +/- Wdwin% that % changed peaks value can range within value of original uniformly note it is a % so .5 = max 1.50% increase or min 0.50 decrease
### pksHt = % peaks from template that randomly experience a Height change
### Htwin = tuple (HtDecr,HtInc) size of Width window +/- Htwin% that % changed peaks value can range within value of original uniformly note it is a % so .5 = max 1.50% increase or min 0.50 decrease
### maCS = minimum difference between peaks allowable  
### mxD = maximum allowable distance of movement +/- from peak that depicts maximum allowable shift
###       OF chemical shift variation between two identical peaks  
###
def changeTmplt(inT1, n_AddPks, pksCS, CSwin, pksWd, Wdwin, pksHt, Htwin, maCS, mxD):
   #checks that enough spectra exist 
   # makes exact copy of input template
   nwSpec = makeTmpltCopy(inT1)
   
   # makes random changes to CS
   nCS = int(round(pksCS * len(inT1), 0))
   if(nCS > 0):
      #picks peak indices and change CS values to nwSpec
      processCSPks(sample(xrange(0, len(inT1), 1), len(inT1)), nCS, nwSpec, CSwin, maCS)
   # makes random changes to Width
   nWd = int(round(pksWd * len(inT1), 0))
   if(nWd > 0):
      #picks peak indices and change Width values
      processHtWdPks(sample(xrange(0, len(inT1), 1), nWd), nwSpec, Wdwin[0], Wdwin[1], False)
   # makes random changes to Height
   nHt = int(round(pksHt * len(inT1), 0))
   if(nHt > 0):
      #picks peak indices and change Height values
      processHtWdPks(sample(xrange(0, len(inT1), 1), nHt), nwSpec, Htwin[0], Htwin[1], True)

   
   # Randomly creates list of indices of where n_AddPks are to be added
   # keeps regenerating list until all peaks have been successfully added
   # will stop after 20 attempts to add noise peaks due to issue with 
   # spectrum itself
   if(n_AddPks > 0):
      reGenLst = True
      numbLoop = 0
      #print "Adding Noise ", n_AddPks, " to Spectrum"
      while(reGenLst == True):
         if(numbLoop > 19):  
            pksSpec = len(nwSpec)
            strng = "Error: Check on # Peaks per Spectrum and Max noise Peaks -- cannot assign as current because peaks too Close to each other  NoisePks=" + '%4.0f' % n_AddPks + "   Peaks in Spectrum=" + '%4.0f' % pksSpec + "\n"
            sys.stderr.write(strng)
            sys.exit()
         #generates indices for peak inserts
         #LS=len(nwSpec)
         #print " Len=", LS, " n_Add=", n_AddPks
         picIdx = pickIndices(n_AddPks, len(nwSpec), 15)
         #inserts those peaks if possible -- if NOT reGenLst==True & try again - up to 20 before error out   
         reGenLst = insertNoisPks(inT1, nwSpec, picIdx, maCS, mxD, Wdwin[0], Htwin[0])
         numbLoop += 1
               
   # returns newly create spectra based on template & other input features
   return nwSpec
#
#
## Creates list of random indices for insert of Noise Peaks
## RETURNS list of random indices
### =input Template
### addPks = # noise peaks to be randomly added to sample spectra of template 
### lenSpec = total length of template spectrum
### stopPoint = How many time one randomly tries to generate list before using formula  
def pickIndices(addPks, lenSpec, stopPoint):
   doAgn = True
   tms = 0
   retIndx = []
   import random
   while(doAgn == True and tms < stopPoint):
      #print "lenSpec=",lenSpec, " addPks=", addPks
      endL = lenSpec - 2
      retIndx = random.sample(xrange(2, endL), addPks)
      retIndx.sort()
      tms += 1
      doAgn = False
      for i in xrange(0, len(retIndx) - 1, 1):
         if(retIndx[i + 1] - retIndx[i] < 5):
           doAgn = True
           #print "Do over tms=", tms, " retIndx=", retIndx
           break
   #if(doAgn==False):
   #   print "Done tms=", tms, " retIndx=", retIndx
   if(tms == stopPoint):
      #print "Cannot do in tms=", tms
      donFx = False
      xs = 2
      xe = xs + 5
      retIndx = []
      while(donFx == False):
         retIndx += random.sample(xrange(xs, xe), 1)
         if(len(retIndx) == addPks):
            donFx = True
         else:
            xs = retIndx[len(retIndx) - 1] + 5
            xe = xs + 4
      #print "Done with Fx tms=", tms+1, " retIndx=", retIndx
   return retIndx
#
#
## makes Sample spectra from two input templates
### inT1=input Template 1
### inT2=input Template 2
### totSampSz = total sample size of all samples including two templates (must be 2+)
### pctT1 = the percentage beyond 2 templates that the sample comes from  template 1 --> equal divide = .50
### addPks = tuple (%spectra have noise, max random peaks to add) %peaks with noise have 1->max noise peaks equally spread
### pksCS = % peaks from template that randomly experience a CS change
### CSwin = size of CS window +/- CSwin that % changed peaks value can range within value of original uniformly
### pksWd = % peaks from template that randomly experience a Width change
### WdL = how much width can decrease 0.01-0.99 or 0 for nothing
### WdR = how much width can increase 1.01-1.99 or 0 for nothing
### pksHt = % peaks from template that randomly experience a Height change
### HtL = how much height decrease 0.01-0.99 or 0 for nothing
### HtR = how much height can increase 1.01-1.99 or 0 for nothing
### maCS = minimum difference between peaks 
### mxD = maximum +/- peak can shift
def makeSampleSpectra(inT1, inT2, totSampSz, pctT1, addPks, pksCS, CSwin, pksWd, WdL, WdR, pksHt, HtL, HtR, maCS, mxD):
   #Adjust % noise if necessary
   if(((len(inT1) - 4.0) / 10.0) < (addPks[1] - 0.5)):
      addPks = (addPks[0], int(round((len(inT1) - 4.0) / 10.0), 0)) 
   #create list for samples & templates 
   sampleSpec = []
   #adds two templates
   sampleSpec += [makeTmpltCopy(inT1)]
   outOfOrder(sampleSpec[len(sampleSpec)-1],len(sampleSpec)-1,maCS)    
   sampleSpec += [makeTmpltCopy(inT2)]
   outOfOrder(sampleSpec[len(sampleSpec)-1],len(sampleSpec)-1,maCS)

   # determine # of spec from T1 and # from T2
   if(totSampSz > 2):
      n_T1 = int(round(((totSampSz - 2) * pctT1), 0))
      n_T2 = (totSampSz - n_T1 - 2)
      print "\nTotal sample size=", totSampSz, "  # Samples from Template 1: ", n_T1, "  # Samples from Template 2: ", n_T2

      #Total Spectra with Noise Added per Template
      noisT1 = int(round((n_T1 * addPks[0]), 0))
      noisT2 = int(round((n_T2 * addPks[0]), 0))

      ##### Creates sample Spectra from template 1
      if(n_T1 > 0):
         ## list of number of noise peaks to add each sample spectra
         t1NoisL = retNoisPks(noisT1, addPks[1])
         #check for error
         if(len(t1NoisL) > n_T1):
            t1Len = len(t1NoisL)
            strng = "Error: In Logic  n_T1=" + '%5.0f' % n_T1 + "  len(t1NoisL)=" + '%5.0f' % t1Len + "\n"
            sys.stderr.write(strng)
            sys.exit()
         ## Loop to create samples from template 1
         for i in xrange(0, n_T1, 1):
            if(i > len(t1NoisL) - 1):
                numbNois1 = 0
            else:
                numbNois1 = t1NoisL[i]
            # makes copy and augments using input parameters
            sampleSpec += [changeTmplt(inT1, numbNois1, pksCS, CSwin, pksWd, (WdL, WdR), pksHt, (HtL, HtR), maCS, mxD)]
            outOfOrder(sampleSpec[len(sampleSpec)-1],len(sampleSpec)-1,maCS)

      ##### Creates sample Spectra from template 2
      if(n_T2 > 0):
         ## list of number of noise peaks to add each sample spectra
         t2NoisL = retNoisPks(noisT2, addPks[1])
         #check for error
         if(len(t2NoisL) > n_T2):
            t2Len = len(t2NoisL)
            strng = "Error: In Logic  n_T2=" + '%5.0f' % n_T2 + "  len(t2NoisL)=" + '%5.0f' % t2Len + "\n"
            sys.stderr.write(strng)
            sys.exit()
         ## Loop to create samples from template 2
         for i in xrange(0, n_T2, 1):
            if(i > len(t2NoisL) - 1):
                numbNois2 = 0
            else:
                numbNois2 = t2NoisL[i]
            # makes copy and augments using input parameters
            sampleSpec += [changeTmplt(inT2, numbNois2, pksCS, CSwin, pksWd, (WdL, WdR), pksHt, (HtL, HtR), maCS, mxD)]         
            outOfOrder(sampleSpec[len(sampleSpec)-1],len(sampleSpec)-1,maCS)
   #else=> otherwise done
   return sampleSpec
   
##
##
### RETURNS List of peak counts where idx+1=# noise peaks and idx-Value=# of spectra with this peak
def retNoisPks(noisT, maxPks):
   unitDiv = int(math.floor(noisT / (maxPks + 0.0)))
   leftPks = noisT
   if(unitDiv < 1):
      unitDiv = 1
   retNois = []
   tNois = []
   sumPks = 0
   for i in xrange(1, maxPks + 1, 1):
      if(i == 1):
          tNois += [unitDiv]
          leftPks -= unitDiv
      elif(leftPks > 0):
          if(leftPks < unitDiv):
              tNois += [leftPks]
              leftPks -= leftPks
          else:
              tNois += [unitDiv]
              leftPks -= unitDiv              
      else:
          tNois += [0]
      sumPks += tNois[len(tNois) - 1]
   i = 0
   while(sumPks < noisT):
      tNois[i] += 1
      sumPks += 1
      i += 1
      if(i == len(tNois)):
          i = 0      
   if(sumPks != noisT):
      strng = "Error: Sum of return NoisePeakList counts should = expected sum -- error in logic  NoisePks=" + '%5.0f' % noisT + "  Sum=" + '%5.0f' % sumPks + "\n"
      sys.stderr.write(strng)
      sys.exit()
   #creates list for # spectra per type noise peak(type=# with noise)
   done = 0
   idz = 0

   #determines what to set numNois to
   while(done == 0):
      if(tNois[idz] > 0):
            retNois += [idz + 1]
            tNois[idz] -= 1
      if(tNois[idz] == 0):
         if(idz == 0):
            done = 1
         elif(idz == len(tNois) - 1):
            idz = 0
         else:
            idz += 1
      else:
         if(idz == len(tNois) - 1):
            idz = 0
         else:
            idz += 1
   return retNois       
#
#
