# Supplementary material for: Enhancing metabolomic data analysis with Progressive Consensus Alignment of NMR Spectra (PCANS)
Source: BMC Bioinformatics. 2010 Mar 9;11:123. doi: 10.1186/1471-2105-11-123 (PMC2851603; doi:10.1186/1471-2105-11-123)
Supplement: Additional file 3 — Source Code. Contains source code and sample data files. [file 1471-2105-11-123-S3.ZIP › PCANS/src/csvFile.py]

##############################################	
## Uses UNC's Copyright and Permission Notice:	
## COPYRIGHT AND PERMISSION NOTICE	
## UNC Software:  PCANS	
## Copyright (C) 2009 The University of North Carolina at Chapel Hill	
## All rights reserved	
## The University of North Carolina at Chapel Hill ("UNC") and the developers ("Developers") of PCANS ("Software") give recipient ("Recipient") and Recipient's Institution ("Institution") permission to use and copy the software in source and binary forms, with or without modification for non-commercial purposes only provided that the following conditions are met:	
## 1)	All copies of Software in binary form and/or source code, related documentation and/or other materials provided with the Software must reproduce and retain the above copyright notice, this list of conditions and the following disclaimer. 
##	
## 2)	Recipient and Institution shall not distribute Software to any third parties.
## 	
## 3)	The Software is provided "As Is". The Developers can not guarantee the provision of technical support or consultation for the Software. The Developers may provide a location on a UNC Web Site for Recipients to post comments, questions, and suggestions at some time in the future. Recipient may provide the Developers with feedback on the use of the Software in their research at that time.  The Developers and UNC are permitted to use any information Recipient provides in making changes to the Software. 
##	
## 4)	Recipient acknowledges that the Developers, UNC and its licensees may develop modifications to Software that may be substantially similar to Recipient's modifications of Software, and that the Developers, UNC and its licensees shall not be constrained in any way by Recipient in UNC's or its licensees' use or management of such modifications. Recipient acknowledges the right of the Developers and UNC to prepare and publish modifications to Software that may be substantially similar or functionally equivalent to your modifications and improvements, and if Recipient or Institution obtains patent protection for any modification or improvement to Software, Recipient and Institution agree not to allege or enjoin infringement of their patent by the Developers, UNC or any of UNC's licensees obtaining modifications or improvements to Software from the UNC or the Developers.
##	
## 5)	Recipient and Developer will acknowledge in their respective publications the contributions made to each other's research involving or based on the Software. 
##      The current citations for Software are:	
##      <<<PENDING LIST>>>	
##	
## 6)	Any party desiring a license to use the Software for commercial purposes shall contact The Office of Technology Development at UNC at 919-966-3929.
##	
## THIS SOFTWARE IS PROVIDED BY THE COPYRIGHT HOLDERS, CONTRIBUTORS, AND THE UNIVERSITY OF NORTH CAROLINA AT CHAPEL HILL "AS IS" AND ANY EXPRESS OR IMPLIED WARRANTIES, INCLUDING, BUT NOT LIMITED TO, THE IMPLIED WARRANTIES OF MERCHANTABILITY AND FITNESS FOR A PARTICULAR PURPOSE ARE DISCLAIMED. IN NO EVENT SHALL THE COPYRIGHT OWNER, CONTRIBUTORS OR THE UNIVERSITY OF NORTH CAROLINA AT CHAPEL HILL BE LIABLE FOR ANY DIRECT, INDIRECT, INCIDENTAL, SPECIAL, EXEMPLARY, OR CONSEQUENTIAL DAMAGES (INCLUDING, BUT NOT LIMITED TO, PROCUREMENT OF SUBSTITUTE GOODS OR SERVICES; LOSS OF USE, DATA, OR PROFITS; OR BUSINESS INTERRUPTION) HOWEVER CAUSED AND ON ANY THEORY OF LIABILITY, WHETHER IN CONTRACT, STRICT LIABILITY, OR TORT (INCLUDING NEGLIGENCE OR OTHERWISE) ARISING IN ANY WAY OUT OF THE USE OF THIS SOFTWARE, EVEN IF ADVISED OF THE POSSIBILITY OF SUCH DAMAGE.	
##############################################
# Programmer:  Jennifer Staab
# Date Created:  10/02/2008
# Date Revised:  11/13/2009 -- ADD Copyright 
# Date Revised:    / / 
# Description:  Creates class for reading in a CSV file that starts with ChemShift
#               in column 1 and has samples or other data in columns 2 -> n
#               data is held in a 2-D matrix of floats
#!D:\My Documents\TexlipsePapers\csvFile\src\csvFile.py          
import sys
from numpy import *
import csv
#cal/bin/python
#
# Class that creates 2-D Matrix of floats that contains all rows and columns of the input CSV file 
# first column = chemical shift(wave #) rest columns contain the actual spectral data
# look to xls file for order and meaning
  # filename = filename of CSV file containing data
  # varNamRw1 = 1 if variable names are contained in first row of csv file                                        
  # nSamp = # samples to be read into cols 1=>nSamp allows disregard of end
  #         rows if needed -- IS # columns in CSV file - 1
class csvFile:
    #CSVFILE CONSTRUCTOR for data matrix
    def __init__(self, filename,varNamRw1,nSamp):
        # creates list of all possible lmers
        reader = csv.reader(open(filename, "rb"))
        row_c=0
        row_r=0
        skpr=0
        for row in reader:
           row_r+=1
           row_c=len(row)
           
        #if variables names on row 1 then will skip them 
        if(varNamRw1==1):
           row_r-=1

        #will skip end samples if indicated by nSamp
        #adds 1 to account for row 0 => ChemShift Vals
        if(row_c > (nSamp + 1)):
           row_c=(nSamp + 1)
        
        #creates matrix to hold read in Spectra data       
        self.dataMatrix = zeros((row_r,row_c), float)
        #reads in data
        reader = csv.reader(open(filename, "rb"))
        for row in reader:         
           for z in xrange(0,row_c,1):
              if(varNamRw1==1 and skpr>0):
                 self.dataMatrix[skpr-1][z]=float(row[z])
              elif(varNamRw1!=1):
                 self.dataMatrix[skpr][z]=float(row[z])
           skpr+=1
#
    #CSVFILE DESTRUCTOR for data matrix
    def __del__(self):
       # deletes data matrix
       del self.dataMatrix
#
# method that RETURNS the read in CSV matrix               
    def getCSVMatrix(self):
       return(self.dataMatrix)
#
#
