# Supplementary material for: Enhancing metabolomic data analysis with Progressive Consensus Alignment of NMR Spectra (PCANS)
Source: BMC Bioinformatics. 2010 Mar 9;11:123. doi: 10.1186/1471-2105-11-123 (PMC2851603; doi:10.1186/1471-2105-11-123)
Supplement: Additional file 3 — Source Code. Contains source code and sample data files. [file 1471-2105-11-123-S3.ZIP › PCANS/src/inputSpectra.py]

##############################################	
## Uses UNC's Copyright and Permission Notice:	
## COPYRIGHT AND PERMISSION NOTICE	
## UNC Software:  PCANS	
## Copyright (C) 2009 The University of North Carolina at Chapel Hill	
## All rights reserved	
## The University of North Carolina at Chapel Hill ("UNC") and the developers ("Developers") of PCANS ("Software") give recipient ("Recipient") and Recipient's Institution ("Institution") permission to use and copy the software in source and binary forms, with or without modification for non-commercial purposes only provided that the following conditions are met:	
## 1)	All copies of Software in binary form and/or source code, related documentation and/or other materials provided with the Software must reproduce and retain the above copyright notice, this list of conditions and the following disclaimer. 
##	
## 2)	Recipient and Institution shall not distribute Software to any third parties.
## 	
## 3)	The Software is provided "As Is". The Developers can not guarantee the provision of technical support or consultation for the Software. The Developers may provide a location on a UNC Web Site for Recipients to post comments, questions, and suggestions at some time in the future. Recipient may provide the Developers with feedback on the use of the Software in their research at that time.  The Developers and UNC are permitted to use any information Recipient provides in making changes to the Software. 
##	
## 4)	Recipient acknowledges that the Developers, UNC and its licensees may develop modifications to Software that may be substantially similar to Recipient's modifications of Software, and that the Developers, UNC and its licensees shall not be constrained in any way by Recipient in UNC's or its licensees' use or management of such modifications. Recipient acknowledges the right of the Developers and UNC to prepare and publish modifications to Software that may be substantially similar or functionally equivalent to your modifications and improvements, and if Recipient or Institution obtains patent protection for any modification or improvement to Software, Recipient and Institution agree not to allege or enjoin infringement of their patent by the Developers, UNC or any of UNC's licensees obtaining modifications or improvements to Software from the UNC or the Developers.
##	
## 5)	Recipient and Developer will acknowledge in their respective publications the contributions made to each other's research involving or based on the Software. 
##      The current citations for Software are:	
##      <<<PENDING LIST>>>	
##	
## 6)	Any party desiring a license to use the Software for commercial purposes shall contact The Office of Technology Development at UNC at 919-966-3929.
##	
## THIS SOFTWARE IS PROVIDED BY THE COPYRIGHT HOLDERS, CONTRIBUTORS, AND THE UNIVERSITY OF NORTH CAROLINA AT CHAPEL HILL "AS IS" AND ANY EXPRESS OR IMPLIED WARRANTIES, INCLUDING, BUT NOT LIMITED TO, THE IMPLIED WARRANTIES OF MERCHANTABILITY AND FITNESS FOR A PARTICULAR PURPOSE ARE DISCLAIMED. IN NO EVENT SHALL THE COPYRIGHT OWNER, CONTRIBUTORS OR THE UNIVERSITY OF NORTH CAROLINA AT CHAPEL HILL BE LIABLE FOR ANY DIRECT, INDIRECT, INCIDENTAL, SPECIAL, EXEMPLARY, OR CONSEQUENTIAL DAMAGES (INCLUDING, BUT NOT LIMITED TO, PROCUREMENT OF SUBSTITUTE GOODS OR SERVICES; LOSS OF USE, DATA, OR PROFITS; OR BUSINESS INTERRUPTION) HOWEVER CAUSED AND ON ANY THEORY OF LIABILITY, WHETHER IN CONTRACT, STRICT LIABILITY, OR TORT (INCLUDING NEGLIGENCE OR OTHERWISE) ARISING IN ANY WAY OUT OF THE USE OF THIS SOFTWARE, EVEN IF ADVISED OF THE POSSIBILITY OF SUCH DAMAGE.	
##############################################
# Programmer:  Jennifer Staab
# Date Created:  09/30/2008
# Date Revised:  05/03/2009 changed (bottomR[i][2]-bottomL[i][2]+1) > numbPeakPts) to (bottomR[i][2]-bottomL[i][2]+1) >= numbPeakPts)
# Date Revised:  11/13/2009 -- ADD Copyright 
# Date Revised:    / / 
# Description:  Create a number of functions that allow one
#               to import 'inputSpectra' for processing - whether processing
#               involves output to a file for analysis OR saving OR alignment
#!D:\My Documents\TexlipsePapers\spectra\src\inputPeakSpectra.py
import sys
#imports methods for creating/saving peak objects
from peakObjects import *
from spectra import *
from csvFile import *
#cal/bin/python
#
#
### helper function for 'mkOneSpectrum' - it returns a list that contains
### baseline Cut values based on:
 ##    lengR = input Range length where lengR should be odd so that have
 ##    equal amount above and below midpoint
 ##
 ##    pctC = input percentile Cutoff value (idx) where pctC indicates the
 ##    minimum height each peak must be greater than to be considered a peak on a sliding scale
 ##    of length lengR that is slid along the spectrum.  Endpoint 0-midpt & End-midpt-1 
 ##    all hold the same value b/c window can't slide for the +/- midpoint values on the
 ##    ends
 ##
 ##    inputMatrix = input data matrix as created from class csvFile
 ##
 ##    MCol = input Column of data matrix being created into a spectrum
###
def baseLineCut(lengR,pctC,inputMatrix,MCol):
     #makes lengR odd if it isn't already and at least of length 51 (25 each side)
   tL=len(inputMatrix)
   if(tL < 21):
      strng="Error: input matrix has fewer than 21 peaks SO algorithm won't work length inputMatrix=" + '%4.0f' % tL + " \n"
      sys.stderr.write(strng)
      sys.exit()        
   elif(lengR < 21):
        lengR=21
   elif(lengR >= tL):
      if((lengR==tL) or (lengR > tL and tL%2==1)):
         lengR=tL
      else:
         lengR=tL-1
   elif(lengR%2!=1):
      lengR-=1
   #Note in peak applicable column = MCol
   #rounds for whole # and subtracts one to account for index start @ 0
   pctIdx=int(round((lengR*pctC),0)) -1
   end=lengR-1
   #should be a whole # 
   midP=floor(lengR/2.0)
   blCut=[]
   pctList=[]
   temp=[]
   ## Handles cases where len(inputMatrix)==lengR by coding all to same since no sliding window
   if(lengR==len(inputMatrix)):
      #initial fill on pctList to grab the first cutoff value
      #for the first range
      for i in xrange(0,len(inputMatrix),1):
         temp+=[inputMatrix[i][MCol]]
      #sorts temp to find correct index of cutoff value
      temp.sort()
      #sets same cutoff value for entire range
      for i in xrange(0,len(inputMatrix),1):
         blCut+=[round(temp[pctIdx],0)]
   ## Handles all cases where sliding window applies
   else:             
      #initial fill on pctList to grab the first cutoff value
      #for the first range - accounts for starting with 0 index
      for i in xrange(0,lengR,1):
         pctList+=[inputMatrix[i][MCol]]
         temp+=[inputMatrix[i][MCol]]
      #sorts temp to find correct cutoff value
      temp.sort();
      i=0
      #sets appropriate cutoff value for 0->midpoint
      while(i<=midP):
         blCut+=[round(temp[pctIdx],0)]
         i+=1
      #sets appropriate cutoff by sliding window forward by one
      #and finding next cutoff for the adjusted sliding window
      i=midP+1   
      while(i<= len(inputMatrix) -midP -1):
           #end=lengR first time (end+=1) which is correct
           #to account for 0 index - each increment adds the
           #next peak onto end and pops off first peak in queque
         end+=1
         pctList.append(inputMatrix[end][MCol])
         pctList.pop(0)
         i+=1
         #recreates temp so that correct cutoff can be selected
         #from new sliding window
         del temp[:]
         temp=[]
         for j in xrange(0,lengR,1):
            temp+=[pctList[j]]
         temp.sort()
         #adds next value to cutoff value list
         blCut+=[round(temp[pctIdx],0)]
      #determines last value in list and uses this to fill last half
      #of list where window can't slide
      lastV=blCut[len(blCut)-1]
      #using last value of i = len(inputMatrix) -midP
      #fill last 1/2 with value from last midp calc when
      #window could be slid
      while(i<len(inputMatrix)):
         blCut+=[lastV]
         i+=1
   #returns list of cutoff values for entire input matrix based on a sliding window
   return blCut
#    
#
#
### Function that creates & returns a single spectrum as a list uses helper function 'baseLineCut'
 ##    inputMatrix = input data matrix as created from class csvFile
 ##    MCol = input Column of data matrix being created into a spectrum
 ## penScrH = initial penalty score for height
 ## penScrW = initial penalty score for width
 ## penScrP = initial penalty score for position (ChemShift)
 ## numbPeakPts = minimum # of points needed per peak for peak to be counted as a peak (symetric for odd, n/2-1 symetric for even)
 ## lengthRng = length of baseline sliding window used to judge which peaks meet minimum relative height requirement and which don't
 ## pctCIdx = percentile that represents the cutoff value for which all peaks in the 'lengthR' will have to have a relative height
 # mxD = maximum allowable distance of movement +/- from peak that depicts maximum allowable shift
 #       OF chemical shift variation between two identical peaks  
 # maCS = minimum amount of allowable distance between any two unique peaks in a single spectra  
###
def mkOneSpectrum(inputMatrix,MCol,penScoreH,penScoreW,penScoreP,numbPeakPts,lengthRng,pctCIdx,mxD,maCS):
   #creates a single spectrum
   oneSpectrum=[]

   ## creates baselineCut Matrix
   baseLC=baseLineCut(lengthRng,pctCIdx,inputMatrix,MCol)

   ## takes approximate derivative --change y/change x --of spectra so look for peak apex
   r=len(inputMatrix)
   c=len(inputMatrix[0])
   spectraD = zeros((r-1,c), float)
   for i in xrange(0,r-1,1):
      for j in xrange(0,c,1):
         #copies chemical shifts directly
         if (j==0):
            spectraD[i][j]=inputMatrix[i][j]
         #takes approximate derivative of spectra chng y/chng x
         else:
            spectraD[i][j]=((inputMatrix[i+1][j] - inputMatrix[i][j])/(inputMatrix[i+1][0] - inputMatrix[i][0]))

   r=len(spectraD)
   peakLst = zeros((r,3), int)
   #temp for each column
   #MCol=1;
   # calculates col 1 = +(1)/-(0), col 2= leng, col 3= increase(1)/decrease(0)
   # calculates + and -
   for i in xrange(0,r,1):
      if (spectraD[i][MCol] < 0):
         peakLst[i][0]=0
      else:
         peakLst[i][0]=1
   # calculates initial values for rise & run by marking indices with 1/0's
   for i in xrange(0,r-1,1):
      # determines if increasing or decreasing from current to next value
      # 1 = rising (increasing) 0= falling (decreasing) -- transition 1 to 0 last 1 is apex
      if ((spectraD[i+1][MCol] - spectraD[i][MCol]) >= 0):
         peakLst[i][1]=1
      else:
         peakLst[i][1]=0
   peakLst[r-1][1]=peakLst[r-2][1]
   
   ## shifts so expands decreases by 1 to account properly for decreases 
   i=1;
   while (i < r-1):             
      if (peakLst[i][1] != peakLst[i-1][1] and peakLst[i][1]==1 and peakLst[i+1][1]==1):
         peakLst[i][1]=peakLst[i-1][1]
         i=i+2
      else:
        i=i+1
   
   ## counts of increasing and decreasing parts
   for i in xrange(0,r,1):
      if(i==0):
         peakLst[i][2]=1
      elif (peakLst[i][1] != peakLst[i-1][1]):
         for j in xrange((i-peakLst[i-1][2] -1),(i-2),1):
            peakLst[j][2]=peakLst[i-1][2]
         peakLst[i][2]=1       
      else:
         peakLst[i][2]=peakLst[i-1][2] + 1


   ## find apex must have counts 4 or greater in decreasing area 
   rL=len(peakLst)
   cL=len(peakLst[0])
   ## (chemShift Value, Actual Value, Index into original Matrix)
   peakL=[]
   apex=[]
   bottomR=[]
   bottomL=[]
   width=[]
   for i in xrange(1,rL,1):
      if (peakLst[i][0] != peakLst[i-1][0] and peakLst[i][0]==0 ):
         peakz=i
         j=i-1
         top=j
         while (j-1 > 0 and (spectraD[j-1][MCol] - spectraD[j][MCol]) >=0):
            top=j-1
            j=j-1

         j=i
         bottom=j
         while (j+1 < rL and (spectraD[j][MCol] - spectraD[j+1][MCol]) >=0):
            bottom=j+1
            j=j+1
            
         if (spectraD[top][MCol]-spectraD[bottom][MCol] > 0):
            apex+=[(inputMatrix[peakz][0],inputMatrix[peakz][MCol],peakz)]

   for i in xrange(0,len(apex),1):
      s=apex[i][2]
      while(s < len(peakLst) and s >= 0 and peakLst[s][0]==0):
         s+=1
      bottomR+=[(inputMatrix[s][0],inputMatrix[s][MCol],s)]
      s=(apex[i][2] -1)
      while(s < len(peakLst) and s >=0 and peakLst[s][0]==1):
         s-=1
      bottomL+=[(inputMatrix[s+1][0],inputMatrix[s+1][MCol],s+1)]
   #calculate width
   #find righthand intercept
      s=apex[i][2]+1
      cnt=0
      csR=0.0
      htR=0.0
      while(s < len(inputMatrix) and cnt < 2):
         cnt+=1
         if((cnt==1 and inputMatrix[s][MCol] < apex[i][1]) or (cnt==2 and inputMatrix[s][MCol] < htR)):
            csR+=inputMatrix[s][0]
            csR/=float(cnt)
            htR+=inputMatrix[s][MCol]
            htR/=float(cnt)
         s+=1          
   #find lefthand intercept
      s=apex[i][2]-1
      cnt=0
      csL=0.0
      htL=0.0
      while(s >= 0 and cnt < 2):
         cnt+=1
         if((cnt==1 and inputMatrix[s][MCol] < apex[i][1]) or (cnt==2 and inputMatrix[s][MCol] < htL)):
            csL+=inputMatrix[s][0]
            csL/=float(cnt)
            htL+=inputMatrix[s][MCol]
            htL/=float(cnt)
         s-=1
      b=0.0
      b2=0.0
      m=0.0
      m2=0.0
      xR=0.0
      xL=0.0
      halfApexHT=apex[i][1]/2.0
      m=(htR-apex[i][1])/(csR-apex[i][0])
      b=apex[i][1] - (m*(apex[i][0]))
      xR=((halfApexHT - b)/m)
      m2=(apex[i][1]-htL)/(apex[i][0]-csL)
      b2=apex[i][1] - (m2*(apex[i][0]))
      xL=((halfApexHT - b2)/m2)
      if (xR > xL):
         width+=[xR-xL]
      else:
         width+=[xL-xR]
               
   ## puts all peaks in a peakList object 
   # calc half numbPeakPts 
   if(numbPeakPts%2==0):
      halfPts=int(numbPeakPts/2.0) -1
   else:
      halfPts=int(numbPeakPts/2.0)
   ### 05/03/2009 changed (bottomR[i][2]-bottomL[i][2]+1) > numbPeakPts) to (bottomR[i][2]-bottomL[i][2]+1) >= numbPeakPts)
   for i in xrange(0,len(apex),1):
      if( ((bottomR[i][2]-bottomL[i][2]+1) > numbPeakPts) and (apex[i][2]-bottomL[i][2]+1 >= halfPts and bottomR[i][2]-apex[i][2]+1 >= halfPts) and (apex[i][1] > baseLC[apex[i][2]]) ):       
         ### Values as entered into constructor =>inputPeak(inApex,inBottomL,inBottomR,inWidth,penScoreH=-1,penScoreW=-1,penScoreP=-1)   
         oneSpectrum+=[inputPeak(apex[i],bottomL[i],bottomR[i],width[i],penScoreH,penScoreW,penScoreP)]
         #adjusts moveL & moveR appropriately
         adj_moveL_moveR(oneSpectrum,mxD,maCS,False)

   ## Fixes moveR of last added peak
   adj_moveL_moveR(oneSpectrum,mxD,maCS,True)

   ## returns a single spectrum 
   return oneSpectrum
#
#
## Fixes input spectra's moveL & moveR values as they are added to the input Spectrum
 # Fixes moveL of the peaks just added and moveR of the previously added peak and 
 # handles the fix for both end points
 #### 
 # inSpec = input spectrum List that is being created by creating list of peaks
 # mxD = maximum allowable distance of movement +/- from peak that depicts maximum allowable shift
 #       OF chemical shift variation between two identical peaks  
 # maCS = minimum amount of allowable distance between any two unique peaks in a single spectra 
 # fixEnd = True=if last peaks has already been added then Fix moveR of last peak        
 ##
def adj_moveL_moveR(inSpec,mxD,maCS,fixEnd):
   ## current Index
   idx=len(inSpec)-1
   ## Handles fixing moveR of end peak
   if(fixEnd==True):
       inSpec[idx].moveR = inSpec[idx].apex[0] + mxD
   ## Handles all other peaks
   else:
      ## handles first peak
      if(idx==0):
         #sets initial moveL to peakPos - mxD(max allowable movement) 
         inSpec[idx].moveL = inSpec[idx].apex[0] - mxD 
      ## handles subsequent additions
      else:
         ###Fixes moveR of previously added peak
         #sets initial moveR to peakPos + mxD(max allowable movement)
         inSpec[idx-1].moveR = inSpec[idx-1].apex[0] + mxD
         #checks to see if crosses over adjacent peak on Left & fixes if true
         if(inSpec[idx-1].moveR + maCS > inSpec[idx].apex[0]):
            inSpec[idx-1].moveR = inSpec[idx].apex[0] - maCS
            #checks and resets if moveR is further left than apex of peak
            if(inSpec[idx-1].moveR < inSpec[idx-1].apex[0]):
               inSpec[idx-1].moveR = inSpec[idx-1].apex[0]
         ###Fixes moveL of peaks that was just added
         #sets initial moveL to peakPos - mxD(max allowable movement)
         inSpec[idx].moveL = inSpec[idx].apex[0] - mxD
         #resets value if crosses over adjacent peak on Left
         if(inSpec[idx].moveL - maCS < inSpec[idx-1].apex[0]):
            inSpec[idx].moveL = inSpec[idx-1].apex[0] + maCS
            #resets if moveL is further right than apex of peak
            if(inSpec[idx].moveL > inSpec[idx].apex[0]):
               inSpec[idx].moveL = inSpec[idx].apex[0]
#
#
#       
