# Supplementary material for: Enhancing metabolomic data analysis with Progressive Consensus Alignment of NMR Spectra (PCANS)
Source: BMC Bioinformatics. 2010 Mar 9;11:123. doi: 10.1186/1471-2105-11-123 (PMC2851603; doi:10.1186/1471-2105-11-123)
Supplement: Additional file 3 — Source Code. Contains source code and sample data files. [file 1471-2105-11-123-S3.ZIP › PCANS/src/PCANS_AlignmentGUI.py]

##############################################	
## Uses UNC's Copyright and Permission Notice:	
## COPYRIGHT AND PERMISSION NOTICE	
## UNC Software:  PCANS	
## Copyright (C) 2009 The University of North Carolina at Chapel Hill	
## All rights reserved	
## The University of North Carolina at Chapel Hill ("UNC") and the developers ("Developers") of PCANS ("Software") give recipient ("Recipient") and Recipient's Institution ("Institution") permission to use and copy the software in source and binary forms, with or without modification for non-commercial purposes only provided that the following conditions are met:	
## 1)	All copies of Software in binary form and/or source code, related documentation and/or other materials provided with the Software must reproduce and retain the above copyright notice, this list of conditions and the following disclaimer. 
##	
## 2)	Recipient and Institution shall not distribute Software to any third parties.
## 	
## 3)	The Software is provided "As Is". The Developers can not guarantee the provision of technical support or consultation for the Software. The Developers may provide a location on a UNC Web Site for Recipients to post comments, questions, and suggestions at some time in the future. Recipient may provide the Developers with feedback on the use of the Software in their research at that time.  The Developers and UNC are permitted to use any information Recipient provides in making changes to the Software. 
##	
## 4)	Recipient acknowledges that the Developers, UNC and its licensees may develop modifications to Software that may be substantially similar to Recipient's modifications of Software, and that the Developers, UNC and its licensees shall not be constrained in any way by Recipient in UNC's or its licensees' use or management of such modifications. Recipient acknowledges the right of the Developers and UNC to prepare and publish modifications to Software that may be substantially similar or functionally equivalent to your modifications and improvements, and if Recipient or Institution obtains patent protection for any modification or improvement to Software, Recipient and Institution agree not to allege or enjoin infringement of their patent by the Developers, UNC or any of UNC's licensees obtaining modifications or improvements to Software from the UNC or the Developers.
##	
## 5)	Recipient and Developer will acknowledge in their respective publications the contributions made to each other's research involving or based on the Software. 
##      The current citations for Software are:	
##      <<<PENDING LIST>>>	
##	
## 6)	Any party desiring a license to use the Software for commercial purposes shall contact The Office of Technology Development at UNC at 919-966-3929.
##	
## THIS SOFTWARE IS PROVIDED BY THE COPYRIGHT HOLDERS, CONTRIBUTORS, AND THE UNIVERSITY OF NORTH CAROLINA AT CHAPEL HILL "AS IS" AND ANY EXPRESS OR IMPLIED WARRANTIES, INCLUDING, BUT NOT LIMITED TO, THE IMPLIED WARRANTIES OF MERCHANTABILITY AND FITNESS FOR A PARTICULAR PURPOSE ARE DISCLAIMED. IN NO EVENT SHALL THE COPYRIGHT OWNER, CONTRIBUTORS OR THE UNIVERSITY OF NORTH CAROLINA AT CHAPEL HILL BE LIABLE FOR ANY DIRECT, INDIRECT, INCIDENTAL, SPECIAL, EXEMPLARY, OR CONSEQUENTIAL DAMAGES (INCLUDING, BUT NOT LIMITED TO, PROCUREMENT OF SUBSTITUTE GOODS OR SERVICES; LOSS OF USE, DATA, OR PROFITS; OR BUSINESS INTERRUPTION) HOWEVER CAUSED AND ON ANY THEORY OF LIABILITY, WHETHER IN CONTRACT, STRICT LIABILITY, OR TORT (INCLUDING NEGLIGENCE OR OTHERWISE) ARISING IN ANY WAY OUT OF THE USE OF THIS SOFTWARE, EVEN IF ADVISED OF THE POSSIBILITY OF SUCH DAMAGE.	
##############################################
# Programmer:  Jennifer Staab
# Assignment:  NMR Alignment of Real Mouse Data GUI                           
# Date Created:  08/12/2009
# Date Revised:  11/04/2009 => Updated code based on reviewer comments so that alignment outputs alignedSpectraHt.csv(same as old alignedSpectra.csv) that contains
#                              ChemShift & Relative Intensities, alignedSpectraWd.csv that contains ChemShift & width @ 1/2 hts, and finalConsensusSpectrum.csv that
#                              contains the Final Consensus Spectrum's ChemShift, Relative Intensity, Width @ 1/2 Ht, and # peaks aligned to that consensus peak position
# Date Revised:  11/13/2009 -- ADD Copyright 
# Date Revised:    / / 
# Description:  Aligns real NMR spectra data GUI
#/Library/Webserver/CGI-Executables/PCANS_AlignmentGUI.py (GUI Version of =>PCANS_AlignMouseData.py)
#######
import sys
import time
#imports methods for inputting/creating/saving peak objects
from AlignsSpectra import *
from inputSpectra import *
from peakObjects import *
from spectra import *
from csvFile import *
#imports cpickle to use instead of save function
import cPickle
#
# imports for GUI
from Tkinter import *
import string
import os
#
#
### GUI CLASSES ###
class Dialog(Toplevel):

    def __init__(self, parent, title = None):

        Toplevel.__init__(self, parent)
        self.transient(parent)

        if title:
            self.title(title)

        self.parent = parent

        self.result = None

        body = Frame(self)
        self.initial_focus = self.body(body)
        body.pack(padx=5, pady=5)

        self.buttonbox()

        self.grab_set()

        if not self.initial_focus:
            self.initial_focus = self

        self.protocol("WM_DELETE_WINDOW", self.cancel)

        self.geometry("+%d+%d" % (parent.winfo_rootx()+50,
                                  parent.winfo_rooty()+50))

        self.initial_focus.focus_set()

        self.wait_window(self)

    #
    # construction hooks

    def body(self, master):
        # create dialog body.  return widget that should have
        # initial focus.  this method should be overridden

        pass

    def buttonbox(self):
        # add standard button box. override if you don't want the
        # standard buttons
        
        box = Frame(self)

        w = Button(box, text="OK", width=10, command=self.ok, default=ACTIVE)
        w.pack(side=LEFT, padx=5, pady=5)
        w = Button(box, text="Cancel", width=10, command=self.cancel)
        w.pack(side=LEFT, padx=5, pady=5)

        self.bind("&lt;Return>", self.ok)
        self.bind("&lt;Escape>", self.cancel)

        box.pack()

    #
    # standard button semantics

    def ok(self, event=None):

        if not self.validate():
            self.initial_focus.focus_set() # put focus back
            return

        self.withdraw()
        self.update_idletasks()

        self.apply()

        self.cancel()

    def cancel(self, event=None):

        # put focus back to the parent window
        self.parent.focus_set()
        self.destroy()

    #
    # command hooks

    def validate(self):

        return 1 # override

    def apply(self):

        pass # override


class MyDialog(Dialog):
    ## FORMS GUI FOR RUNNING PROGRAM
    def body(self, master):
       # sets path variables for default data location & outputFiles location
       self.Cpath=os.path.normpath(os.getcwd())
       self.slash=self.Cpath[len(self.Cpath)-4]
       self.InDatPath=self.Cpath[:len(self.Cpath)-3]+"data"+self.slash+"finalMouse_data.csv"
       self.OutPath=self.Cpath[:len(self.Cpath)-3]+"outputFiles"+self.slash   
      
       Label(master, text="Max Expected Chemical Shift:").grid(row=0, sticky=W)
       Label(master, text="Min Separation:").grid(row=1, sticky=W)
       Label(master, text="Input Spectra File:").grid(row=2, sticky=W)
       Label(master, text="# Input Spectra:").grid(row=3, sticky=W)
      
       Label(master, text="# Points in Peaks:").grid(row=4, sticky=W)
       Label(master, text="# Neighboring Pts:").grid(row=5, sticky=W)
       Label(master, text="% Neighbors Kept:").grid(row=6, sticky=W)
       Label(master, text="Directory for Output:").grid(row=7, sticky=W)

       Label(master, text="Gap Penalty:").grid(row=8, sticky=W)
       Label(master, text="Boundary Penalty:").grid(row=9, sticky=W)
       Label(master, text="Min Similarity For Match:").grid(row=10, sticky=W)
       Label(master, text="Min Similarity For Naive Align:").grid(row=11, sticky=W)
       Label(master, text="Zero Fill Value:").grid(row=12, sticky=W)
       
       self.e1 = Entry(master)
       self.e1.insert(END, "0.03")
       self.e2 = Entry(master)
       self.e2.insert(END, "0.001")
       self.e3 = Entry(master)
       self.e3.insert(END, self.InDatPath)
       self.e4 = Entry(master)
       self.e4.insert(END, "22")
            
       self.e5 = Entry(master)
       self.e5.insert(END, "8")
       self.e6 = Entry(master)
       self.e6.insert(END, "151")
       self.e7 = Entry(master)
       self.e7.insert(END, "0.70")
       self.e8 = Entry(master)
       self.e8.insert(END, self.OutPath)

       self.e9 = Entry(master)
       self.e9.insert(END, "-0.10")
       self.e10 = Entry(master)
       self.e10.insert(END, "-999")
       self.e11 = Entry(master)
       self.e11.insert(END, "0.60")
       self.e12 = Entry(master)
       self.e12.insert(END, "0.90")
       self.e13 = Entry(master)
       self.e13.insert(END, "0.0001")
              
       self.e1.grid(row=0, column=1)
       self.e2.grid(row=1, column=1)
       self.e3.grid(row=2, column=1)
       self.e4.grid(row=3, column=1)
       self.e5.grid(row=4, column=1)
       self.e6.grid(row=5, column=1)
       self.e7.grid(row=6, column=1)
       self.e8.grid(row=7, column=1)
       self.e9.grid(row=8, column=1)
       self.e10.grid(row=9, column=1)
       self.e11.grid(row=10, column=1)
       self.e12.grid(row=11, column=1)
       self.e13.grid(row=12, column=1)
      

    def apply(self):
        r1= string.atof(self.e1.get())
        r2 = string.atof(self.e2.get())
        r3= self.e3.get()
        r4 = string.atoi(self.e4.get())      
        r5 = string.atoi(self.e5.get())      
        r6 = string.atoi(self.e6.get())            
        r7 = string.atof(self.e7.get())
        r8= self.e8.get()
        r9= string.atof(self.e9.get())
        r10 = string.atof(self.e10.get())
        r11= string.atof(self.e11.get())
        r12 = string.atof(self.e12.get())
        r13= string.atof(self.e13.get())

        ###### CODE THAT RUNS REAL DATA ALIGNMENT USING GUI RETURN VALUES #######
        totT1=time.clock()
        ## Sets initial Scoring penalties to -1.0
        penScrH=-1.0
        penScrW=-1.0
        penScrP=-1.0
        ## mxD = distance boundary +/- 0.03 (could also use 0.04 if data had more chemShift Variation)
        mxD = r1
        ## maCS = minimum allow distance between two adjacent peaks of a spectrm (could be smaller if spectra were more crowded)
        maCS = r2
    
        ### Reads in Data & Peak Picks spectra
        ## Read in data matrix
        readCSV = csvFile(r3,1,r4)
        print "\nRead in CSV file NMR Matrix--> # Rows: ", len(readCSV.dataMatrix), "  # Columns: ", len(readCSV.dataMatrix[0])
        ## RETURNS input Spectra Object after read in data, peak picking & outputing original data files
        origCSV=r8+"origSpectra.csv"
        origPy=r8+"origSpectra.py"
        mySpec=rdSpecSaveOutputSpec(readCSV.dataMatrix,penScrH,penScrW,penScrP,r5,r6,r7,mxD,maCS,origCSV,origPy,r13)
        totT2=time.clock()
        ## check spectra by viewing output files   
        ## calculate total # spectra in original & check order
        totPeaks=0
        for i in xrange(0,mySpec.nSpec,1):
            totPeaks+=len(mySpec.spectra[i])
           
        ##### Attempts alignment steps  #####
        ## maCS = minimum allow distance between two adjacent peaks of a spectrm
        #maCS = 0.001
        ## gap Penalty = penalty for non-match (gap) in dynamic programming algo alignment (usually 0, < 0 or very very small < 0.20 )
        gapPen=r9
        ## boundary Penalty = penalty for being outside of bounds (e.g. can't match b/c beyond +/- mxD, usually negative value like -5 or -999 if want algorithm to set
        boundPen=r10
        ## Lower boundary score = how small score has to be to be considered a non-match => e.g. give DiagScore==boundPen
        ###  (percentage of how similar to peaks are OR less to be considered a non-match = if LBoundScr=0.70 then 
        ###   all peaks must be at least > 0.70 similar to thier match to be considered to align together )  
        LBoundScr=r11 #B/C worst case => Ht=.8(1- (1.10-.90)) Wdt=.8(1- (1.10-.90)) Pos=0 (1 - (0.04/0.04)) 
                      #AND all equal weight of (1/3) so 0.5455 = (.8*(1/3))+(.8*(1/3))+(0*(1/3))
        ## variables for naive alignment must be at least +/-.004 and totScore of at least 0.85 similarity
        NAlignOkTot=r12
        NAlignOkPos=r12
        ## finds minimum separation between read in peaks & makes certain spectra maintain that separation
        smallSep=calcSeparationAndCombine(mySpec,maCS,0.5,True)    
        print "Smallest Separation in peaks ", smallSep        
           
       #### Alignment Scheme - Aligns Peaks ####
       #reduceToConsensus(origSpec,mxD,maCS,NAlignOkTot,NAlignOkPos,gapPen,boundPen,LBoundScr,specComm,specUniq,isTemplateAlign=0,isSimSpectra=True,tempIdx=0,propH=(1/3.0),propW=(1/3.0),propP=(1/3.0))
        finalC, cA, icA= reduceToConsensus(mySpec,mxD,maCS,NAlignOkTot,NAlignOkPos,gapPen,boundPen,LBoundScr,-99,-99,0,False,0)
        print "Final Consensus length ", len(finalC), " # peaks ", len(finalC.spectra[0]), " # total Peaks: ", totPeaks, " Max Peaks in Spec:", mySpec.maxPks, " Min Peaks in Spec:", mySpec.minPks,"  Avg Peaks Per Spec: ", round((totPeaks+0.0)/(mySpec.nSpec+0.0),1) , " reduction by ", round(((len(finalC)+0.0)*(mySpec.nSpec+0.0))/(totPeaks+0.0),4)*(100.0), " % "
        ## Save Consensus &Peaks ### UPDATED 11/04/2009 TO ALLOW FOR NEW OUTPUTS (CSV-WIDTH & CSV-CONSENSUS)
        alignCSVH=r8+"alignedSpectraHt.csv"
        alignCSVW=r8+"alignedSpectraWd.csv"        
        conPy=r8+"finalConsensusSpectrum.py"
        conPy2=r8+"finalConsensusSpectrum.csv"
        finalC.save(conPy)
       
        ## Output Final Results of alignment to CSV file for Analysis
        outputCSV(False,finalC,mySpec,conPy2,alignCSVH,alignCSVW,r13)
       
        # prints timing data
        totT3=time.clock()
        print "\nTotal Program Run Time: ", int(((totT3-totT1)/3600)), ":" ,int((((totT3-totT1)%3600)/60)), ":",round((((totT3-totT1)%3600)%60),1), "   File Input/Peak Picking Time: ", int(((totT2-totT1)/3600)), ":" ,int((((totT2-totT1)%3600)/60)), ":",round((((totT2-totT1)%3600)%60),1), "   Alignment Time: ", int(((totT3-totT2)/3600)), ":" ,int((((totT3-totT2)%3600)/60)), ":",round((((totT3-totT2)%3600)%60),1),"\n"
      
###      
##  FUNCTIONS USED TO OUTPUT CSV FILES WITH ALIGNMENT RESULTS
#                                                                           
#                                                                           
## Creates SpecObj from inputData Matrix 'orig Data' and outputs that SpecObj to csv file named by 'outFile'
 # origData = inputMatrix where original data has been read in directly from using csvFile class
 # penScrH = initial penalty score for height
 # penScrW = initial penalty score for width
 # penScrP = initial penalty score for position (ChemShift)
 # pointMin = minimum # of points needed per peak for peak to be counted as a peak (symetric for odd, n/2-1 symetric for even)
 # lengthR = length of baseline sliding window used to judge which peaks meet minimum relative height requirement and which don't
 # pctCIdx = percentile that represents the cutoff value for which all peaks in the 'lengthR' will have to have a relative height
 #           greater than to be considered a peak
 # mxD = maximum allowable distance of movement +/- from peak that depicts maximum allowable shift
 #       OF chemical shift variation between two identical peaks  
 # maCS = minimum amount of allowable distance between any two unique peaks in a single spectra  
 # outFile = name/path of the output CSV file
 # saveFile = name/path of the output py file that saves the SpecObject
 # zeroVal = zero value to be inserted when Chemical Shift Position has no peak (not assigned then 0.0001) 
## RETURNS spectra object
####
def rdSpecSaveOutputSpec(origData,penScrH,penScrW,penScrP,pointMin,lengthR,pctCIdx,mxD,maCS,outFile,saveFile,zeroVal=0.0001):                             
   spec=[]
   print "\n-Use all ", len(origData[0])-1, " spectra-\n"
   n=0
   #Use only 22 spectra b/c first one has an issue
   #Makes list of spectra with 'spec' & mkOneSpectrum fn
   col=-1
   for i in xrange(1,len(origData[0]),1):
      spec+=[mkOneSpectrum(origData,i,penScrH,penScrW,penScrP,pointMin,lengthR,pctCIdx,mxD,maCS)]
      n+=1
      lastP=len(spec[n-1])
      print "Spectra ", i, "  with ", lastP, " picked peaks"
      col+=1
   #creates spectra object from list of spectra in 'spec'    
   specList=spectra(spec)
   del spec[:]   
   #outputs specList object as CSV file named by 'outFile'
   mkOutpFile(outFile,specList,0,zeroVal)   
      
   #Saves input Spectra in *.py file that is named by 'saveFile'
   specList.save(saveFile)
   return specList  
#
#
#       
#
## OUTPUTS Matrix of Analysis values based on input specObj and outfile name
 # where outputing CSV file that contains all original values of Chemical
 # shift in first column then columns 2-> specObj.nSpec + 1 = relative intensity
 # and column specObj.nSpec +2 (last column) is the number of non-zero relative 
 # intensity values.  Note that eventhough all possible chemical shift positions
 # are calculated data only exists in the columns (aligned or not) where there
 # is an actual peak apex.
 #### 
 # outFile = file name/path of CSV file data is output to
 # specObj = spectra Object those data will be output
 # isAugSpec = 1 if specObj is an Augmented Spectral Object where
 #             'specObj.spectra[i][j]mapTo' is a list of of indices
 #             that map back to original spectra in origSpecO, 0 Otherwise
 # zeroVal = zero value to be inserted when Chemical Shift Position has no peak (not assigned then 0.0001)
 # origSpecO = the original Spectra that specObj.spectra[i][j]mapTo map back
 #             to - this should be the original 'unaligned' spectra if isAugSpec=1
 #             otherwise = blank list
 #
def mkOutpFile(outFile,specObj,isAugSpec,zeroVal=0.0001,origSpecO=[]):
   #finds all original Chemical Shift values and places them in 
   #vector(list) csV
   csV=[]
   for n in xrange(0,specObj.nSpec,1):
      if(n==0):
         for i in xrange(0,len(specObj.spectra[n]),1):
            csV+=[round(specObj.spectra[n][i].apex[0],4)]
      else:
         z=0
         csC=0
         while(z<len(specObj.spectra[n]) and csC<len(csV) ):
            while(z<len(specObj.spectra[n]) and csC<len(csV) and specObj.spectra[n][z].apex[0] > csV[csC]):
               csC+=1
            if(csC<len(csV)):
               if (specObj.spectra[n][z].apex[0]!=csV[csC]):
                  csV.insert(csC, round(specObj.spectra[n][z].apex[0],4))
               z+=1
               csC+=1
            else:
               csV.append(round(specObj.spectra[n][z].apex[0],4))
               z+=1 
         while(z<len(specObj.spectra[n])):
            csV.append(round(specObj.spectra[n][z].apex[0],4))
            z+=1 
   #if alignment has occurred (e.g. at least one non-zero shift value
   #then check that new CS move value is available in csV list
   #note this can happen when get crowding of peaks such that 
   #they have to be moved by a small amount so seperate peaks don't overlap
   ##
   if(isAugSpec==1):
      for n in xrange(0,specObj.nSpec,1):
         z=0
         csC=0
         while(z<len(specObj.spectra[n]) and csC<len(csV) ):
            while(z<len(specObj.spectra[n]) and csC<len(csV) and round((specObj.spectra[n][z].apex[0]+ specObj.spectra[n][z].shift),4) > round(csV[csC],4)):
               csC+=1
            if(csC<len(csV)):
               if(round((specObj.spectra[n][z].apex[0]+ specObj.spectra[n][z].shift),4)!=round(csV[csC],4)):
                  csV.insert(csC, round((specObj.spectra[n][z].apex[0]+specObj.spectra[n][z].shift),4))
               z+=1
               csC+=1
            else:
               csV.append(round((specObj.spectra[n][z].apex[0]+specObj.spectra[n][z].shift),4))
               z+=1 
         while(z<len(specObj.spectra[n])):
            csV.append(round((specObj.spectra[n][z].apex[0]+specObj.spectra[n][z].shift),4))
            z+=1 

   # Creates output Matrix & puts chemical shift in first column
   FinalMat = zeros((len(csV),specObj.nSpec +1), float)
   for i in xrange(0,len(csV),1):
      FinalMat[i][0]=csV[i]
   #sets output matrix to be either zero or chosen zero value
   for i in xrange(0,len(FinalMat),1):
       for j in xrange(1,len(FinalMat[i]),1):
           FinalMat[i][j]=zeroVal
      
   # Inserts relative intensities of spectra 1-nSpec in correct positions(non-zero values inserted)
   # zeros where there are no peaks
   for i in xrange(0,specObj.nSpec,1):
      #find correct CS position
      posS=0 #indicates CS position in spectral object
      posM=0 #indicates CS position in output matrix FinalMat
      while(posS<len(specObj.spectra[i])):
         while(posM < len(FinalMat) and round((specObj.spectra[i][posS].apex[0]+ specObj.spectra[i][posS].shift),4) > FinalMat[posM][0]):
            posM+=1      
         #check assumption based on csV algorithm that CS pos = FinalMat pos
         if(round((specObj.spectra[i][posS].apex[0]+ specObj.spectra[i][posS].shift),4)!=FinalMat[posM][0]):
            strng="Error: Output matrix CS should equal SpecObj CS OutputMatrix CS=" + '%7.4f' % FinalMat[posM][0] + " SpecObj CS=" + '%7.4f' % round((specObj.spectra[i][posS].apex[0]+ specObj.spectra[i][posS].shift),4) + " \n"
            sys.stderr.write(strng)
            sys.exit()        
         #if not aligned - e.g. is the unaligned Orig Spectra 
         if(isAugSpec==0):
            FinalMat[posM][i+1]=specObj.spectra[i][posS].apex[1]
            posS+=1
         #if aligned then use mapTo to access all aligned spectra for that particular CS value
         else:
            # filter through entire mapTo List of aligned spectra   
            for j in xrange(0,len(specObj.spectra[i][posS].mapTo),1):          
               #mapTo (CSvalue,spectumIdx,PeakIdx) origSpecO.spectra[SpectrumIdx][PeakIdx].Apex(Chemical Shift,Actual Height,RowIndexPosition)
               FinalMat[posM][(specObj.spectra[i][posS].mapTo[j][1])+1]=origSpecO.spectra[(specObj.spectra[i][posS].mapTo[j][1])][(specObj.spectra[i][posS].mapTo[j][2])].apex[1]
            posS+=1
            
   # OUTPUTS CSV File with samples
   # opens output file
   outCSV=open(outFile,'w',-1)
   #outputs for each row(CS value) in Output Matrix
   for i in xrange(0,len(FinalMat),1):
      tempT=0 # Set to 0 at first occurance **Counts number of spectra aligned at particular CS value
      #outputs value for value for each column of selected CS value (row)
      for j in xrange(0,len(FinalMat[i]),1):
         # Counts # spectra with peak at CS value =>skips j=0 b/c that = CS value
         if(FinalMat[i][j]!=zeroVal and j!=0):
            tempT+=1
         #Output CS value
         if(j==0):
            outCSV.write('%7.4f' % FinalMat[i][j] + ",")
         #Outputs Relative intensities per sample
         elif(j!=len(FinalMat[i])-1):
            outCSV.write('%22.10f' % FinalMat[i][j] + ",")
         #Outputs Relative Final intensity & # of peaks at that CS value(tempT)
         else:
            outCSV.write('%22.10f' % FinalMat[i][j] + "," + '%7.0f' % tempT + "\n")
   outCSV.close()
#
#         
#
#### UPDATED ON 11/04/2009 TO ALLOW FOR NEW OUTPUTS (OUTPUT WIDTH & CONSENSUS SPECTRUM AS CSV FILES ####
## OUTPUTS Matrix of Analysis values based on input specObj and outfile name
 # where outputing CSV file that contains all original values of Chemical
 # shift in first column then columns 2-> specObj.nSpec + 1 = relative intensity
 # and column specObj.nSpec +2 (last column) is the number of non-zero relative 
 # intensity values.  Note that eventhough all possible chemical shift positions
 # are calculated data only exists in the columns (aligned or not) where there
 # is an actual peak apex.
 #### 
 # isFirst = 'False' when printing using FINAL Consensus 'True' when printing as ORIGINAL unaligned peaks
 # inSpec = FINAL Consensus Spectrum OR other consensus spectrum that will be used to 'align' Spectra within 'origSpec'
 # origSpec = Original Spectra (unaligned but peak picked) that will be aligned using 'inSpec'
 # outFileCon = ONLY if isFirst=='False' then outputs final consensus file ===>file name/path of CSV file data is 
 #              output ==> outputs consensus spectrum (ChemS, Ht, Wd, # Peaks) to CSV
 # outFileH = file name/path of CSV file data is output to (height)
 # outFileW = file name/path of CSV file data is output to (width)
 # zeroVal = zero value to be inserted when Chemical Shift Position has no peak (not assigned then 0.0001)
 #
def outputCSV(isFirst,inSpec,origSpec,outFileCon,outFileH,outFileW,zeroVal=0.0001):
    #tuple list in form (inSpec,inIdx)
    ###First Round where have full number of uncollapsed peaks        
    if(isFirst==True):
        csV=[]
        #loads CS for first Spectrum
        for z in xrange(0,len(inSpec.spectra[0]),1):
           csV+=[(round(inSpec.spectra[0][z].apex[0]+inSpec.spectra[0][z].shift,4),[(0,z)])]
        for i in xrange(1,inSpec.nSpec,1):
            #loads CS for rest Spectra
            z=0
            csC=0
            while(z<len(inSpec.spectra[i]) and csC<len(csV) ):
               while(z<len(inSpec.spectra[i]) and csC<len(csV) and (round(inSpec.spectra[i][z].apex[0]+inSpec.spectra[i][z].shift,4) > round(csV[csC][0],4))):
                  csC+=1                                                                                  
               if(csC<len(csV) and z<len(inSpec.spectra[i])):                                                                          
                  if (round(inSpec.spectra[i][z].apex[0]+inSpec.spectra[i][z].shift,4)!=round(csV[csC][0],4)):                                             
                     csV.insert(csC,(round(inSpec.spectra[i][z].apex[0]+inSpec.spectra[i][z].shift,4),[(i,z)]))
                  else:
                     tmpL=[]
                     tmpL=csV[csC][1] 
                     tmpL+=[(i,z)]
                     csV[csC]=(csV[csC][0],tmpL)
                     ## checks to verify that positions filled by same csV values are actually matches
                     if(round(inSpec.spectra[i][z].apex[0]+inSpec.spectra[i][z].shift,4)!=round(csV[csC][0],4)):
                        print "\n***ERROR: in Prgm  SHOULD BE SAME VALUE csC=", csC, " csV[0]=", round(csV[csC][0],4), " i=", i,  " z=", z, " inSpec.spectra[z][0]=", round(inSpec.spectra[i][z].apex[0]+inSpec.spectra[i][z].shift,4)
                  z+=1                                                                                    
                  csC+=1                                                                                  
               elif(z<len(inSpec.spectra[i])):                                                                                      
                  csV.append((round(inSpec.spectra[i][z].apex[0]+inSpec.spectra[i][z].shift,4),[(i,z)]))                                                 
                  z+=1                                                                                    
            while(z<len(inSpec.spectra[i])):                                                               
               csV.append((round(inSpec.spectra[i][z].apex[0]+inSpec.spectra[i][z].shift,4),[(i,z)]))                                                    
               z+=1   
        
        #Uses csV file to populate FinalMat
        FinalMat = zeros((len(csV),inSpec.nSpec +1), float)
        #sets output matrix to be either zero or chosen zero value
        for i in xrange(0,len(FinalMat),1):
            for j in xrange(1,len(FinalMat[i]),1):
                FinalMat[i][j]=zeroVal

        print "****OrigSpec=", len(inSpec), " peaksMax=",inSpec.maxPks, " peaksMin=",inSpec.minPks, " FinalMat row=", len(FinalMat), " FinalMat col=", len(FinalMat[0])
        for csC in xrange(0,len(csV),1):
            FinalMat[csC][0]=csV[csC][0]
            for n in xrange(0,len(csV[csC][1]),1):
                iSp=csV[csC][1][n][0]
                iPk=csV[csC][1][n][1]               
                FinalMat[csC][iSp+1]=round(inSpec.spectra[iSp][iPk].apex[1],2)
    ###NOT FIRST ROUND for input spectra BUT FINAL CONSENSUS    
    else:
        # Creates output Matrix & puts chemical shift in first column
        FinalMat = zeros((len(inSpec.spectra[0]),origSpec.nSpec +1), float)
        FinalMat2 = zeros((len(inSpec.spectra[0]),origSpec.nSpec +1), float)        
        #sets output matrix to be either zero or chosen zero value
        if(zeroVal!=0.0):
           for i in xrange(0,len(FinalMat),1):
              for j in xrange(1,len(FinalMat[i]),1):
                 FinalMat[i][j]=zeroVal
                 FinalMat2[i][j]=zeroVal           
        print "****OrigSpec=", len(origSpec), " peaksMax=",origSpec.maxPks, " peaksMin=", origSpec.minPks," inSpec=", len(inSpec), " peaks=", len(inSpec.spectra[0]), " FinalMat(Ht) row=", len(FinalMat), " FinalMat(Ht) col=", len(FinalMat[0]), " FinalMat(Wd) row=", len(FinalMat2), " FinalMat(Wd) col=", len(FinalMat2[0])
        for i in xrange(0,len(inSpec.spectra[0]),1):
            ##Puts ChemShift Value in column 0
            FinalMat[i][0]=round(inSpec.spectra[0][i].apex[0]+inSpec.spectra[0][i].shift,4)
            FinalMat2[i][0]=round(inSpec.spectra[0][i].apex[0]+inSpec.spectra[0][i].shift,4)
                        
            # filter through mapTo List to correctly insert Original Spectrum's apex height in correct
            # aligned ChemShift position   
            for z in xrange(0,len(inSpec.spectra[0][i].mapTo),1):          
                #mapTo (CSvalue,specIdx,peaklistIdx) 
                iSp=inSpec.spectra[0][i].mapTo[z][1] #set spectrum Idx
                iPk=inSpec.spectra[0][i].mapTo[z][2] #set peak Idx
                #FinalMatrix Pos = Original Spectrum's apex Height(1)
                FinalMat[i][iSp+1]=origSpec.spectra[iSp][iPk].apex[1]
                #FinalMatrix Pos = Original Spectrum's width at half-height
                FinalMat2[i][iSp+1]=origSpec.spectra[iSp][iPk].width
        # OUTPUTS CSV File of Final Consensus File
        # opens output file
        outCSV=open(outFileCon,'w',-1)
        #outputs for each peak in final Consensus
        for i in xrange(0,len(inSpec.spectra[0]),1):
            outCSV.write('%7.4f' % inSpec.spectra[0][i].apex[0] + "," +'%22.10f' % inSpec.spectra[0][i].apex[1] + "," +'%22.16f' % inSpec.spectra[0][i].width + "," + '%10.0f' % len(inSpec.spectra[0][i].mapTo) + "\n")
        outCSV.close()
                  
    # OUTPUTS CSV File with samples HEIGHT
    # opens output file
    outCSV=open(outFileH,'w',-1)
    #outputs for each row(CS value) in Output Matrix
    for i in xrange(0,len(FinalMat),1):
        tempT=0 # Set to 0 at first occurrence **Counts number of spectra aligned at particular CS value
        #outputs value for value for each column of selected CS value (row)
        for j in xrange(0,len(FinalMat[i]),1):
           # Counts # spectra with peak at CS value =>skips j=0 b/c that = CS value
           if(FinalMat[i][j]!=zeroVal and j!=0):
              tempT+=1
           #Output CS value
           if(j==0):
              outCSV.write('%7.4f' % FinalMat[i][j] + ",")
           #Outputs Relative intensities per sample
           elif(j!=len(FinalMat[i])-1):
              outCSV.write('%22.10f' % FinalMat[i][j] + ",")
           #Outputs Relative Final intensity & # of peaks at that CS value(tempT)
           else:
              outCSV.write('%22.10f' % FinalMat[i][j] + "," + '%7.0f' % tempT + "\n")
    outCSV.close()
    # OUTPUTS CSV File with samples WIDTH
    # opens output file
    outCSV=open(outFileW,'w',-1)
    #outputs for each row(CS value) in Output Matrix
    for i in xrange(0,len(FinalMat2),1):
        tempT=0 # Set to 0 at first occurrence **Counts number of spectra aligned at particular CS value
        #outputs value for value for each column of selected CS value (row)
        for j in xrange(0,len(FinalMat2[i]),1):
           # Counts # spectra with peak at CS value =>skips j=0 b/c that = CS value
           if(FinalMat2[i][j]!=zeroVal and j!=0):
              tempT+=1
           #Output CS value
           if(j==0):
              outCSV.write('%7.4f' % FinalMat2[i][j] + ",")
           #Outputs Relative intensities per sample
           elif(j!=len(FinalMat2[i])-1):
              outCSV.write('%22.16f' % FinalMat2[i][j] + ",")
           #Outputs Relative Final intensity & # of peaks at that CS value(tempT)
           else:
              outCSV.write('%22.16f' % FinalMat2[i][j] + "," + '%7.0f' % tempT + "\n")
    outCSV.close()
#
#
#
#         
############# CODE THAT CALLS GUI FOR INPUTS TO ALIGN DATA #######
root = Tk()
runAligns = MyDialog(root)
###
