# Supplementary material for: Enhancing metabolomic data analysis with Progressive Consensus Alignment of NMR Spectra (PCANS)
Source: BMC Bioinformatics. 2010 Mar 9;11:123. doi: 10.1186/1471-2105-11-123 (PMC2851603; doi:10.1186/1471-2105-11-123)
Supplement: Additional file 3 — Source Code. Contains source code and sample data files. [file 1471-2105-11-123-S3.ZIP › PCANS/src/spectra.py]

##############################################	
## Uses UNC's Copyright and Permission Notice:	
## COPYRIGHT AND PERMISSION NOTICE	
## UNC Software:  PCANS	
## Copyright (C) 2009 The University of North Carolina at Chapel Hill	
## All rights reserved	
## The University of North Carolina at Chapel Hill ("UNC") and the developers ("Developers") of PCANS ("Software") give recipient ("Recipient") and Recipient's Institution ("Institution") permission to use and copy the software in source and binary forms, with or without modification for non-commercial purposes only provided that the following conditions are met:	
## 1)	All copies of Software in binary form and/or source code, related documentation and/or other materials provided with the Software must reproduce and retain the above copyright notice, this list of conditions and the following disclaimer. 
##	
## 2)	Recipient and Institution shall not distribute Software to any third parties.
## 	
## 3)	The Software is provided "As Is". The Developers can not guarantee the provision of technical support or consultation for the Software. The Developers may provide a location on a UNC Web Site for Recipients to post comments, questions, and suggestions at some time in the future. Recipient may provide the Developers with feedback on the use of the Software in their research at that time.  The Developers and UNC are permitted to use any information Recipient provides in making changes to the Software. 
##	
## 4)	Recipient acknowledges that the Developers, UNC and its licensees may develop modifications to Software that may be substantially similar to Recipient's modifications of Software, and that the Developers, UNC and its licensees shall not be constrained in any way by Recipient in UNC's or its licensees' use or management of such modifications. Recipient acknowledges the right of the Developers and UNC to prepare and publish modifications to Software that may be substantially similar or functionally equivalent to your modifications and improvements, and if Recipient or Institution obtains patent protection for any modification or improvement to Software, Recipient and Institution agree not to allege or enjoin infringement of their patent by the Developers, UNC or any of UNC's licensees obtaining modifications or improvements to Software from the UNC or the Developers.
##	
## 5)	Recipient and Developer will acknowledge in their respective publications the contributions made to each other's research involving or based on the Software. 
##      The current citations for Software are:	
##      <<<PENDING LIST>>>	
##	
## 6)	Any party desiring a license to use the Software for commercial purposes shall contact The Office of Technology Development at UNC at 919-966-3929.
##	
## THIS SOFTWARE IS PROVIDED BY THE COPYRIGHT HOLDERS, CONTRIBUTORS, AND THE UNIVERSITY OF NORTH CAROLINA AT CHAPEL HILL "AS IS" AND ANY EXPRESS OR IMPLIED WARRANTIES, INCLUDING, BUT NOT LIMITED TO, THE IMPLIED WARRANTIES OF MERCHANTABILITY AND FITNESS FOR A PARTICULAR PURPOSE ARE DISCLAIMED. IN NO EVENT SHALL THE COPYRIGHT OWNER, CONTRIBUTORS OR THE UNIVERSITY OF NORTH CAROLINA AT CHAPEL HILL BE LIABLE FOR ANY DIRECT, INDIRECT, INCIDENTAL, SPECIAL, EXEMPLARY, OR CONSEQUENTIAL DAMAGES (INCLUDING, BUT NOT LIMITED TO, PROCUREMENT OF SUBSTITUTE GOODS OR SERVICES; LOSS OF USE, DATA, OR PROFITS; OR BUSINESS INTERRUPTION) HOWEVER CAUSED AND ON ANY THEORY OF LIABILITY, WHETHER IN CONTRACT, STRICT LIABILITY, OR TORT (INCLUDING NEGLIGENCE OR OTHERWISE) ARISING IN ANY WAY OUT OF THE USE OF THIS SOFTWARE, EVEN IF ADVISED OF THE POSSIBILITY OF SUCH DAMAGE.	
##############################################
# Programmer:  Jennifer Staab
# Date Created:  09/25/2008
# Date Revised:  11/13/2009 -- ADD Copyright 
# Date Revised:    / / 
# Description: Creates Spectra Object class From an input list
#              of peak objects OR imports from a pickled file (protocol-0 text)
#              of a spectra object
#!D:\My Documents\TexlipsePapers\spectra\src\spectra.py
# imports in library of peak objects
from peakObjects import *
import sys
#
#
# Creation of spectra class
class spectra:
   # SPECTRA CONSTRUCTOR -inputs a list of spectra
   def __init__(self,inSpecList):
      ## defines Spectra properties 
       # spectra= List of spectra
       # nSpec = # of spectra in list
       # maxPks = max # peaks across all spectra
       # minPks = min # peaks across all spectra       
      self.spectra=[]
      self.nSpec=len(inSpecList)
      self.maxPks=0
      self.minPks=10000
      if(self.nSpec==0):
         self.minPks=0
         strng="\n**Warning: Input spectra List is empty.\n"
         sys.stderr.write(strng)
          
      for i in xrange(0,self.nSpec,1):
         for j in xrange(0,len(inSpecList[i]),1):
            if(j==0):
               self.spectra+=[[inSpecList[i][j]]]
               if(len(inSpecList[i]) > self.maxPks):
                  self.maxPks=len(inSpecList[i])
               if(len(inSpecList[i]) < self.minPks):
                  self.minPks=len(inSpecList[i])
            else:
               self.spectra[i]+=[inSpecList[i][j]]
#
#
#
  #Creates copy of spectra as a deep copy
   def copy(self):
      retSpec=spectra(self.spectra)
      return retSpec
#       
#
    #Outputs the complete spectra list (not including # spec, maxPks or minPks --these variables are printed as comments only)
    #in a manner in which it can be read directly back into a spectral list
    #was when it was originally input
    #outFile=output file name/path -- will be output as a *.py file
   def save(self,outFile):
         #opens output file -should have extension .py
      outPY=open(outFile,'w',-1)
      #outputs comments about spectra properties that won't be output directly
      outStr="#\n#\nfrom peakObjects import *\n#Outputting function to re-create spectra with Num Spectra: "+str(self.nSpec)+" Max Peaks: "+str(self.maxPks)+" Min Peaks: "+str(self.minPks)+"\n##"
      outPY.write(outStr)
      #outputs List of Spectra so that they can be read directly back into
      #python with an import statement as a list of spectral lists
      print "Saving ",self.nSpec," spectrum in file ", outFile  
      for i in xrange(0,self.nSpec,1):
         for j in xrange(0,len(self.spectra[i]),1):
            #handles first peaks
            if(j==0):
                  #of the first spectrum -- special includes import, function name & special increment
               if(i==0):
                  outPY.write(self.spectra[i][j].save(i,0))
               #of rest of spectra -- special increment for first peak
               else:
                  outPY.write(self.spectra[i][j].save(i,1))
            #outputs middle peaks of all spectra
            elif(j < len(self.spectra[i]) -1):
               outPY.write(self.spectra[i][j].save(i,2))
            #outputs last peaks
            else:                               
                  #of the last spectrum -- special code to return list of spectra and end function
               if(i==self.nSpec -1):
                  outPY.write(self.spectra[i][j].save(i,4))
               #of rest of spectra -- special increment for first peak
               else:
                  outPY.write(self.spectra[i][j].save(i,3))
      
      #closes output file
      outPY.close()
#
# Inserts spectrum into position 'pos' in list of spectra and corrects spectra object vars
   def insert(self,pos,peakList):
       #adjusts pos to be within bounds
       if(pos<0):
           pos=0
       if(pos>len(self.spectra)):
           pos=len(self.spectra)
       
       #inserts spectrum in position 'pos'
       self.spectra.insert(pos,peakList)
       
       #adjusts Spec Count, minPks & maxPks if needed
       self.nSpec+=1
       if(len(peakList) < self.minPks):
           self.minPks=len(peakList)
       if(len(peakList)>self.maxPks):
           self.maxPks=len(peakList)
       
#
# Pops spectrum from 'pos' in list of spectra corrects Spectra Obj & returns popped spectrum
# as a list of peaks
   def popSpec(self,pos):
       #creates return value
       retPeakList=[]
       
       #adjusts pos to be within bounds
       if(pos<0):
           pos=0
       if(pos>len(self.spectra)-1):
           pos=len(self.spectra)-1
       
       #removes spectrum in position 'pos'
       retPeakList=self.spectra.pop(pos)
       
       #adjusts Spec Count, minPks & maxPks if needed
       self.nSpec-=1
       if(len(retPeakList)==self.minPks):
           for i in xrange(0,self.nSpec,1):
               if(i==0 or len(self.spectra[i]) < self.minPks):
                   self.minPks=len(self.spectra[i])
       if(len(retPeakList)==self.maxPks):
           for i in xrange(0,self.nSpec,1):
               if(i==0 or len(self.spectra[i]) > self.maxPks):
                   self.maxPks=len(self.spectra[i])
       
       return retPeakList
#
#
#
# Pops peak from spectrum 'posSpec' and peak 'posPeak' and returns popped peak 
   def popPeak(self,posSpec,posPeak):
       #checks for maxPks adjustment
       if(len(self.spectra[posSpec])==self.maxPks):
          fxMax=1
       else:
          fxMax=0

       #removes peak from spectrum 'posSpec' in position 'posPeak'
       retPeak=self.spectra[posSpec].pop(posPeak)

       #checks for minPks & maxPks adjustment
       if(len(self.spectra[posSpec])<self.minPks):
          self.minPks=len(self.spectra[posSpec])
       elif(fxMax==1):
       #adjusts maxPks
           for i in xrange(0,self.nSpec,1):
               if(i==0 or len(self.spectra[i]) > self.maxPks):
                   self.maxPks=len(self.spectra[i])
       
       return retPeak
#
#
#
# Pops Peak from Spectral object given from 'posSpec' position of spectra in list AND 'posPeak' position
#   of peak in selected spectrum (posSpec)& returns popped peak and corrects spectra attributes
# as a list of peaks
   def popPeak(self,posSpec,posPeak):
       #adjusts pos to be within bounds
       if(posSpec<0):
           pos=0
       if(posPeak<0):
           posPeak=0
       if(posSpec>len(self.spectra)-1):
           posSpec=len(self.spectra)-1
       if(posPeak>len(self.spectra[posSpec])-1):
           posSpec=len(self.spectra[posSpec])-1
       
       #removes peak from spectrum 'posSpec' in position 'posPeak'
       lenBefPop=len(self.spectra[posSpec])
       retPeak=self.spectra[posSpec].pop(posPeak)
       
       #adjusts Spec Count, minPks & maxPks if needed
       if(lenBefPop==self.minPks):
           self.minPks-=1
       if(lenBefPop==self.maxPks):
           self.maxPks-=1       
       return retPeak
#
#
   # SPECTRA Length returns # spectra that make up the list of spectra
   def __len__(self): 
       return len(self.spectra)
#
#
   # SPECTRA DESTRUCTOR 
   def __del__(self):
      ## defines Spectra properties 
       # spectra= List of spectra
       # nSpec = # of spectra in list
       # maxPks = max # peaks across all spectra
       # minPks = min # peaks across all spectra       
      del self.spectra[:]
      del self.nSpec
      del self.maxPks
      del self.minPks
#
#
   #Exports current spectral object to a pickled file using protocol-0(text)
   #Can be imported back into spectral object using object function 'cPickleImportOver(pickleFile)'
   #where you import the pickled spectral object over currently existing spectra -- easy method
   #is to create a empty spectra and cPickleImportOver the empty spectra object OR can use included
   #function **'import_cPickledSpectra(cpickledFile)' to have imported spectra object returned
   ## outFile = name/path of output file that will contain the cPickled spectral object
   def cPickleExport(self,outFile):
      import cPickle
         #opens output file -should have extension .py
      outPickle=open(outFile,'w',-1)
      cPickle.dump(self, outPickle, 0)
      outPickle.close()      
#
#       
   #Imports a pickled file using protocol-0(text) to be the current spectral object - so will import
   #pickled spectral object overtop of current spectral object designated as 'self'
   ## pickleFile = name/path of input file that will contain the Pickled spectral object pickled using protocol-0
   def cPickleImportOver(self,pickleFile):
      import cPickle
      #checks for cPickle file of spectra
      isPickle=open(pickleFile,'r')
      firstLine=isPickle.readline()
      isPickle.close()
      #if not pickle file of spectra object in protocol-0 format
      if(firstLine[0:9]!="(ispectra"):
         strng="Error: Input file "+ pickleFile + " is not a protocol-0 pickle of a spectra Object\n"
         sys.stderr.write(strng)
         sys.exit()        
      #is protocol-0 pickle of spectra object
      else:
            #opens output file -should have extension .py
         inPickle=open(pickleFile,'r',-1)
         tempSpec=cPickle.load(inPickle)
         inPickle.close()
         #copies tempSpec to self variables
         del self.spectra[:]
         self.spectra=[]
         self.nSpec=tempSpec.nSpec
         self.maxPks=tempSpec.maxPks
         self.minPks=tempSpec.minPks
         if(self.nSpec==0):
            strng="\n**Warning: Imported Pickled Spectra Object is empty.\n"
            sys.stderr.write(strng)          
         for i in xrange(0,self.nSpec,1):
            for j in xrange(0,len(tempSpec.spectra[i]),1):
               if(j==0):
                  self.spectra+=[[tempSpec.spectra[i][j]]]
               else:
                  self.spectra[i]+=[tempSpec.spectra[i][j]]
#
#
#
#  REGULAR FUNCTION -- RETURNS imported pickled spectral object as a spectral object
   #Imports a pickled file using protocol-0(text) to be the returned spectral object
   ## pickleFile = name/path of input file that will contain the Pickled spectral object pickled using protocol-0
def import_cPickledSpectra(pickleFile):
   import cPickle
   #checks for cPickle file of spectra
   isPickle=open(pickleFile,'r')
   firstLine=isPickle.readline()
   isPickle.close()
   #if not pickle file of spectra object in protocol-0 format
   if(firstLine[0:9]!="(ispectra"):
      strng="Error: Input file "+ pickleFile + " is not a protocol-0 pickle of a spectra Object\n"
      sys.stderr.write(strng)
      sys.exit()        
   #is protocol-0 pickle of spectra object
   else:
         #opens output file -should have extension .py
      inPickle=open(pickleFile,'r',-1)
      retSpec=cPickle.load(inPickle)
      inPickle.close()
      if(retSpec.nSpec==0):
         strng="\n**Warning: Imported Pickled Spectra Object is empty.\n"
         sys.stderr.write(strng)     
      return retSpec     
#
#
#
